# Supplementary material for: Biochar improves the nutrient cycle in sandy-textured soils and increases crop yield: a systematic review
Source: Environ Evid. 2024 Feb 22;13:3. doi: 10.1186/s13750-024-00326-5 (PMC11376106; doi:10.1186/s13750-024-00326-5)
Supplement: Supplementary file 3 — Additional file 3. Papers excluded after text-mining. Provided further keywords used in text-mining. [file 13750_2024_326_MOESM3_ESM.xlsx]

## Sheet: Papers excluded at text mining
paper	total counts
2013 International Conference on Advanced Engineering Materials and Architecture Science, ICAEMAS 2013.pdf	0
8th International Conference on Waste Management and Technology, ICWMT 2013.pdf	0
A new approach to soil solarization: Addition of biochar to the effect of soil temperature and quality and yield parameters of lettuce (Lactuca sativa L. Duna).pdf	0
A simulated effect of wetting and drying periods for two textural soils amended with biochar at a catchment scale.pdf	0
Advances in agronomic management of phytoremediation Methods and results from a 10-year study of metal-polluted soils.pdf	0
Almond and walnut shell-derived biochars affect sorption-desorption, fractionation, and release of phosphorus in two different soils.pdf	0
Amending an AsPb contaminated soil with biochar, compost and iron grit effect on Salix viminalis growth, root proteome profiles and metal(loid) accumulation indexes.pdf	0
ARSENIC CONTENT IN AND UPTAKE BY PLANTS FROM ARSENIC-CONTAMINATED SOIL.pdf	0
Assessing the potential of biochar and charcoal to improve soil hydraulic properties in the humid Ethiopian Highlands The Anjeni watershed.pdf	0
Association of black carbon with polycyclic aromatic hydrocarbons and heavy metals in urban topsoils and environmental implications.pdf	0
Augmenting soil water storage using uncharred switchgrass and pyrolyzed biochars.pdf	0
BEHAVIOR THE WATER IN TYPICAL YELLOW OXISOIL OF CENTRAL AMAZON UNDER BIOCHAR APPLICATION.pdf	0
Biochar -- another dangerous technofix.pdf	0
Biochar affects growth and biochemical activities of fenugreek Trigonella corniculata in cadmium polluted soil.pdf	0
Biochar Amendment Enhances Water Retention in a Tropical Sandy Soil.pdf	0
Biochar amendment of soil improves resilience to climate change.pdf	0
BIOCHAR AND INTEGRATED PHOSPHORUS MANAGEMENT SUPPRESS WEED DENSITY IN MAIZE CROP.pdf	0
Biochar and magnetite promote methanogenesis during anaerobic decomposition of rice straw.pdf	0
Biochar application to soil for increased resilience of agroecosystems to climate change in Eastern and Southern Africa.pdf	0
Biochar as simultaneous shelter, adsorbent, pH buffer, and substrate of Pseudomonas citronellolis to promote biodegradation of high concentrations of phenol in wastewater.pdf	0
Biochar Effect on Water Evaporation and Hydraulic Conductivity in Sandy Soil.pdf	0
Biochar enhances soil hydraulic function but not soil aggregation in a sandy loam.pdf	0
Biochar enhances the cadmium tolerance in spinach (Spinacia oleracea) through modification of Cd uptake and physiological and biochemical attributes.pdf	0
Biochar impact on physiological and biochemical attributes of spinach Spinacia oleracea (L.) in nickel contaminated soil.pdf	0
Biochar increased water holding capacity but accelerated organic carbon leaching from a sloping farmland soil in China.pdf	0
Biochar increases plant-available water in a sandy loam soil under an aerobic rice crop system.pdf	0
Biochar influences on soil CO 2 and CH 4 fluxes in response to wetting and drying cycles for a forest soil.pdf	0
Biochar obtained from different wood trunk layers allow to stabilize Pb and As in a mining technosol.pdf	0
Biochar pyrolyzed from MgAl-layered double hydroxides pre-coated ramie biomass (Boehmeria nivea (L.) Gaud.) Characterization and application for crystal violet removal.pdf	0
Biochar, reducing and removing CO2 while improving soils A significant and sustainable response to climate change.pdf	0
Biodegradation of Some Organic Materials in Soils and Soil Constructions Experiments, Modeling and Prevention.pdf	0
Biomass and chemical amendments for enhanced phytoremediation of mixed contaminated soils.pdf	0
Biomass or biochar - Which is better at improving soil hydraulic properties.pdf	0
Bioremediation of cadmium polluted soil using a novel cadmium immobilizing plant growth promotion strain Bacillus sp. TZ5 loaded on biochar.pdf	0
Black Carbon Exposures, Blood Pressure, and Interactions with Single Nucleotide Polymorphisms in MicroRNA Processing Genes.pdf	0
Cadmium immobilization in the soil and accumulation by spinach (Spinacia oleracea) depend on biochar types under controlled and field conditions.pdf	0
Can biochar conserve water in Oregon agricultural soils.pdf	0
CAN BIOCHAR REDUCE CADMIUM UPTAKE OF TOBACCO.pdf	0
Catechol and Humic Acid Sorption onto a Range of Lahoratory- Produced Black Carbons (Biochars).pdf	0
Cd immobilization in a contaminated rice paddy by inorganic stabilizers of calcium hydroxide and silicon slag and by organic stabilizer of biochar.pdf	0
Change in soil carbon after land clearing or afforestation in highly weathered lateritic and sandy soils of south-western Australia.pdf	0
Changes in Water Infiltration after Simulated Wetting and Drying Periods in two Biochar Amendments.pdf	0
Charcoal effects on plant roots- implications for biochar.pdf	0
Clonal propagation of Anogeissus sericea var. Nummularia - A rare tree of arid forestry.pdf	0
Co-application of ACC-deaminase producing PGPR and timber-waste biochar improves pigments formation, growth and yield of wheat under drought stress.pdf	0
Comment on _Fire-derived charcoal causes loss of forest humus_.pdf	0
Comparison of rice husk- and dairy manure-derived biochars for simultaneously removing heavy metals from aqueous solutions Role of mineral components in biochars.pdf	0
COMPARISON OF THE EFFECT OF SURFACE APPLICATION AND SUBSURFACE INCORPORATION OF ENHANCED TREATED BIOSOLIDS ON THE LEACHING OF HEAVY METALS AND NUTRIENTS.pdf	0
COMPOST MIXED WITH BIOCHAR REMEDIATES MINE SITE.pdf	0
Detecting Free Radicals in Biochars and Determining Their Ability to Inhibit the Germination and Growth of Corn, Wheat and Rice Seedlings.pdf	0
Dye Tracer Visualization of Infiltration Patterns in Soils on Relict Charcoal Hearths.pdf	0
Ecological Risk Assessment of Contaminated Soil.pdf	0
Ecophysiological response of early stage Albizia lebbeck to cadmium toxicity and biochar addition.pdf	0
Effect of alternate furrow irrigation on maize productivity in interaction with different irrigation regimes and biochar amendment.pdf	0
Effect of application of some organic amendments on soil properties, extractable micronutrients and their chemical fractions in a sandy loam soil.pdf	0
Effect of biochar and irrigation levels on faba bean productivity.pdf	0
Effect of biochar application on hydraulic properties of sandy soil under dry and wet conditions.pdf	0
Effect of biochar application on soil hydrological properties and physical quality of sandy soil.pdf	0
Effect of biochar on carbon dioxide release, organic carbon accumulation, and aggregation of soil.pdf	0
Effect of biochar on soil quality and potato productivity in New Brunswick, Canada.pdf	0
Effect of biochar on sweet corn and soil salinity under conjunctive irrigation with brackish water in coastal saline soil.pdf	0
Effect of biochar on the physical and structural properties of a desert sandy soil.pdf	0
Effect of fine size‐fractionated sunflower husk biochar on water retention properties of arable sandy soil.pdf	0
Effect of growing media composition on the growth of areca nut (Areca catechu l.).pdf	0
Effect of water quality and date palm biochar on evaporation and specific hydrological characteristics of sandy soil 1.pdf	0
Effectiveness of Bamboo Biochar combined with compost and NPK fertilizer to improved soil quality and corn yield.pdf	0
Effectiveness of Biochar Obtained from Corncob for Immobilization of Lead in Contaminated Soil.pdf	0
Effects of a deep-rooted crop and soil amended with charcoal on spatial and temporal runoff patterns.pdf	0
Effects of biochar anodes in rice plant microbial fuel cells on the production of bioelectricity, biomass, and methane.pdf	0
Effects of biochar application on phreatic water evaporation and water-salt distribution in coastal saline soil.pdf	0
Effects of biochar on CH4 emission with straw application on paddy soil.pdf	0
Effects of biochar on growth, and heavy metals accumulation of moso bamboo (Phyllostachy pubescens), soil physical properties, and heavy metals solubility in soil.pdf	0
Effects of biochar on growth, photosynthesis, and chromium (Cr) uptake in iBrassica rapai L. under Cr stress.pdf	0
Effects of Biochar on Irrigation Management and Water Use Efficiency for Three Different Crops in a Desert Sandy Soil.pdf	0
Effects of maize stover and its biochar on soil CO2 emissions and labile organic carbon fractions in Northeast China.pdf	0
Effects of rice straw and its biochar addition on soil labile carbon and soil organic carbon.pdf	0
Efficiently reducing the plant growth inhibition of CuO NPs using rice husk-derived biochar experimental demonstration and mechanism investigation.pdf	0
Energy Balance and Emissions Associated with Biochar Sequestration and Pyrolysis Bioenergy Production.pdf	0
Energy balance and greenhouse gas emissions from the production and sequestration of charcoal from agricultural residues.pdf	0
Estimation of effect of sugarcane bagasse biochar amendment in landfill soil cover on geotechnical properties and landfill gas emission.pdf	0
Evaluation of ammonium adsorption in biochar-fixed beds for treatment of anaerobically digested swine slurry Experimental optimization and modeling.pdf	0
Evaluation of Biochars and Activated Carbons for In Situ Remediation Of Sediments Impacted With Organics, Mercury, And Methylmercury.pdf	0
Experimental Study of Influence of Biochar on Different Texture Soil Hydraulic Characteristic Parameters and Moisture Holding Properties.pdf	0
Feasibility Study Using Municipal Solid Waste Incineration Bottom Ash and Biochar from Binary Mixtures of Organic Waste as Agronomic Materials.pdf	0
Field-scale fluorescence fingerprinting of biochar-borne dissolved organic carbon.pdf	0
FRIMPONG, KA, AMOAKWAH, E, OSEI, BA. AND ARTHUR, E. Department of Soil Science, School ofAgriculture, University of Cape Coast, Cape Coast.pdf	0
Hood2014_Article_ConservationDiscriminationAndS.pdf	0
Hydrological and erosion processes in the Ethiopian Highlands.pdf	0
Impact of biochar and hydrochar addition on water retention and water repellency of sandy soil.pdf	0
Impact of biochar, bentonite, and compost on physical and chemical characteristics of a sandy soil.pdf	0
Impact of quality and quantity of biochar and hydrochar on soil Collembola and growth of spring wheat.pdf	0
Impact of soil water content on the overturning resistance of young Pinus Pinaster in sandy soil.pdf	0
IMPACTS OF SIXTEEN DIFFERENT BIOCHARS ON SOIL GREENHOUSE GAS PRODUCTION.pdf	0
Improving mungbean growth in a semiarid dryland system with agricultural waste biochars and cattle manure.pdf	0
In vitro accelerated mass propagation and ex vitro evaluation of Aloe vera L. with aloin content and superoxide dismutase activity.pdf	0
Influence of black carbon and chemical planarity on bioavailability of sediment-associated contaminants.pdf	0
Influence of Pecan Biochar on Physical Properties of a norfolk loamy sand.pdf	0
Influence of soil properties on heavy metal sequestration by biochar amendment 2. Copper desorption isotherms.pdf	0
Influence of Sugarcane Bagasse-derived Biochar Application on Nitrate Leaching in Calcaric Dark Red Soil.pdf	0
Integration of Peach (iPrunus persicai L.) Residues, Beneficial Microbes and Phosphorous Enhance Phenology, Growth and Yield of Soybean.pdf	0
Leachability, availability and bioaccessibility of Cu and Cd in a contaminated soil treated with apatite, lime and charcoal A five-year field experiment.pdf	0
Mechanisms of soil pH regulation by biochar amendments and consequences for biochar long-term effects.pdf	0
Methane emissions and associated microbial activities from paddy salt-affected soil as influenced by biochar and cow manure addition.pdf	0
Mine spoil remediation via biochar addition to immobilise potentially toxic elements and promote plant growth for phytostabilisation.pdf	0
No effect of pyrolysis temperature and feedstock type on biochar hydraulic properties..pdf	0
No effect of pyrolysis temperature and feedstock type on hydraulic properties of biochar and amended sandy soil.pdf	0
Optimization and Preparation of Soil Mixture with Agricultural Residue Maize Stalk for Cultivating Maize Seedling.pdf	0
Phosphate adsorption from aqueous solution by Laminaria japonica-derived biochar-calcium alginate beads in a fixed-bed column Experiments and prediction of breakthrough curves.pdf	0
Phytolith‐rich biochar increases cotton biomass and silicon‐mineralomass in a highly weathered soil.pdf	0
Phytoremediation of mixed contaminated soils: Enhancement with biochar and compost amendments.pdf	0
Phytotoxicity test to assess biochar associated to others amendments effect on Pb and As from mining technosol.pdf	0
Poor efficacy of herbicides in biochar-amended soils as affected by their chemistry and mode of action.pdf	0
Pore-size distribution and compressibility of coarse sandy subsoil with added biochar.pdf	0
Potential of Biochar to Mitigate Allelopathic Effects in Tropical Island Invasive Plants.pdf	0
Poultry litter-based biochar- Preparation, characterization and utilization.pdf	0
Pyrolysis temperature effects on biochar–water interactions and application for improved water holding capacity in vineyard soils.pdf	0
Quantifying the influence of biochar on the physical and hydrological properties of dissimilar soils.pdf	0
Reduced plant uptake of pesticides with biochar additions to soil.pdf	0
Relationship between greenhouse gas emissions and changes in soil gas diffusivity in a field experiment with biochar and lime.pdf	0
Remediation of Cr(VI)-Contaminated Acid Soil Using a Nanocomposite.pdf	0
Residual effect of biochar and summer legumes on soil physical properties and wheat growth.pdf	0
Residual effects of frequently available organic amendments on cadmium bioavailability and accumulation in wheat.pdf	0
Rice husk biochar application to paddy soil and its effects on soil physical properties, plant growth, and methane emission.pdf	0
Role of charcoal addition on infiltration processes and soil water content characteristics of a candy loam soil.pdf	0
Short‐term releases of CO 2 from newly mixed biochar and calcareous soil.pdf	0
Soil aggregation and water holding capacity of soil amended with agro-industrial byproducts and poultry litter.pdf	0
Soil organic carbon content affects the stability of biochar in paddy soil.pdf	0
Soil respiration, root traits and dry matter yield of sorghum (Sorghum bicolor L.) as affected by biochar application under different cropping patterns and ….pdf	0
Stabilisation of nanoscale zero-valent iron with biochar for enhanced transport and in-situ remediation of hexavalent chromium in soil.pdf	0
Structural characterization of soil biochar amendments and their comparative performance under moisture deficit regimes.pdf	0
Synthesis of biochar from sugarcane filter-cake and its impacts on physiological performance of lettuce (iLettuce sativai) grown on cadmium contaminated soil.pdf	0
Temperature sensitivity of biochar and native carbon mineralisation in biochar-amended soils.pdf	0
Temperature sensitivity of soil organic matter decomposition varies with biochar application and soil type.pdf	0
The effect of addition of a wettable biochar on soil water repellency.pdf	0
The effect of biochars on maize Zea mays germination.pdf	0
The monitoring of Cu contaminated water through potato peel charcoal and impact on enzymatic functions of plants.pdf	0
The preliminary study of water-retention related properties of biochar produced from various feedstock at different pyrolysis temperatures.pdf	0
The soil moisture regime of charcoal-enriched land use legacy sites.pdf	0
Towards a novel fruit crop Micropropagation and genetic transformation of the indigenous fruit tree marula, Sclerocarya birrea subsp. caffra.pdf	0
Tree water use strategies and soil type determine growth responses to biochar and compost organic amendments.pdf	0
Typical soil redox processes in pentachlorophenol polluted soil following Biochar addition.pdf	0
Using salt-amended soils to calculate a rate modifier for salinity in soil carbon models.pdf	0
Utilização de biocarvão e hidrogel e seu efeito na retenção hídrica do solo, no crescimento e na produtividade de cajueiro-anão clone “brs 226”.pdf	0
Vinasse and Biochar Effects on Germination and Growth of Palmer Amaranth (Amaranthus palmeri), Sicklepod (Senna obtusifolia), and Southern Crabgrass (Digitaria ciliaris).pdf	0
Water and Methyl Isothiocyanate Distribution in Soil after Drip Fumigation.pdf	0
Water repellency of two forest soils after biochar addition.pdf	0
Watershed soil Cd loss after long-term agricultural practice and biochar amendment under four rainfall levels.pdf	0
Where to monitor the soil-water potential for scheduling drip irrigation in Populus tomentosa plantations located on the North China Plain.pdf	0
A comparison of CO2, N2, and Ar to maximize plant nutrient retention in biochar.pdf	1
A field study investigating the potential use of phosphorus combined with organic amendments on cadmium accumulation by wheat and subsequent rice.pdf	1
A paddy field study of arsenic and cadmium pollution control by using iron-modified biochar and silica sol together.pdf	1
Amendment effects on soil physical properties and restoration of decommissioned forest roads.pdf	1
An Introduction to Biochars and Their Uses in Agriculture.pdf	1
Analysis of soil water content and crop yield after biochar application in field conditions.pdf	1
Application of biochar from sewage sludge to plant cultivation: Influence of pyrolysis temperature and biochar-to-soil ratio on yield and heavy metal accumulation.pdf	1
Application of biochar in mitigation of negative effects of salinity stress in wheat (Triticum aestivum L.).pdf	1
Application of the 15N tracer method to study the effect of pyrolysis temperature and atmosphere on the distribution of biochar nitrogen in the biomass–biochar-plant system.pdf	1
Assessing biochar ecotoxicology for soil amendment by root phytotoxicity bioassays.pdf	1
Assessing the Effects of Biochar on the Immobilization of Trace Elements and Plant Development in a Naturally Contaminated Soil.pdf	1
Assessing the potential of biochar as a growing media component for potted plants.pdf	1
Assessment of biochar and iron filing amendments for the remediation of a metal, arsenic and phenanthrene co-contaminated spoil.pdf	1
Assessment of nutrient removal and microbial population dynamics in a non-aerated vertical baffled flow constructed wetland for contaminated water treatment with composite biochar addition.pdf	1
Assisted Phytoremediation of a Multi-contaminated Industrial Soil Using Biochar and Garden Soil Amendments Associated with Salix alba or Salix viminalis Abilities to Stabilize As, Pb, and Cu.pdf	1
Assisted phytostabilization of a multicontaminated mine technosol using biochar amendment Early stage evaluation of biochar feedstock and particle size effects on As and Pb accumulation of two Salicaceae species (Salix vimin.pdf	1
Biochar amendment greatly reduces rice CD uptake in a contaminated paddy soil: A two-year field experiment.pdf	1
Biochar and compost amendment impacts on soil water and pore size distribution of a loamy sand soil.pdf	1
Biochar application does not improve the soil hydrological function of a sandy soil.pdf	1
Biochar application in a tropical, agricultural region: A plot scale study in Tamil Nadu, India.pdf	1
Biochar: Carbon Mitigation from the Ground Up.pdf	1
Biochar impact on microbial population and elemental composition of red soil.pdf	1
Biochar increased field soil inorganic carbon content five years after application.pdf	1
Biochar particle size, shape, and porosity act together to influence soil water properties.pdf	1
Biochar Properties Influencing Greenhouse Gas Emissions in Tropical Soils Differing in Texture and Mineralogy.pdf	1
Biochar soil amendment increases tomato seedling resistance to drought in sandy soils.pdf	1
Biochar suppressed the decomposition of organic carbon in a cultivated sandy loam soil: A negative priming effect.pdf	1
Biochar-mediated regulation of greenhouse gas emission and toxicity reduction in bioremediation of organophosphorus pesticide-contaminated soils.pdf	1
Biochemical characterization of cotton stalks biochar suggests its role in soil as amendment and decontamination.pdf	1
Biodegradation of a biochar-modified waterborne polyacrylate membrane coating for controlled-release fertilizer and its effects on soil bacterial community profiles.pdf	1
Bioenergy residues applied as soil amendments- N2O emissions and C sequestration potential.pdf	1
Biological response of a sandy soil treated with biochar derived from a halophyte (Salicornia bigelovii).pdf	1
Ca and Fe modified biochars as adsorbents of arsenic and chromium in aqueous solutions.pdf	1
Carbon Dioxide Fluxes and Carbon Stocks under Conservation Agricultural Practices in South Africa.pdf	1
Changes in biological and physical parameters of soils with different texture after biochar application.pdf	1
Changes in microstructural behaviour and hydraulic functions of biochar amended soils.pdf	1
Changes in soil conditions after application of biochar.pdf	1
Characterization of biochars produced from pyrolysis of pelletized agricultural residues.pdf	1
Characterization of designer biochar produced at different temperatures and their effects on a loamy sand.pdf	1
Charcoal Application to Arable Soil: Effects on CO 2 Emissions.pdf	1
Charcoal root dip and controlled release carrier effects on hexazinone selectivity with sycamore seedlings.pdf	1
Chars produced by slow pyrolysis and hydrothermal carbonization vary in carbon sequestration potential and greenhouse gases emissions.pdf	1
Controllability of runoff and soil loss from small plots treated by vinasse-produced biochar.pdf	1
Desiccation Cracks Mitigation Using Biomass Derived Carbon Produced from Aquatic Species in South China Sea.pdf	1
Designing relevant biochars to revitalize soil quality: Current status and advances.pdf	1
Dose-dependent Effect of Biochar as Soil Amendment on Reducing Copper Phytotoxicity and Mobility.pdf	1
Dynamics of organic matter of a sandy soil under cerrado turned into cropland converted to soybean and millet succession.pdf	1
Editorial special issue on biochar as an option for sustainable resource management.pdf	1
EFECT OF BIOCHAR APPLICATION ON N2O EMISSIONS.pdf	1
Effect of biochar amendment on morphology, productivity and water relations of sunflower plants under non-irrigation conditions.pdf	1
Effect of biochar on soil physical properties in two contrasting soils an Alfisol and an Andisol.pdf	1
Effect of biochar, vermicompost and polymer on wheat and maize productivity in sandy soils under drought stress.pdf	1
Effect of different sources of biochar on growth of maize in sandy and feralite soils.pdf	1
Effect of Natural Organic Substances on the Surface and Adsorptive Properties of Environmental Black Carbon (Char) Attenuation of Surface Activity by Humic and Fulvic Acids.pdf	1
Effect of poultry litter biochar on chromium (Cr) bioavailability and accumulation in spinach (iSpinacia oleraceai) grown in Cr-polluted soil.pdf	1
Effect of woodchips biochar on sensitivity to temperature of soil greenhouse gases emissions.pdf	1
EFFECTIVENESS OF COMPOST AND BIOCHAR IN IMPROVING WATER RETENTION CHARACTERISTICS AND AGGREGATION OF A SANDY CLAY LOAM SOIL UNDER WIND EROSION.pdf	1
Effects of a Biochar-Amended Alkaline Soil on the Growth of Romaine Lettuce and Bermudagrass.pdf	1
Effects of adding biochar of different particle sizes on hydro-erosional processes in small scale laboratory rainfall experiments on cultivated loessial soil.pdf	1
Effects of ameliorant and fertilizer on the growth and yield of maize grown in peatlands soil of West Kalimantan Indonesia.pdf	1
Effects of biochar and activated carbon amendment on maize growth and the uptake and measured availability of polycyclic aromatic hydrocarbons (PAHs) and potentially toxic elements (PTEs).pdf	1
Effects of Biochar and Compost Applications on Penetration Resistance and Physical Quality of a Sandy Clay Loam Soil.pdf	1
Effects of biochar and manure amendments on water vapor sorption in a sandy loam soil.pdf	1
Effects of biochar application at different rates on chili growth.pdf	1
Effects of biochar on sunflower yield and some soil properties in a copper contaminated calcareous soil.pdf	1
Effects of biochar on water retention and matric suction of vegetated soil.pdf	1
Effects of biochars derived from different feedstocks and pyrolysis temperatures on soil physical and hydraulic properties.pdf	1
Effects of compost, biochar and manure on carbon mineralization of biogas residues applied to soil.pdf	1
Effects of different biochars and digestate on N2O fluxes under field conditions.pdf	1
Effects of magnesium ferrite biochar on the cadmium passivation in acidic soil and bioavailability for packoi (Brassica chinensis L.).pdf	1
Effects of rice husk Biochar and sugar-mill by-products on methane consumption from two different soils.pdf	1
EFFECTS OF SURFACE-MODIFIED NANO-SCALE CARBON BLACK ON CU AND ZN FRACTIONATIONS IN CONTAMINATED SOIL.pdf	1
Effects of woody biochar on dry thermophilic anaerobic digestion of organic fraction of municipal solid waste.pdf	1
Effects_of_Biochar_and_Lime_Application_on_Soluble_Cd__Pb__as_Release_and_Non_Point_Loads_of_Rice_Agroecosystem_by_in_Situ_Field_Experiment__Central_Hunan_Province_Mining_Area.pdf	1
Efficacies of designer biochars in improving biomass and nutrient uptake of winter wheat grown in a hard setting subsoil layer.pdf	1
Ethylene potential key for biochar amendment impacts.pdf	1
Evaluating the Effects of Biochar and SAP Polymer on Soil Physical Quality Indices.pdf	1
Evaluating the Impact of Combined Application of Biochar and Compost on Hydro-physical Properties of Loamy Sand Soil.pdf	1
Evaluation of Biochar as a Potential Filter Media for the Removal of Mixed Contaminants from Urban Storm Water Runoff.pdf	1
Fractionation of heavy metals in multi-contaminated soil treated with biochar using the sequential extraction procedure.pdf	1
Greenhouse gas emissions from constructed wetlands are mitigated by biochar substrates and distinctly affected by tidal flow and intermittent aeration modes.pdf	1
Heavy metal immobilization and microbial community abundance by vegetable waste and pine cone biochar of agricultural soils.pdf	1
Highly stable rice-straw-derived charcoal in 3700-year-old ancient paddy soil- evidence for an effective pathway toward carbon sequestration.pdf	1
Identifying the Advantages of Using Municipal Solid Waste Bottom Ash in Combination with Rice Husk and Bamboo Biochar Mixtures as Soil Modifiers Enhancement of the Release of Polyphenols from a Carbon Matrix.pdf	1
Impacts of biochar concentration and particle size on hydraulic conductivity and DOC leaching of biochar-sand mixtures.pdf	1
Impacts of fresh and aged biochars on plant available water and water use efficiency.pdf	1
Improvement of physical and hydraulic properties of desert soil with amendment of different biochars.pdf	1
Incorporation of Biochar and Legumes into the Summer Gap Improving Productivity of Cereal-Based Cropping Systems in Pakistan.pdf	1
Increase in soil carbon sequestration using rice husk charcoal without stimulating CH4 and N2O emissions in an Andosol paddy field in Japan.pdf	1
Increased CO2 fluxes from a sandy Cambisol under agricultural use in the Wendland region, Northern Germany, three years after biochar substrates application.pdf	1
Influence of pyrolysis temperature and holding time on properties of biochar derived from medicinal herb (radix isatidis) residue and its effect on soil CO2 emission.pdf	1
Integrating metabolomics and physiological analysis to investigate the toxicological mechanisms of sewage sludge-derived biochars to wheat.pdf	1
Investigation of cracking and water availability of soil-biochar composite synthesized from invasive weed water hyacinth.pdf	1
Lead competition alters the zinc adsorption mechanism on animal-derived biochar.pdf	1
Linking biochars properties to their capacity to modify aerobic CH4 oxidation in an upland agricultural soil.pdf	1
Management strategy of biochar and compost for improving the productivity of Valencia orange grown on sandy soil.pdf	1
Metal Leaching in Mine Tailings Short-Term Impact of Biochar and Wood Ash Amendments.pdf	1
Nitrate and phosphate removal from aqueous solution by biochar and agroforestry residues.pdf	1
Oil mallee biochar improves soil structural properties—A study with x-ray micro-CT.pdf	1
Organic Animal Health.pdf	1
Organic nitrogen mineralisation in two contrasting agro-ecosystems is unchanged by biochar addition.pdf	1
Physical Effects of Organic Matter Amendment of a Southeastern US Coastal Loamy Sand.pdf	1
Predicting the impact of biochar additions on soil hydraulic properties.pdf	1
Pyrolysis of wood excelsior residues for biochar and renewable energy production.pdf	1
Reduced carbon sequestration potential of biochar in acidic soil.pdf	1
Reduction in uptake by rice and soybean of aromatic arsenicals from diphenylarsinic acid contaminated soil amended with activated charcoal.pdf	1
Release of soluble elements from biochars derived from various biomass feedstocks.pdf	1
Remediation of degraded soils: Effect of organic additives on soil properties and heavy metals_ bioavailability.pdf	1
Response of maize to coniferous tree woods biochar and sheep manure application to contaminated mine soil.pdf	1
Sensitivity of soil respiration to soil temperature decreased under deep biochar amended soils in temperate croplands.pdf	1
Short-term greenhouse emission lowering effect of biochars from solid organic municipal wastes.pdf	1
Sorption of heavy metals on chitosan-modified biochars and its biological effects.pdf	1
Sustainable biochar to mitigate global climate change.pdf	1
The accumulation of rhizodeposits in organo-mineral fractions promoted biochar-induced negative priming of native soil organic carbon in Ferralsol.pdf	1
The effect on nitrogen oxide emission from agricultural soils.pdf	1
The effects of biochar on soil physical properties and winter wheat growth.pdf	1
The impact of soil organism composition and activated carbon on grass-legume competition.pdf	1
The Productivity of Subsequent Wheat Enhanced with Residual Carbon Sources and Phosphorus under Improved Irrigation System.pdf	1
Torrefied wood effects on the seedling quality of i Zelkova serratai and iFraxinus rhynchophylla in a containerized production system.pdf	1
Two types of biochars one made from sugarcane bagasse, other one produced from paper fiber sludge and grain husks and their effects on water retention of a clay, a loamy soil and a silica sand.pdf	1
Variability of soil water heat and energy transfer under different cover conditions in a seasonally frozen soil area.pdf	1
Water Retention, Air Exchange and Pore Structure Characteristics after Three Years of Rice Straw Biochar Application to an Acrisol.pdf	1
Wheat straw-derived biochar amendment stimulated N2O emissions from rice paddy soils by regulating the amoA genes of ammonia-oxidizing bacteria.pdf	1
Activated carbon amendment to sequester PAHs in contaminated soil A lysimeter field trial.pdf	2
Agronomic properties and characterization of rice husk and wood biochars and their effect on the growth of water spinach in a field test.pdf	2
Alleviation of cadmium (Cd) toxicity and minimizing its uptake in wheat (Triticum aestivum) by using organic carbon sources in Cd-spiked soil.pdf	2
Alteration of extracellular enzyme activity and microbial abundance by biochar addition Implication for carbon sequestration in subtropical mangrove sediment.pdf	2
An investigation into the effectiveness of sand media amended with biochar to remove BOD5, suspended solids and coliforms using wetland mesocosms.pdf	2
Anaerobic oxidation of methane in paddy soil Role of electron acceptors and fertilization in mitigating CH4 fluxes.pdf	2
Antioxidant enzyme and osmotic adjustment changes in bean seedlings as affected by biochar under salt stress.pdf	2
Application of biochar and nitrogen influences fluxes of CO2, CH4 and N2O in a forest soil.pdf	2
Apricot shell- and apple tree-derived biochar affect the fractionation and bioavailability of Zn and Cd as well as the microbial activity in smelter contaminated soil.pdf	2
Benefits of biochar and its combination with nitrogen fertilization for soil quality and grain yields of barley, wheat and corn.pdf	2
Biochar addition enhanced growth of Dactylis glomerata L and immobilized Zn and Cd but mobilized Cu and Pb on a former sewage field soil.pdf	2
Biochar addition to an arsenic contaminated soil increases arsenic concentrations in the pore water but reduces uptake to tomato plants (Solanum lycopersicum L.).pdf	2
Biochar additions can enhance soil structure and the physical stabilization of C in aggregates.pdf	2
Biochar affects community composition of nitrous oxide reducers in a field experiment.pdf	2
Biochar and biochar with N fertilizer impact on soil physical properties in a silty loam Haplic Luvisol.pdf	2
Biochar and compost equally improve urban soil physical and biological properties and tree growth, with no added benefit in combination.pdf	2
Biochar and compost soil amendments affect soil carbon and greenhouse gas emissions.pdf	2
Biochar application increased the growth and yield and reduced cadmium in drought stressed wheat grown in an aged contaminated soil.pdf	2
Biochar compost blends facilitate switchgrass growth in mine soils by reducing Cd and Zn bioavailability.pdf	2
Biochar effects on maize physiology and water capacity of sandy subsoil.pdf	2
Biochar has little effect on soil dissolved organic carbon pool 5 years after biochar application under field condition.pdf	2
Biochar made from low density wood has greater plant available water than biochar made from high density wood.pdf	2
Biochar remediates denitrification process and N2O emission in pesticide chlorothalonil-polluted soil Role of electron transport chain.pdf	2
Biochar-and phosphate-induced immobilization of heavy metals in contaminated soil and water implication on simultaneous remediation of contaminated soil and groundwater.pdf	2
Biochars Impact on Soil-Moisture Storage in an Ultisol and Two Aridisols.pdf	2
Biogeochemical potential of biomass pyrolysis systems for limiting global warming to 1.5 C.pdf	2
Biohiilen vaikutuksia härkäpavun sadonmuodostukseen Etelä-Suomen olosuhteissa vuosina 2010–2012.pdf	2
Burkholderia phytofirmans PsJN and tree twigs derived biochar together retrieved Pb-induced growth, physiological and biochemical disturbances by minimizing its uptake and translocation in mung bean (Vigna radiata L.).pdf	2
Carbon Input and Maize Productivity as Influenced by Tillage, Crop Rotation, Residue Management and Biochar in a Semiarid Region in South Africa.pdf	2
Changes in microbial biomass, CH4 and CO2 emissions, and soil carbon content by fly ash co-applied with organic inputs with contrasting substrate quality ….pdf	2
Characterization of Biochar and Its Effects on the Water Holding Capacity of Loamy Sand Soil Comparison of Hemlock Biochar and Switchblade Grass Biochar Characteristics.pdf	2
Chemical speciation and distribution of potentially toxic elements in soilless cultivation of cucumber with sewage sludge biochar addition.pdf	2
Combined use of biochar and zinc oxide nanoparticle foliar spray improved the plant growth and decreased the cadmium accumulation in rice (iOryza sativai L.) plant.pdf	2
Conservation tillage and biochar improve soil water content and moderate soil temperature in a tropical Acrisol.pdf	2
Crop response to biochar under differing irrigation levels in the southeastern USA.pdf	2
Dazhong W. and Pimentel D. Seventeenth century organic agriculture in China I. Cropping systems in Jiaxing region.pdf	2
Denitrification kinetics in biomass-and biochar-amended soils of different landscape positions.pdf	2
Does biochar influence soil physical properties and soil water availability.pdf	2
Dual effects of biochar and hyperaccumulator Solanum nigrum L. on the remediation of Cd-contaminated soil.pdf	2
EFFECT OF APPLICATION OF SHEEP MANURE AND ITS BIOCHAR ON CARBON EMISSIONS IN SALT AFFECTED CALCAREOUS SOIL IN SANLIURFA REGION SE TURKEY.pdf	2
Effect of Biochar and Biochar Combined with N-Fertiliser on Soil Organic Carbon Content.pdf	2
Effect of biochar application on the physical properties of Haplic Podzol.pdf	2
Effect of Biochar Application Rates on the Hydraulic Properties of an Agricultural-Use Boreal Podzol.pdf	2
Effect of biochar on the nutrient contents and metal recovery efficiency in sorghum planted on landfill soils.pdf	2
Effect of biochar particle size on water retention and availability in a sandy loam soil.pdf	2
Effect of composted organic amendments and zinc oxide nanoparticles on growth and cadmium accumulation by wheat_ a life cycle study.pdf	2
Effect of Conocarpus Biochar Application on the Hydraulic Properties of a Sandy Loam Soil.pdf	2
Effect of KOH-enhanced biochar on increasing soil plant-available silicon.pdf	2
Effects of bamboo biochar application on global warming in paddy fields in Ehime prefecture, Southern Japan.pdf	2
Effects of Bentonite, Charcoal and Corncob for Soil Improvement and Growth Characteristics of Teak Seedling Planted on Acrisols in Northeast Thailand.pdf	2
Effects of biochar addition on plant available water of a loamy sandy soil and consequences on cowpea growth.pdf	2
Effects of biochar addition on the NEE and soil organic carbon content of paddy fields under water-saving irrigation.pdf	2
Effects of biochar amendment on soil aggregates and hydraulic properties.pdf	2
Effects of biochar amendment on soil thermal properties in the North China Plain.pdf	2
Effects of biochar and biofertilizer on cadmium-contaminated cotton growth and the antioxidative defense system.pdf	2
Effects of Biochar and Synthetic Polymer on the Hydro-Physical Properties of Sandy Soils.pdf	2
Effects of biochar on methane emission from paddy soil Focusing on DOM and microbial communities.pdf	2
Effects of biochar on water movement characteristics in sandy soil under drip irrigation.pdf	2
Effects of biochar, earthworms, and litter addition on soil microbial activity and abundance in a temperate agricultural soil.pdf	2
Effects of biochars on the availability of heavy metals to ryegrass in an alkaline contaminated soil.pdf	2
Effects of co-composted maize, sewage sludge, and biochar mixtures on hydrological and physical qualities of sandy soil.pdf	2
Effects of Fe-Mn-Ce oxide–modified biochar on As accumulation, morphology, and quality of rice (Oryza sativa L.).pdf	2
Effects of Gliricidia Biochar and Inorganic Fertilizer on Moringa Plant Grown in an Oxisol.pdf	2
Effects of iron-modified biochar and AMF inoculation on the growth and heavy metal uptake of Senna occidentalis in heavy metal-contaminated soil.pdf	2
Effects of maize straw‐derived biochar application on soil temperature, water conditions and growth of winter wheat.pdf	2
Effects of polyacrylamide, biopolymer and biochar on the decomposition of 14C-labelled maize residues and on their stabilization in soil aggregates.pdf	2
Effects of steel slag and biochar amendments on CO2, CH4, and N2O flux, and rice productivity in a subtropical Chinese paddy field.pdf	2
Effects of straw and biochar amendments on aggregate stability, soil organic carbon, and enzyme activities in the Loess Plateau, China.pdf	2
Enhancement of the methane removal efficiency via aeration for biochar-amended landfill soil cover.pdf	2
Environmental hotspots in the life cycle of a biochar-soil system.pdf	2
Examination of Three Different Organic Waste Biochars as Soil Amendment for Metal-Contaminated Agricultural Soils.pdf	2
Fate of soil organic carbon and polycyclic aromatic hydrocarbons in a vineyard soil treated with biochar.pdf	2
gasification–biochar systems A case-study of rice-husk gasification in Cambodia, Part II Field trial results, carbon abatement, economic assessment and.pdf	2
Goethite-modified biochar restricts the mobility and transfer of cadmium in soil-rice system (2).pdf	2
Greenhouse Gas Emissions from Forest Soils Reduced by Straw Biochar and Nitrapyrin Applications.pdf	2
GROWTH OF ZELKOVA SERRATA SEEDLINGS IN A CONTAINERISED PRODUCTION SYSTEM TREATED WITH EFFECTIVE MICROORGANISMS AND BIOCHAR.pdf	2
How Do Newly-Amended Biochar Particles Affect Erodibility and Soil Water Movement—A Small-Scale Experimental Approach.pdf	2
Impact of biochar on mineralisation of C and N from soil and willow litter and its relationship with microbial community biomass and structure.pdf	2
Impact of deficit irrigation and addition of biochar and polymer on soil salinity and tomato productivity.pdf	2
Impact of different feedstocks derived biochar amendment with cadmium low uptake affinity cultivar of pak choi (Brassica rapa ssb. chinensis L.) on phytoavoidation of Cd to reduce potential dietary toxicity.pdf	2
Impacts of biochar on the phytostabilization of contaminated soils with ryegrass.pdf	2
Induction of systemic resistance in plants by biochar, a soil-applied carbon sequestering agent.pdf	2
INDUSTRIAL AND AGRICULTURAL WASTES DECREASED GREENHOUSE-GAS EMISSIONS AND INCREASED RICE GRAIN YIELD IN A SUBTROPICAL PADDY FIELD.pdf	2
Influence of biochar and terra preta substrates on wettability and erodibility of soils.pdf	2
Investigating the impacts of biochar on water fluxes in tropical agriculture using stable isotopes.pdf	2
Mechanism of biochar soil pore–gas–water interaction gas properties of biochar-amended sandy soil at different degrees of compaction using KNN modeling.pdf	2
Mechanistic evaluation of biochar potential for plant growth promotion and alleviation of chromium-induced phytotoxicity in Ficus elastica.pdf	2
Media for Enhanced Phosphorus Removal from Secondary Wastewater Effluent.pdf	2
Mobility, bioavailability and pH-dependent leaching of cadmium, zinc and lead in a contaminated soil amended with biochar.pdf	2
N2O and CH4 emission from soil amended with steam‐activated biochar.pdf	2
New trend to use biochar as foliar application for wheat plants (Triticum Aestivum).pdf	2
Nitrogen availability, water-filled pore space, and N2O-N fluxes after biochar application and nitrogen fertilization.pdf	2
Non-monotonic influence of biochar dose on bean seedling growth and susceptibility to Rhizoctonia solani the “Shifted R max-Effect”.pdf	2
Nutrient supplementation of pinewood biochar for use as a bacterial inoculum carrier.pdf	2
Off-site impacts of agricultural composting role of terrestrially derived organic matter in structuring aquatic microbial communities and their metabolic potential.pdf	2
Optimization of increasing biochar doses with soil–plant–microbial functioning and nutrient uptake of maize.pdf	2
Potential of soil amendments (Biochar and Gypsum) in increasing water use efficiency of Abelmoschus esculentus L. Moench.pdf	2
Priming effect of bamboo (Phyllostanchys edulis Carriere) biochar application in a soil amended with legume.pdf	2
Priming effect of Miscanthus sinensis derived biochar on brown forest soil.pdf	2
Remediation of a copper mine soil with organic amendments Compost and biochar versus Technosol and biochar.pdf	2
Residual effects of biochar on growth, photosynthesis and cadmium uptake in rice (Oryza sativa L.) under Cd stress with different water conditions.pdf	2
Rethinking biochar.pdf	2
Role of Residual Organic Materials on Productivity of Zea mays L. for Sustainable Soil Fertility Restoration in the Guinea Savannah Zone, Ghana.pdf	2
Short-term biochar-induced increase in soil CO2 release is both biotically and abiotically mediated.pdf	2
Slash-and-char An ancient agricultural technique holds new promise for management of soils contaminated by Cd, Pb and Zn.pdf	2
Soil structure characteristics, functional properties and consistency limits response to corn cob biochar particle size and application rates in a 36-month pot experiment.pdf	2
Soil water content and photosynthetic capacity of spring wheat as affected by soil application of nitrogen-enriched biochar in a semiarid environment.pdf	2
Sunflower Husk Biochar as a Key Agrotechnical Factor Enhancing Sustainable Soybean Production.pdf	2
The effect of bamboo biochar on crop_s productivity and quality in the field condition.pdf	2
The effect of biochar and crop veil on growth and yield of Tomato (Lycopersicum esculentus Mill) in Jos, North central Nigeria.pdf	2
The effects of biochar and hoggery biogas slurry on fluvo-aquic soil physical and hydraulic properties a field study of four consecutive wheat-maize rotations.pdf	2
The Effects of Biochar and Intercropping on the Cd, Cr and Zn Speciation in Soils and Plant Uptake by Machilus pauhoi.pdf	2
The Influence of Biochar Enriched with Magnesium and Sulfur on the Amount of Perennial Ryegrass Biomass and Selected Chemical Properties and Biological of Sandy Soil.pdf	2
The priming potential of biochar products in relation to labile carbon contents and soil organic matter status.pdf	2
The reduction of chromium (VI) phytotoxicity and phytoavailability to wheat (Triticum aestivum L.) using biochar and bacteria.pdf	2
The soil organic dynamics from types biochar-organic fertilizers and soil.pdf	2
Turnover of soil carbon following addition of switchgrass‐derived biochar to four soils.pdf	2
Walnut shell biochar increases seed germination and early growth of seedlings of fodder crops.pdf	2
Wheat Straw Biochar Increases Potassium Concentration, Root Density, and Yield of Faba Bean in a Sandy Loam Soil.pdf	2
A combination of biochar and regulated deficit irrigation improves tomato fruit quality A comprehensive quality analysis.pdf	3
A rapid-test for screening biochar effects on seed germination.pdf	3
ACC deaminase producing PGPR Bacillus amyloliquefaciens and Agrobacterium fabrum along with biochar improve wheat productivity under drought stress.pdf	3
Alterations of soil labile organic carbon fractions and biological properties under different residue-management methods with equivalent carbon input.pdf	3
Ameliorating some quality properties of an erosion-prone soil using biochar produced from dairy wastewater sludge.pdf	3
Amending acidic soil with bamboo (Bambusa blumeana) biochar effect on mung bean (Vigna radiata) growth rate and yield.pdf	3
Amending sandy soil with biochar orand superabsorbent polymer mitigates the adverse effects of drought stress on green pea.pdf	3
Amending Sandy Soil with Biochar Promotes Plant Growth and Root Colonization by Mycorrhizal Fungi in Highbush Blueberry.pdf	3
Amending the seedling bed of eggplant with biochar can further immobilize Cd in contaminated soils.pdf	3
An energy-biochar chain involving biomass gasification and rice cultivation in Northern Italy.pdf	3
An incubation study on the stability and biological effects of pyrogenic and hydrothermal biochar in two soils.pdf	3
Assessing the Biochar Effects on Selected Physical Properties of a Sandy Soil An Analytical Approach.pdf	3
Biochar addition to agricultural soil increased CH4 uptake and water holding capacity - Results from a short-term pilot field study.pdf	3
Biochar alleviates Cd phytotoxicity by minimizing bioavailability and oxidative stress in pak choi (Brassica chinensis L.) cultivated in Cd-polluted soil.pdf	3
Biochar amendment to soil changes dissolved organic matter content and composition.pdf	3
Biochar and compost amendments enhance copper immobilisation and support plant growth in contaminated soils.pdf	3
Biochar and compost effects on the remediative capacities of iOxalis pes-capraei L. growing on mining technosol polluted by Pb and As.pdf	3
Biochar and flyash inoculated with plant growth promoting rhizobacteria act as potential biofertilizer for luxuriant growth and yield of tomato plant.pdf	3
Biochar application promotes growth parameters of soybean and reduces the growth difference.pdf	3
Biochar as a soil amendment.pdf	3
Biochar can mitigate methane emissions by improving methanotrophs for prolonged period in fertilized paddy soils.pdf	3
Biochar carbon stability in four contrasting soils.pdf	3
Biochar decreased the temperature sensitivity of soil carbon decomposition in a paddy field.pdf	3
Biochar does not affect soil N-transformations or microbial community structure under ruminant urine patches but does alter relative proportions of nitrogen cycling bacteria.pdf	3
Biochar effect associated with compost and iron to promote Pb and As soil stabilization and Salix viminalis L. growth.pdf	3
Biochar effect on crop performance and Pb and Zn uptake of tomato (iSolanum lycopersicum,i L.) plants grown on heavy metals contaminated Kosovo soils.pdf	3
Biochar effects on phenotypic characteristics of “wild” and “sickle” Medicago truncatula genotypes.pdf	3
Biochar filters reduced the toxic effects of nickel on tomato (Lycopersicon esculentum L.) grown in nutrient film technique hydroponic system.pdf	3
Biochar immobilizes cadmium and zinc and improves phytoextraction potential of willow plants on extremely contaminated soil.pdf	3
Biochar Impact on Crops and Soils in Irrigated Arid Agroecosystems.pdf	3
Biochar impact on development and productivity of pepper and tomato grown in fertigated soilless media.pdf	3
Biochar improves agro-environmental aspects of pig slurry compost as a substrate for crops with energy and remediation uses.pdf	3
Biochar in combination with compost reduced Pb uptake and enhanced the growth of maize in lead (Pb)-contaminated soil exposed to drought stress.pdf	3
Biochar is comparable to dicyandiamide in the mitigation of nitrous oxide emissions from Camellia oleifera abel. fields.pdf	3
Biochar mitigates negative effects of salt additions on two herbaceous plant species.pdf	3
Biochar potential in intensive cultivation of Capsicum annuum L. (sweet pepper) crop yield and plant protection.pdf	3
Canola straw biochars produced under different pyrolysis temperatures and nitrapyrin independently affected cropland soil nitrous oxide emissions.pdf	3
Carbon budget by priming in a biochar-amended soil.pdf	3
Changes in sandy soil hydro-physical properties as function of biochar and biogas slurry amendments.pdf	3
Combined compost with biochar application to mitigate greenhouse gas emission in paddy field.pdf	3
Corn Cob Biochar Improves Aggregate Characteristics of a Tropical Sandy Loam.pdf	3
Decreased soil microbial biomass and nitrogen mineralisation with Eucalyptus biochar addition to a coarse textured soil.pdf	3
Differential effects of three amendments on the immobilisation of cadmium and lead for Triticum aestivum grown on polluted soil.pdf	3
Drought stress alleviation by ACC deaminase producing Achromobacter xylosoxidans and Enterobacter cloacae, with and without timber waste biochar in maize.pdf	3
Dynamics of CO2 Emission and Biochemical Properties of a Sandy Calcareous Soil Amended with Conocarpus Waste and Biochar.pdf	3
Effect of barley straw biochar application on greenhouse gas emissions from upland soil for Chinese cabbage cultivation in short-term laboratory experiments.pdf	3
Effect of biochar addition on CO2 exchange in paddy fields under water-saving irrigation in Southeast China.pdf	3
Effect of biochar addition on short-term N2O and CO2 emissions during repeated drying and wetting of an anthropogenic alluvial soil.pdf	3
Effect of Biochar Amendment and Ageing on Adsorption and Degradation of Two Herbicides.pdf	3
Effect of biochar and rhizobium innoculation on nodulation, chlorophyll content, growth and yield of chickpea (Cicer arietinum L.).pdf	3
Effect of biochar in cadmium availability and soil biological activity in an anthrosol following acid rain deposition and aging.pdf	3
Effect of six engineered biochars on GHG emissions from two agricultural soils A short-term incubation study.pdf	3
Effect of wheat and Miscanthus straw biochars on soil enzymatic activity, ecotoxicity, and plant yield.pdf	3
Effect of wheat straw derived biochar on immobilization of Cd and Pb in single- and binary-metal contaminated soil.pdf	3
Effects of arbuscular mycorrhizal fungi, biochar, selenium, silica gel, and sulfur on arsenic uptake and biomass growth in Pisum sativum L.pdf	3
Effects of Biochar Addition on Rice Growth and Yield under Water-Saving Irrigation.pdf	3
Effects of biochar addition on soil hydraulic properties before and after freezing-thawing.pdf	3
Effects of biochar amendment on the net greenhouse gas emission and greenhouse gas intensity in a Chinese double rice cropping system.pdf	3
Effects of biochar on cadmium (Cd) uptake in vegetables and its natural downward movement in saline-alkali soil.pdf	3
Effects of biochar, cow bone, and eggshell on Pb availability to maize in contaminated soil irrigated with saline water.pdf	3
Effects of different biochar application methods on soybean growth indicator variability in a seasonally frozen soil area.pdf	3
Effects of NPK and biochar fertilized soil on the proximate composition and mineral evaluation of maize flour.pdf	3
Enhancing Cadmium Tolerance and Pea Plant Health through Enterobacter sp. MN17 Inoculation Together with Biochar and Gravel Sand.pdf	3
Fate of biochar in chemically-and physically-defined soil organic carbon pools.pdf	3
Fate of soil-applied black carbon downward migration leaching and soil respiration.pdf	3
Field evaluation of in situ remediation of Cd-contaminated soil using four additives, two foliar fertilisers and two varieties of pakchoi.pdf	3
Forest Ecosystem Carbon Sequestration and Role in Indian Economy.pdf	3
Goethite-modified biochar ameliorates the growth of rice (Oryza sativa L.) plants by suppressing Cd and As-induced oxidative stress in Cd and As co-contaminated paddy soil.pdf	3
Growth and yield of Miscanthus× giganteus grown in fertilized and biochar-amended soils in the western North Carolina Mountains.pdf	3
How dose of biochar and biochar with nitrogen can improve the parameters of soil organic matter and soil structure.pdf	3
Immobilization of pentachlorophenol in soil using carbonaceous material amendments.pdf	3
Impact of a biochar or a biochar-compost mixture on water relation, nutrient uptake and photosynthesis of Phragmites karka.pdf	3
Impact of addition of different rates of rice-residue biochar on C and N dynamics in texturally diverse soils.pdf	3
Impact of biochar organic and inorganic carbon on soil CO2 and N2O emissions.pdf	3
Impacts of biochar addition on soil dissolved organic matter characteristics in a wheat-maize rotation system in Loess Plateau of China.pdf	3
In-Situ Remediation of Cadmium and Atrazine Contaminated Acid Red Soil of South China Using Sepiolite and Biochar.pdf	3
Influence of activated charcoal amendment to contaminated soil on dieldrin and nutrient uptake by cucumbers.pdf	3
Influence of N-fertigation stress and agro- organic wastes (biochar) to improve yield and water productivity of sweet pepper under sandy soils conditions.pdf	3
Interactions between Biochar, Soil, and Water.pdf	3
Interactive assessment of lignite and bamboo-biochar for geochemical speciation, modulation and uptake of Cu and other heavy metals in the copper mine tailing.pdf	3
Manure-Derived Biochars for Use as a Phosphorus Fertilizer in Cotton Production.pdf	3
Microbial respiration of biochar- and digestate-based mixtures.pdf	3
Morpho-physiological plant quality when biochar and vermicompost are used as growing media replacement in urban horticulture.pdf	3
Multi-Year Effects of Biochar, Lipo-Chitooligosaccharide, Thuricin 17, and Experimental Bio-Fertilizer for Switchgrass.pdf	3
Nitrogen, biochar, and mycorrhizae Alteration of the symbiosis and oxidation of the char surface.pdf	3
Partitioning of carbon sources among functional pools to investigate short-term priming effects of biochar in soil a 13C study.pdf	3
Passivating Effect of Dewatered Sludge and Biochar on As-Contaminated Soil.pdf	3
Response of CH4 emissions to straw and biochar applications in double-rice cropping systems Insights from observations and modeling.pdf	3
Retention and release of diethyl phthalate in biochar-amended vegetable garden soils.pdf	3
Role of cotton sticks biochar in immobilization of nickel under induced toxicity condition and growth indices of iTrigonella corniculatai L.pdf	3
Role of plant growth-promoting rhizobacteria (pgpr), biochar, and chemical fertilizer under salinity stress.pdf	3
Short-term effects of biochar amendment on greenhouse gas emissions from rainfed agricultural soils of the semi–arid loess plateau region.pdf	3
Soil CO2 and N2O emission drivers in a vineyard (Vitis vinifera) under different soil management systems and amendments.pdf	3
Soil organic carbon associated with aggregate-size and density fractions in a Mollisol amended with charred and uncharred maize straw.pdf	3
Soil organic carbon storage and quality are impacted by corn cob biochar application on a tropical sandy loam.pdf	3
Soil water retention, air flow and pore structure characteristics after corn cob biochar application to a tropical sandy loam.pdf	3
Stabilization mechanisms of organic matter in four temperate soils Development and application of a conceptual model.pdf	3
Stabilization of carbon in composts and biochars in relation to carbon sequestration and soil fertility.pdf	3
Steel slag and biochar amendments decreased CO2 emissions by altering soil chemical properties and bacterial community structure over two-year in a subtropical paddy field.pdf	3
Survival and growth of native Tachigali vulgaris and exotic Eucalyptus urophylla × Eucalyptus grandis trees in degraded soils with biochar amendment in southern Amazonia.pdf	3
Temperature and moisture responses to carbon mineralization in the biochar-amended saline soil.pdf	3
Temperature sensitivity and priming of organic matter with different stabilities in a Vertisol with aged biochar.pdf	3
The benefits of biochar Enhanced cadmium remediation, inhibited precursor production of nitrous oxide and a short-term disturbance on rhizosphere microbial community.pdf	3
The Efficiency of Orthophosphate (SRP) Uptake by Five Biochars and Five Biochar-Soil Mixes.pdf	3
The impact of biochar surface properties on sand and on sandy loam regarding water repellency, water retention, and gas transmissivity.pdf	3
The influence of biochar particle size and concentration on bulk density and maximum water holding capacity of sandy vs sandy loam soil in a column experiment.pdf	3
The influence of various biochars on the bioaccessibility and bioaccumulation of PAHs and potentially toxic elements to turnips (Brassica rapa L.).pdf	3
The reduction of wheat cd uptake in contaminated soil via biochar amendment A two-year field experiment.pdf	3
The responses of soil organic carbon mineralization and microbial communities to fresh and aged biochar soil amendments.pdf	3
The roles of biochar and arbuscular mycorrhizal inoculation on selected soil biological properties and tomato performance.pdf	3
Transformation of agricultural market waste disposal to biochar soil amendments.pdf	3
Transient negative biochar effects on plant growth are strongest after microbial species loss.pdf	3
Using biochar capping to reduce nitrogen release from sediments in eutrophic lakes.pdf	3
Utilization of biochar and activated carbon to reduce Cd, Pb and Zn phytoavailability and phytotoxicity for plants.pdf	3
Variation of Greenhouse Gases Fluxes and Soil Properties with Addition of Biochar from Farm-Wastes in Volcanic and Non-Volcanic Soils.pdf	3
Vermicompost And Biochar As Bedding Plant Substrates.pdf	3
Wastewater sludge and sludge biochar addition to soils for biomass production from Hyparrhenia hirta.pdf	3
_Bioenergy from cattle manure Implications of anaerobic digestion and subsequent pyrolysis for carbon and nitrogen dynamics in soil_.pdf	4
A one-year short-term biochar application improved carbon accumulation in large macroaggregate fractions.pdf	4
Advanced pre-treatment of stripped biogas slurry by polyaluminum chloride coagulation and biochar adsorption coupled with ceramic membrane filtration.pdf	4
Aged biochar changed copper availability and distribution among soil fractions and influenced corn seed germination in a copper-contaminated soil.pdf	4
Ameliorating soil acidity and physical properties of two contrasting texture Ultisols with wastewater sludge biochar.pdf	4
Amendment of Husk Biochar on Accumulation and Chemical Form of Cadmium in Lettuce and Pak-Choi Grown in Contaminated Soil.pdf	4
An assessment of emergy, energy, and cost-benefits of grain production over 6_#xa0_years following a biochar amendment in a rice paddy from China.pdf	4
Arsenic mobility in brownfield soils amended with green waste compost or biochar and planted with Miscanthus.pdf	4
Banana peel biochar as alternative source of potassium for plant productivity and sustainable agriculture.pdf	4
Biochar A soil amendment worth considering.pdf	4
Biochar and biochar with N-fertilizer affect soil N2O emission in Haplic Luvisol.pdf	4
Biochar and plant growth promoting rhizobacteria effects on switchgrass (Panicum virgatum cv. Cave-in-Rock) for biomass production in southern Québec depend on soil type and location.pdf	4
Biochar application affects forage sorghum under salinity stress.pdf	4
Biochar application improves the drought tolerance in maize seedlings.pdf	4
Biochar based inoculants improve soybean growth and nodulation.pdf	4
Biochar characteristics relate to its utility as an alternative soil inoculum carrier to peat and vermiculite.pdf	4
Biochar decreases nitrogen oxide and enhances methane emissions via altering microbial community composition of anaerobic paddy soil.pdf	4
Biochar DOM for plant promotion but not residual biochar for metal immobilization depended on pyrolysis temperature.pdf	4
Biochar has no effect on soil respiration across Chinese agricultural soils.pdf	4
Biochar Impacts on Crop Productivity and Greenhouse Gas Emissions from an Andosol.pdf	4
Biochar persistence, priming and microbial responses to pyrolysis temperature series.pdf	4
Biochar promotes the reduction of N2O to N2 and concurrently suppresses the production of N2O in calcareous soil.pdf	4
Biochar Reduces Copper Toxicity in Chenopodium quinoa Willd. in a Sandy Soil.pdf	4
Biochar use for climate-change mitigation in rice cropping systems.pdf	4
Biochar-based nursery substrates The effect of peat substitution on reduced salinity.pdf	4
Biochars immobilize soil cadmium, but do not improve growth of emergent wetland species Juncus subsecundus in cadmium-contaminated soil.pdf	4
Biochars impact on water infiltration and water quality through a compacted subsoil layer.pdf	4
Carbon and nitrogen mineralization and enzyme activities in soil aggregate-size classes effects of biochar, oyster shells, and polymers.pdf	4
Carbon mineralization in subtropical dryland soil amended with different biochar sources.pdf	4
Co-pyrolysed animal manure and bone meal-based urea hydrogen peroxide (UHP) fertilisers are an effective technique of combating ammonia emissions.pdf	4
Combined application of biochar and sulfur regulated growth, physiological, antioxidant responses and Cr removal capacity of maize (Zea mays L.) in tannery polluted soils.pdf	4
Concomitant reduction and immobilization of chromium in relation to its bioavailability in soils.pdf	4
Conocarpus biochar as a soil amendment for reducing heavy metal availability and uptake by maize plants.pdf	4
Copper immobilization by biochar and microbial community abundance in metal-contaminated soils.pdf	4
Decrease in the genotoxicity of metal-contaminated soils with biochar amendments.pdf	4
Effect of acidified biochar on bioaccumulation of cadmium (Cd) and rice growth in contaminated soil.pdf	4
Effect of biochar addition on hydraulic functions of two textural soils.pdf	4
Effect of biochar augments on various growth attributes of rice (Oryza sativa l.) in cadmium contaminated soil.pdf	4
Effect of biochar on aerobic processes, enzyme activity, and crop yields in two sandy loam soils.pdf	4
Effect of biochar on carbon fractions and enzyme activity of red soil.pdf	4
Effect of biochar on CH 4 and N 2 O emission from soils vegetated with paddy.pdf	4
Effect of Biochar on Soil Aggregates in the Loess Plateau Results from Incubation Experiments.pdf	4
Effect of biochar on water retention in soil, a comparison between two forms Powder and pellet.pdf	4
Effect of biochar origin and soil pH on greenhouse gas emissions from sandy and clay soils.pdf	4
Effect of Corn Residue Biochar on the Hydraulic Properties of Sandy Loam Soil.pdf	4
Effect of lychee biochar on the remediation of heavy metal-contaminated soil using sunflower A field experiment.pdf	4
Effect of poultry litter biochar on soil enzymatic activity, ecotoxicity and plant growth.pdf	4
Effect of rice-straw biochar on nitrous oxide emissions from paddy soils under elevated CO2 and temperature.pdf	4
Effects of agricultural wastes on the hydraulic properties of a loamy sand cropland in Turkey.pdf	4
Effects of biochar addition on CO2 and CH4 emissions from a cultivated sandy loam soil during freeze-thaw cycles.pdf	4
Effects of biochar amendment on root traits and contaminant availability of maize plants in a copper and arsenic impacted soil.pdf	4
Effects of biochar and dicyandiamide combination on nitrous oxide emissions from Camellia oleifera field soil.pdf	4
Effects of biochar and litter on carbon and nitrogen mineralization and soil microbial community structure in a China fir plantation.pdf	4
Effects of biochar and wood ash on soil hydraulic properties A field experiment involving contrasting temperate soils.pdf	4
Effects of biochar application during different periods on soil structures and water retention in seasonally frozen soil areas.pdf	4
Effects of conocarpus biochar on hydraulic properties of calcareous sandy soil influence of particle size and application depth.pdf	4
Effects of different sources of silicon and irrigation regime on rice yield components and silicon dynamics in the plant and soil.pdf	4
Effects of three biochars on copper immobilization and soil microbial communities in a metal-contaminated soil using a metallophyte and two agricultural plants.pdf	4
Effects of three different biochars on aggregate stability organic carbon mobility and micronutrient bioavailability.pdf	4
Efficiency of biochar and bio-fertilizers derived from maize debris as soil amendments.pdf	4
Environmental implications of stored cattle slurry treatment with sulphuric acid and biochar A life cycle assessment approach.pdf	4
Evidence of Induced Nutrient Deficiency in Pine Plantings on Previously Cropped Lands.pdf	4
Experimental evidence for sequestering C with biochar by avoidance of CO2 emissions from original feedstock and protection of native soil organic matter.pdf	4
Growth and yield responses of potato (Solanum tuberosum L.) to biochar.pdf	4
Growth Response of Maize Plant Due to Biochar Rice and Fertilizer of Soil in Kwala Bekala, North of Sumatera.pdf	4
Growth, Survival and Biomass Production of Barley in a Polluted Mine Soil Amended with Biochar and Animal Manure.pdf	4
High Application Rates of Biochar to Mitigate N2O Emissions From a N-Fertilized Tropical Soil Under Warming Conditions.pdf	4
Impact of biochar application on plant water relations in Vitis vinifera (L.).pdf	4
Impact of biochar on manure carbon stabilization and greenhouse gas emissions.pdf	4
Impact of biochar on the water holding capacity of loamy sand soil.pdf	4
Impact of biochar on water holding capacity of two chinese agricultural soil.pdf	4
Impact of three types of biochar on the hydrological properties of eroded and depositional landscape positions.pdf	4
Improving physical properties of degraded soil Potential of poultry manure and biochar.pdf	4
Improving Soil Properties by Using Biochar Under Drainage Conditions in North Sinai.pdf	4
Influence of biochar particle size on the hydraulic conductivity of two different compacted engineered soils.pdf	4
Inhibition of the bioavailability of heavy metals in sewage sludge biochar by adding two stabilizers.pdf	4
Labile organic carbon fractions and carbon pool management index in a 3-year field study with biochar amendment.pdf	4
Lumbricus terrestris L. does not impact on the remediation efficiency of compost and biochar amendments.pdf	4
Metal uptake in water spinach grown on contaminated soil amended with chicken manure and coconut tree sawdust.pdf	4
Microbial utilization of rice straw and its derived biochar in a paddy soil.pdf	4
Mitigating methane emission from paddy soil with rice-straw biochar amendment under projected climate change.pdf	4
Physicochemical Characteristics of Biochars Derived From Corn, Hardwood, Miscanthus, and Horse Manure Biomasses.pdf	4
Potential of Biochar-Amended Soil to Enhance Crop Productivity under Deficit Irrigation.pdf	4
Production of Biochar from Date Palm Fronds and its Effects on Soil Properties.pdf	4
Promoting the productivity and quality of brinjal aligned with heavy metals immobilization in a wastewater irrigated heavy metal polluted soil with biochar and chitosan.pdf	4
Relating physical and chemical properties of four different biochars and their application rate to biomass production of Lolium perenne on a Calcic Cambisol during a pot experiment of 79 days.pdf	4
Remediation of Cr(VI)-contaminated soil by Nano-Zero-Valent iron in combination with biochar or humic acid and the consequences for plant performance.pdf	4
Response of surface albedo and soil carbon dioxide fluxes to biochar amendment in farmland.pdf	4
Responses of soil carbon pool and soil aggregates associated organic carbon to straw and straw-derived biochar addition in a dryland cropping mesocosm system.pdf	4
Rice straw biochar affects water retention and air movement in a sand-textured tropical soil.pdf	4
Role of biochar in improving sandy soil water retention and resilience to drought.pdf	4
Short- and Long-Term Biochar Cadmium and Lead Immobilization Mechanisms.pdf	4
Soil and water conservation using biochar and various soil moisture in laboratory conditions.pdf	4
Soil carbon sequestration and biochar as negative emission technologies.pdf	4
Soil hydro-physical environment as influenced by different biochar amendments.pdf	4
Soil Solution Chemistry of a Fly Ash‐, Poultry Litter‐, and Sewage Sludge‐Amended Soil.pdf	4
Soilless tomato grown under nutritional stress increases green biomass but not yield or quality in presence of biochar as growing medium.pdf	4
Sugarcane bagasse biochars impact respiration and greenhouse gas emissions from a latosol.pdf	4
Synergistic use of biochar and acidified manure for improving growth of maize in chromium contaminated soil.pdf	4
The addition of biochar as a fertilizer supplement for the attenuation of potentially toxic elements in phosphogypsum-amended soil.pdf	4
The effect of soil water content and biochar on rice cultivation in polybag.pdf	4
The effects of biochar on the physical properties of bare soil.pdf	4
The impact of manure, straw and biochar amendments on aggregation and erosion in a hillslope Ultisol.pdf	4
The impact of wood-derived biochar on the survival of Trichoderma spp. and growth of Secale cereale L. in sandy soil.pdf	4
The response of some physiological traits of chickpea Cicer arietinum L to biochar and phosphorus fertilizer application.pdf	4
… of Biochar from Different Feedstocks Under Low and High Temperature and Their Effects on Greenhouse Gas Emission and Ammonia Volatilization from Soil ….pdf	5
A Fundamental Study on Char Creation from Coal Tailings (‘Chailings’) and Its Application as a Soil Amendment.pdf	5
Application of wood biochar in polluted soils stabilized the toxic metals and enhanced wheat (Triticum aestivum) growth and soil enzymatic activity.pdf	5
Application of zinc and biochar help to mitigate cadmium stress in bread wheat raised from seeds with high intrinsic zinc.pdf	5
Assisted phytostabilization of Pb-spiked soils amended with charcoal and banana compost and vegetated with iRicinus communisi L. (Castor bean).pdf	5
Biochar addition leads to more soil organic carbon sequestration under a maize-rice cropping system than continuous flooded rice.pdf	5
Biochar and Hydrochar Effects on Greenhouse Gas (Carbon Dioxide, Nitrous Oxide, and Methane) Fluxes from Soils.pdf	5
Biochar and woodchip amendments alter restoration outcomes, microbial processes, and soil moisture in a simulated semi‐arid ecosystem.pdf	5
Biochar application constrained native soil organic carbon accumulation from wheat residue inputs in a long-term wheat-maize cropping system.pdf	5
Biochar as possible long-term soil amendment for phytostabilisation of TE-contaminated soils.pdf	5
Biochar Changes Shoot Growth and Root Distribution of Soybean during Early Vegetative Stages.pdf	5
Biochar effect on maize yield in selected farmers fields in the northern and upper east regions of Ghana.pdf	5
Biochar effects on soil chemical properties and mobilization of cadmium (Cd) and lead (Pb) in paddy soil.pdf	5
Biochar in sugar beet production and nutrition.pdf	5
Biochar increases vineyard productivity without affecting grape quality Results from a four years field experiment in Tuscany.pdf	5
Biochar particle size and post-pyrolysis mechanical processing affect soil pH, water retention capacity, and plant performance.pdf	5
Biochar produced from oak sawdust by Lanthanum (La)-involved pyrolysis for adsorption of ammonium (NH4+), nitrate (NO3−), and phosphate (PO43−).pdf	5
Biochar Reduced Cadmium Uptake and Enhanced Wheat Productivity in Alkaline Contaminated Soil.pdf	5
Biochar reduces the efficiency of nitrification inhibitor 3,4-dimethylpyrazole phosphate (DMPP) mitigating N 2 O emissions.pdf	5
Cadmium (Cd) concentration in wheat (iTriticum aestivumi) grown in Cd-spiked soil varies with the doses and biochar feedstock 2.pdf	5
Can biochar protect labile organic matter against mineralization in soil.pdf	5
Carbon footprint of rice production under biochar amendment - a case study in a Chinese rice cropping system.pdf	5
Cattle manure biochar potential for ameliorating soil physical characteristics and spinach response under drought.pdf	5
Change in active microbial community structure, abundance and carbon cycling in an acid rice paddy soil with the addition of biochar.pdf	5
Co-application of biochar and cattle manure counteract positive priming of carbon mineralization in a sandy soil.pdf	5
Comparative assessment of the effect of wastewater sludge biochar on growth, yield and metal bioaccumulation of cherry tomato.pdf	5
Comparing the potentials of clay and biochar in improving water retention and mechanical resilience of sandy soil.pdf	5
Contaminant immobilization and nutrient release by biochar soil amendment roles of natural organic matter.pdf	5
Converting rice husk to biochar reduces bamboo soil N 2 O emissions under different forms and rates of nitrogen additions.pdf	5
Crambe growth in a soil amended with biochar and under saline irrigation.pdf	5
Date palm waste biochars alter a soil respiration, microbial biomass carbon, and heavy metal mobility in contaminated mined soil.pdf	5
Effect and mechanism of biochar on CO2 and N2O emissions under different nitrogen fertilization gradient from an acidic soil.pdf	5
Effect of Biochar Application Depth on Crop Productivity Under Tropical Rainfed Conditions.pdf	5
Effect of biochar application on mineral and microbial properties of soils growing different plant species.pdf	5
Effect of biochar on cadmium bioavailability and uptake in wheat (Triticum aestivum L.) grown in a soil with aged contamination.pdf	5
Effect of Biochar on Soil and Water Loss on Sloping Farmland in the Black Soil Region of Northeast China during the Spring Thawing Period.pdf	5
Effect of biochar type and rate of application on maize yield indices and water use efficiency on an Ultisol in Ghana.pdf	5
Effect of biochar, clay substrate and manure application on water availability and tree-seedling performance in a sandy soil.pdf	5
Effect of biochars and microorganisms on cadmium accumulation in rice grains grown in Cd-contaminated soil.pdf	5
Effect of Plant Growth Promoting Rhizobacteria (PGPR) and biochar on soil properties and performance of cowpea (Vigna unguiculata (L.) Walp).pdf	5
Effective immobilisation of chromium in a polluted calcareous soil using modified biochar and bacterial inoculation.pdf	5
Effects of bamboo charcoal-based bio-fertilizer on wine bamboo sap yield and nutrient composition.pdf	5
Effects of biochar and crop straws on the bioavailability of cadmium in contaminated soil.pdf	5
Effects of Biochar on Cadmium Accumulation in Rice and Cadmium Fractions of Soil A Three-Year Pot Experiment.pdf	5
Effects of Biochars and Compost Mixtures and Inorganic Additives on Immobilisation of Heavy Metals in Contaminated Soils.pdf	5
Effects of Hardwood Biochar on Soil Acidity, Nutrient Dynamics, and Sweet Corn Productivity.pdf	5
Effects of softwood biochar on the status of nitrogen species and elements of potential toxicity in soils.pdf	5
Elucidation of the mechanisms into effects of organic acids on soil fertility, cadmium speciation and ecotoxicity in contaminated soil.pdf	5
Enhancement of colonisation of soybean roots by arbuscular mycorrhizal fungi using vermicompost and biochar.pdf	5
Enhancing phosphorus availability in phosphorus-fertilized zones by reducing phosphate adsorbed on ferrihydrite using rice straw-derived biochar.pdf	5
Evaluation of biochar applications combined with alternate wetting and drying (AWD) water management in rice field as a methane mitigation option for farmers’ adoption.pdf	5
Evaluation of biochars from different stock materials as carriers of bacterial strain for remediation of heavy metal-contaminated soil.pdf	5
Evaluation of Sugarcane Agroindustrial Wastes as Substrate in Soilless Cultivation of Tomato (S. lycopersicum Linnaeus) Effect of Substrate Composition on Yield Production.pdf	5
Gas entrapment and microbial N2O reduction reduce N2O emissions from a biochar-amended sandy clay loam soil.pdf	5
Greenhouse gas mitigation potential in crop production with biochar soil amendment—a carbon footprint assessment for cross‐site field experiments from China.pdf	5
Growth and metabolic responses of maize roots to straw biochar application at different rates.pdf	5
Impact of Soil Amendments on the Hydraulic Conductivity of Boreal Agricultural Podzols.pdf	5
Impacts of Woody Biochar Particle Size on Porosity and Hydraulic Conductivity of Biochar-Soil Mixtures An Incubation Study.pdf	5
Influence of pruning waste compost maturity and biochar on carbon dynamics in acid soil Incubation study.pdf	5
Influence of Soil Amendments on the Growth and Yield of Rice in Acidic Soil.pdf	5
Integrated application of biochar and bio-fertilizer improves yield and yield components of Cowpea under water-deficient stress.pdf	5
Is there a positive synergistic effect of biochar and compost soil amendments on plant growth and physiological performance.pdf	5
Long-term effect of biochar application on yield-scaled greenhouse gas emissions in a rice paddy cropping system A four-year case study in south China.pdf	5
Long-term effects of biochar on soil physical properties.pdf	5
Maintaining the sustainability of fertile agricultural soil using bamboo biochar in tropical volcano area.pdf	5
Microcosm incubation study for monitoring the mid-term effects of different biochars on acidic sandy soil applying a multiparameter approach.pdf	5
Mobility of Pb, Zn, Ba, As and Cd toward soil pore water and plants (willow and ryegrass) from a mine soil amended with biochar.pdf	5
Modification of chemical and hydrophysical properties of two texturally differentiated soils due to varying magnitudes of added biochar.pdf	5
N2O and CH4 emissions from N-fertilized rice paddy soil can be mitigated by wood vinegar application at an appropriate rate.pdf	5
Olive mill waste biochar a promising soil amendment for metal immobilization in contaminated soils.pdf	5
Physical and Mineral-Nutrition Properties of Sand-Based Turfgrass Root Zones Amended with Biochar.pdf	5
Production and Modification of Biochar for Organics Removal and Soil Ammendment.pdf	5
Properties of a sandy clay loam Haplic Ferralsol and soybean grain yield in a five-year field trial as affected by biochar amendment.pdf	5
Pyrolytic Treatment and Fertility Enhancement of Soils Contaminated with Heavy Hydrocarbons.pdf	5
Retention of Heavy Metals by Carboxyl Functional Groups of Biochars in Small Arms Range Soil.pdf	5
Role of biochar on soil fertility improvement and greenhouse gases sequestration.pdf	5
Sewage sludge biochars management—Ecotoxicity, mobility of heavy metals, and soil microbial biomass 2.pdf	5
Short-term influence of biochar on soil temperature, liquid moisture content and soybean growth in a seasonal frozen soil area.pdf	5
Short-term response of soil microorganisms to biochar addition in a temperate agroecosystem under soil warming.pdf	5
Speciation and phytoavailability of lead and antimony in a small arms range soil amended with mussel shell, cow bone and biochar EXAFS spectroscopy and chemical extractions.pdf	5
Sustainability The capacity of smokeless biomass pyrolysis for energy production, global carbon capture and sequestration.pdf	5
Temperature and moisture driven changes in soil carbon sequestration and mineralization under biochar addition.pdf	5
The Effect of Biochars and Endophytic Bacteria on Growth and Root Rot Disease Incidence of Fusarium Infested Narrow-Leafed Lupin (Lupinus angustifolius L.).pdf	5
The effectiveness of nanobiochar for reducing phytotoxicity and improving soil remediation in cadmium-contaminated soil.pdf	5
The response of growth rate in different husk biochar application of Allium cepa l in sandy soil.pdf	5
The role of biochar porosity and surface functionality in augmenting hydrologic properties of a sandy soil.pdf	5
Water conservation in biofuels development Greenhouse and field crop production with biochar.pdf	5
A consortium of fungal isolates and biochar improved the phytoremediation potential of Jacaranda mimosifolia D. Don and reduced copper, manganese, and zinc leaching.pdf	6
A humic substances product extracted from biochar reduces Arabidopsis root hair density and length under P-sufficient and P-starvation conditions.pdf	6
A Sustainable Approach for Improving Soil Properties and Reducing N2O Emissions Is Possible through Initial and Repeated Biochar Application.pdf	6
An investigation of the effect of biochar application rates on CO2 emissions in soils under upland rice production in southern Guinea Savannah of Nigeria.pdf	6
Application of co-composted farm manure and biochar increased the wheat growth and decreased cadmium accumulation in plants under different water regimes.pdf	6
Applying biochar from date palm waste residues to improve the organic matter, nutrient status and water retention in sandy oasis soils.pdf	6
Assessing the influence of technosol and biochar amendments combined with Brassica juncea L. on the fractionation of Cu, Ni, Pb and Zn in a polluted mine soil.pdf	6
Assessment of farm soil biochar compost and weathered pine mulch to mitigate methane emissions.pdf	6
Assessment of the Effect of Biochar and Leucaena Leucocephala on the Growth and Yield of Maize (Zea mays).pdf	6
Bio char impacts on physical properties and wheat yield of salt affected soils.pdf	6
Biochar affects soil organic matter cycling and microbial functions but does not alter microbial community structure in a paddy soil.pdf	6
Biochar amendment changes jasmonic acid levels in two rice varieties and alters their resistance to herbivory.pdf	6
Biochar amendment improves alpine meadows growth and soil health in Tibetan plateau over a three year period.pdf	6
Biochar and Sewage Sludge Application Increases Yield and Micronutrient Uptake in Rice (Oryza sativa L.).pdf	6
Biochar and Trichoderma aureoviride applied to the sandy soil effect on soil quality and watermelon growth.pdf	6
Biochar application and wastewater irrigation in urban vegetable production of Ouagadougou, Burkina Faso.pdf	6
Biochar as a sustainable alternative to açaí waste disposal in Amazon, Brazil.pdf	6
Biochar enhances plant growth and nutrient removal in horizontal subsurface flow constructed wetlands.pdf	6
Biochar mediates microbial communities and their metabolic characteristics under continuous monoculture.pdf	6
Biochar-induced N2O emission reductions after field incorporation in a loam soil.pdf	6
Biochar-induced reductions in the rhizosphere priming effect are weaker under elevated CO2.pdf	6
Bioenergy and Biochar as Climate Change Mitigation Factors in Northwestern USA Forests.pdf	6
Build-up of carbon fractions in technosol-biochar amended partially reclaimed mine soil grown with Brassica juncea.pdf	6
Carbon dynamics in a biochar-amended loamy soil under switchgrass.pdf	6
Changes of soil-rhizosphere microbiota after organic amendment application in aHordeum vulgareL. short-term greenhouse experiment.pdf	6
Characterization, Stability, and Plant Effects of Kiln-Produced Wheat Straw Biochar.pdf	6
Charcoal addition to soils in NE England A carbon sink with environmental co-benefits.pdf	6
Co-generated fast pyrolysis biochar mitigates green-house gas emissions and increases carbon sequestration in temperate soils.pdf	6
Combined application of biochar and slow-release fertilizer reduces methane emission but enhances rice yield by different mechanisms.pdf	6
Combined application of biochar with urease and nitrification inhibitors have synergistic effects on mitigating CH4 emissions in rice field A three-year study.pdf	6
Compost vs biochar amendment a two-year field study evaluating soil C build-up and N dynamics in an organically managed olive crop.pdf	6
Coupled steel slag and biochar amendment correlated with higher methanotrophic abundance and lower CHsub4sub emission in subtropical paddies.pdf	6
Dynamic biochar effects on soil nitrous oxide emissions and underlying microbial processes during the maize growing season.pdf	6
Dynamics of soil organic carbon mineralization and C fractions in paddy soil on application of rice husk biochar.pdf	6
Effect of Biochar Amended Soils on Infiltration Processes.pdf	6
Effect of biochar amendments on As and Pb mobility and phytoavailability in contaminated mine technosols phytoremediated by Salix.pdf	6
Effect of Biochar on Soil Greenhouse Gas Emissions at the Laboratory and Field Scales.pdf	6
Effect of biochars produced from solid organic municipal waste on soil quality parameters.pdf	6
Effect of pyrolysis temperatures on stability and priming effects of C3 and C4 biochars applied to two different soils.pdf	6
Effect of the soil treated with biochar on the rye-grass in laboratory experiment.pdf	6
Effects of aging under field conditions on biochar structure and composition Implications for biochar stability in soils.pdf	6
Effects of amendment of biochar produced from woody biomass on soil quality and crop yield.pdf	6
Effects of biochar amendment on soil thermal conductivity, reflectance, and temperature.pdf	6
Effects of Biochar and AM Fungi on Growth, Mineral Elements and Cadmium Uptake of Mulberry under Cadmium Stress.pdf	6
Effects of Biochar and Manure Applications on Soil Carbon Dioxide, Methane, and Nitrous Oxide Fluxes from Two Different Soils.pdf	6
Effects of biochar derived from maize stover and rice straw on the early growth of their seedlings.pdf	6
Effects of biochar on copper immobilization and soil microbial communities in a metal-contaminated soil.pdf	6
Effects of biochar on seedling root growth of soybeans.pdf	6
Effects of co-composting of farm manure and biochar on plant growth and carbon mineralization in an alkaline soil.pdf	6
Effects of innovative biofertilizers on yield of processing tomato cultivated in organic cropping systems in northern Italy.pdf	6
Effects of rice-husk biochar on sand-based rootzone amendment and creeping bentgrass growth.pdf	6
Effects of solid oxygen fertilizers and biochars on nitrous oxide production from agricultural soils in Florida.pdf	6
Effects of spent mushroom substrate-derived biochar on soil CO2 and N2O emissions depend on pyrolysis temperature.pdf	6
Effects of Steel Slag and Biochar Incorporation on Active Soil Organic Carbon Pools in a Subtropical Paddy Field.pdf	6
Effects of three different biochars amendment on water retention of silty loam and loamy soils.pdf	6
Efficiency of biochar and compost (or composting) combined amendments for reducing Cd, Cu, Zn and Pb bioavailability, mobility and ecological risk in wetland soil.pdf	6
Efficiency of lime, biochar, Fe containing biochar and composite amendments for Cd and Pb immobilization in a co-contaminated alluvial soil.pdf	6
Environmental benefits and risks of biochar application to soil.pdf	6
Evaluation of biochar pyrolyzed from kitchen waste, corn straw, and peanut hulls on immobilization of Pb and Cd in contaminated soil.pdf	6
Fertilizer Management for Improving Water Use Efficiency in Winter Cereals in Semiarid Region of Northwest, Pakistan.pdf	6
Greenhouse gas emissions vary in response to different biochar amendments an assessment based on two consecutive rice growth cycles.pdf	6
Impact of Different Agricultural Waste Biochars on Maize Biomass and Soil Water Content in a Brazilian Cerrado Arenosol.pdf	6
Impact of organic amendments (biochar, compost and peat) on Cd and Zn mobility and solubility in contaminated soil of the Campine region after three years.pdf	6
Impact of switchgrass biochars with supplemental nitrogen on carbon-nitrogen mineralization in highly weathered Coastal Plain Ultisols.pdf	6
In situ persistence and migration of biochar carbon and its impact on native carbon emission in contrasting soils under managed temperate pastures.pdf	6
Influence of biochars, compost and iron grit, alone and in combination, on copper solubility and phytotoxicity in a Cu-contaminated soil from a wood preservation site.pdf	6
Influence of wood-derived biochar on the physico-mechanical and chemical characteristics of agricultural soils.pdf	6
Integration of biochar with animal manure and nitrogen for improving maize yields and soil properties in calcareous semi-arid agroecosystems.pdf	6
Leaching losses from blueberries grown in sandy soils amended with pine bark.pdf	6
No effect level of co-composted biochar on plant growth and soil properties in a greenhouse experiment.pdf	6
Offsetting global warming-induced elevated greenhouse gas emissions from an arable soil by biochar application.pdf	6
Organic matter dynamics, soil aggregation and microbial biomass and activity in Technosols created with metalliferous mine residues, biochar and marble ….pdf	6
Phytotoxicity and chelating capacity of spent coffee grounds Two contrasting faces in its use as soil organic amendment.pdf	6
Plant-biochar interactions drive the negative priming of soil organic carbon in an annual ryegrass field system.pdf	6
RESIDUAL EFFECT OF BIOCHAR ON GROWTH, ANTIOXIDANT DEFENCE AND CADMIUM (Cd) ACCUMULATION IN RICE IN A Cd CONTAMINATED SALINE SOIL.pdf	6
Short-term effects of a sewage sludge biochar amendment on total and available heavy metal content of a tropical soil.pdf	6
Short-term effects of biochar and salinity on soil greenhouse gas emissions from a semi-arid Australian soil after re-wetting.pdf	6
Short-term effects of raw rice straw and its derived biochar on greenhouse gas emission in five typical soils in China.pdf	6
Soil amendments and cultivar selection can improve rice yield in salt-influenced (tsunami-affected) paddy fields in Sri Lanka.pdf	6
Soil biota, carbon cycling and crop plant biomass responses to biochar in a temperate mesocosm experiment.pdf	6
Soil concentration profiles and diffusion and emission of nitrous oxide influenced by the application of biochar in a rice-wheat annual rotation system.pdf	6
Soil greenhouse gas, carbon content, and tree growth response to biochar amendment in western United States forests.pdf	6
Soil loss and run-off characteristics under different soil amendments and cropping systems in the semi-deciduous forest zone of Ghana.pdf	6
Soil respiration characteristics in different land uses and response of soil organic carbon to biochar addition in high-latitude agricultural area.pdf	6
Straw-derived biochar mitigates CO2 emission through changes in soil pore structure in a wheat-rice rotation system.pdf	6
The different expressions of draft cherry tomato growth, yield, quality under bamboo and rice husk biochars application to clay loamy soil.pdf	6
THE EFFECT OF SINGLE AND COMPOSITE ADDITIVES ON CD AND PB MOBILITY, SPECIATION AND ACCUMULATION IN LATE RICE (ORYZA SATIVA L.) GROWN ON CONTAMINATED SOIL.pdf	6
The effects of rice (Oryza sativa L. ssp. japonica) husk biochar on nitrogen dynamics during the decomposition of hairy vetch in two soils under high-soil moisture condition.pdf	6
The microbial mobilisation of sulphur and phosphorus in biochar amended soils.pdf	6
Using bamboo biochar with compost for the stabilization and phytotoxicity reduction of heavy metals in mine-contaminated soils of China.pdf	6
Using passivation materials to immobilize soil copper in a rape-rice rotation system.pdf	6
Utilization of crops residues as compost and biochar for improving soil physical properties and upland rice productivity.pdf	6
Wood-based biochar for small fruit production in southern Quebec, Canada.pdf	6
Alleviation of adverse effect of drought stress on soybean (Glycine max. L.) by using poultry litter biochar.pdf	7
Amendment of a hardwood biochar with compost tea effects on plant growth, insect damage and the functional diversity of soil microbial communities.pdf	7
Biochar altered native soil organic carbon by changing soil aggregate size distribution and native SOC in aggregates based on an 8-year field experiment.pdf	7
Biochar application increased ecosystem carbon sequestration capacity in a Moso bamboo forest.pdf	7
Biochar can restrict N2O emissions and the risk of nitrogen leaching from an agricultural soil during the freeze-thaw period.pdf	7
Biochar decreases dissolved organic carbon but not nitrate leaching in relation to vinasse application in a Brazilian sugarcane soil.pdf	7
Biochar from grapevine canes study upon phosphate sorption and water retention.pdf	7
Biochar increased photosynthetic and accessory pigments in tomato.pdf	7
Biochar presence in soil significantly decreased saturated hydraulic conductivity due to swelling.pdf	7
Biochar technology for sustainable organic farming.pdf	7
Biochar-based Bradyrhizobium inoculum improves growth of lupin (Lupinus angustifolius L.) under drought stress.pdf	7
Biochar-based fertilizer Supercharging root membrane potential and biomass yield of rice.pdf	7
Biochar-enriched soil mitigated N2O and NO emissions similarly as fresh biochar for wheat production.pdf	7
Biochars from olive mill waste have contrasting effects on plants, fungi and phytoparasitic nematodes.pdf	7
Black carbon Biochar in rice-based systems Characteristics and opportunities.pdf	7
Can Biochar Covers Reduce Emissions from Manure Lagoons While Capturing Nutrients.pdf	7
Carbon mineralization in two ultisols amended with different sources and particle sizes of pyrolyzed biochar.pdf	7
Chicken-manure-derived biochar reduced bioavailability of copper in a contaminated soil.pdf	7
Contrasting effects of bamboo leaf and its biochar on soil CO 2 efflux and labile organic carbon in an intensively managed Chinese chestnut plantation.pdf	7
Contrasting effects of biochar nanoparticles on the retention and transport of phosphorus in acidic and alkaline soils.pdf	7
Different levels of irrigation water salinity and biochar influence on faba bean yield, water productivity, and ions uptake.pdf	7
Does soil aging affect the N2O mitigation potential of biochar A combined microcosm and field study.pdf	7
Effect of biochar and inoculation with Trichoderma aureoviride on melon growth and sandy entisol quality.pdf	7
Effect of biochar application on production parameters of two cowpea cultivars planted in succession in five soils from the Brazilian semiarid region.pdf	7
Effect of biochar application rate on soil physical and hydraulic properties of a sandy loam.pdf	7
Effect of biochar on soil respiration in the maize growing season after 5 years of consecutive application.pdf	7
Effect of biochar soil-amendments on Allium porrum growth and arbuscular mycorrhizal fungus colonization.pdf	7
Effect of biochars on bioaccumulation and human health risks of potentially toxic elements in wheat (Triticum aestivum L.) cultivated on industrially contaminated soil.pdf	7
Effectiveness of innovative organic amendments in acid soils depends on their ability to supply P and alleviate Al and Mn toxicity in plants.pdf	7
Effects of biochar and phosphorus fertilizer rates on soil physical properties and wheat yield on clay textured soil in middle Nile Delta of Egypt.pdf	7
Effects of biochar application on CO2 emissions from a cultivated soil under semiarid climate conditions in Northwest China.pdf	7
Effects of biochar application on fluxes of three biogenic greenhouse gases a meta‐analysis.pdf	7
Effects of ZnO Nanoparticles and Biochar of Rice Straw and Cow Manure on Characteristics of Contaminated Soil and Sunflower Productivity, Oil Quality, and Heavy Metals Uptake.pdf	7
Efficacy of biochar as soil amendments for soybean (Glycine max L.) morphology, physiology, and yield regulation under drought.pdf	7
Elevation of biochar application as regulator on denitrificationNH 3 volatilization in saline soils.pdf	7
Evaluating the rates of nitrate removal for a nitrate containing, low organic carbon wastewater interacting with carbon-containing solid substrates.pdf	7
Fertilization effects of compost produced from maize, sewage sludge and biochar on soil water retention and chemical properties.pdf	7
Forest burning affects quality and quantity of soil organic matter.pdf	7
Greater microbial carbon use efficiency and carbon sequestration in soils Amendment of biochar versus crop straws.pdf	7
Greenhouse gas emissions from a wastewater sludge-amended soil cultivated with wheat (Triticum spp. L.) as affected by different application rates of charcoal.pdf	7
Greenhouse gas emissions, grain yield and water productivity a paddy rice field case study based in Myanmar.pdf	7
Growth, yield and water use efficiency of chickpea (Cicer arietinum) response to biochar and phosphorus fertilizer application.pdf	7
Immobilization of cadmium and lead in contaminated paddy field using inorganic and organic additives.pdf	7
Impact of biochar on plant growth and uptake of ciprofloxacin, triclocarban and triclosan from biosolids.pdf	7
Impact of soybean stover- and pine needle-derived biochars on Pb and As mobility, microbial community, and carbon stability in a contaminated agricultural soil.pdf	7
In situ effects of biochar on aggregation, water retention and porosity in light-textured tropical soils.pdf	7
Incorporation of biochar carbon into stable soil aggregates the role of clay mineralogy.pdf	7
Increased biomass and reduced heavy metal accumulation of edible tissues of vegetable crops in the presence of plant growth-promoting Neorhizobium huautlense T1-17 and biochar.pdf	7
Influence of Biochar and Poultry Manure on Weed Infestation and Growth of Arabica Coffee (Coffea Arabica) Seedlings.pdf	7
Influence of Biochar on the Moisture of Dark Brown Soil and Yield of Maize in Northern China.pdf	7
Interactions between aged biochar, fresh low molecular weight carbon and soil organic carbon after 3.5 years soil-biochar incubations.pdf	7
Long-term Cu stabilization and biomass yields of Giant reed and poplar after adding a biochar, alone or with iron grit, into a contaminated soil from a wood preservation site.pdf	7
Long-term effect of biochar on the stabilization of recent carbon soils with historical inputs of charcoal.pdf	7
Long‐term effect of biochar on the stabilization of recent carbon soils with historical inputs of charcoal.pdf	7
Maize productivity, heavy metals uptake and their availability in contaminated clay and sandy alkaline soils as affected by inorganic and organic amendments.pdf	7
Microbial explanations for field-aged biochar mitigating greenhouse gas emissions during a rice-growing season.pdf	7
Mitigating methane emission via annual biochar amendment pyrolyzed with rice straw from the same paddy field.pdf	7
Nitrous oxide emission reduction in temperate biochar-amended soils.pdf	7
Participatory trials of on-farm biochar production and use in Tamale, Ghana.pdf	7
Quantifying the effect of biochar amendment on soil quality and crop productivity in Chinese rice paddies.pdf	7
Reducing CH4 and CO2 emissions from waterlogged paddy soil with biochar.pdf	7
Response of plant and soil microbes to biochar amendment of an arsenic-contaminated soil.pdf	7
Role of passivators for Cd alleviation in rice-water spinach intercropping system.pdf	7
Sand-based turfgrass root-zone modification with biochar.pdf	7
Sensitivity of soil water retention and availability to biochar addition in rainfed semi-arid farmland during a three-year field experiment.pdf	7
Short-term biochar manipulation of microbial nitrogen transformation in wheat rhizosphere of a metal contaminated Inceptisol from North China plain.pdf	7
Sustainability of in situ remediation of Cu- and Cd-contaminated soils with one-time application of amendments in Guixi, China.pdf	7
Synergistic effects of biochar and processed fly ash on bioavailability, transformation and accumulation of heavy metals by maize (Zea mays L.) in coal-mining contaminated soil.pdf	7
The effect of biochar and crop straws on heavy metal bioavailability and plant accumulation in a Cd and Pb polluted soil.pdf	7
The effects of biochars from rice residue on the formation of iron plaque and the accumulation of Cd, Zn, Pb, As in rice (Oryza sativa L.) seedlings.pdf	7
The effects of feedstock pre-treatment and pyrolysis temperature on the production of biochar from the green seaweed Ulva.pdf	7
The fundamentals of biochar as soil amendments tool and management in agriculture scope.pdf	7
Understanding the role of biochar in mitigating soil water stress in simulated urban roadside soil.pdf	7
Utilization of biochar for reducing NPK fertilization in corn (Zea mays L.) growth on ultisol.pdf	7
Wood vinegar and biochar co-application mitigates nitrous oxide and methane emissions from rice paddy soil A two-year experiment.pdf	7
Woodchip and biochar amendments differentially influence microbial responses, but do not enhance plant recovery in disturbed semiarid soils.pdf	7
… of Various Types of Biochar Mixed with Mineral Fertilization on the Development and Ionome of Winter Wheat (Triticum aestivum L.) Seedlings and Soil Properties in a ….pdf	8
Acid treated biochar enhances cadmium tolerance by restricting its uptake and improving physio-chemical attributes in quinoa (Chenopodium quinoa Willd.).pdf	8
Annual accounting of net greenhouse gas balance response to biochar addition in a coastal saline bioenergy cropping system in China.pdf	8
Assessing the combination of iron sulfate and organic materials as amendment for an arsenic and copper contaminated soil. A chemical and ecotoxicological approach.pdf	8
Bio-organic stabilizing agent shows promising prospect for the stabilization of cadmium in contaminated farmland soil.pdf	8
Bioavailability of Cd and Zn in soils treated with biochars derived from tobacco stalk and dead pigs.pdf	8
Bioavailability of phosphorus, other nutrients and potentially toxic elements from marginal biomass-derived biochar assessed in barley (Hordeum vulgare) growth experiments.pdf	8
Biochar addition drives soil aggregation and carbon sequestration in aggregate fractions from an intensive agricultural system.pdf	8
Biochar and compost as soil amendments effect on sweet pepper (Capsicum annuumL.) growth under partial root zone drying irrigation.pdf	8
Biochar and rice husk ash assisted phytoremediation potentials of Ricinus communis L. for lead-spiked soils.pdf	8
Biochar from pyrolysis of deinking paper sludge and its use in the treatment of a nickel polluted soil.pdf	8
Biochar increases plant water use efficiency and biomass production while reducing Cu concentration in Brassica juncea L. in a Cu-contaminated soil.pdf	8
Biochar reduces yield-scaled emissions of reactive nitrogen gases from vegetable soils across China.pdf	8
Biochar stimulates NH4+ turnover while decreasing NO3− production and N2O emissions in soils under long-term vegetable cultivation.pdf	8
Biochar stimulates the decomposition of simple organic matter and suppresses the decomposition of complex organic matter in a sandy loam soil.pdf	8
Biochar-compost substrates do not promote growth and fruit quality of a replanted German apple orchard with fertile Haplic Luvisol soils.pdf	8
Biochar, poultry manure and NPK fertilizer sole and combine application effects on soil properties and ginger (Zingiber officinale Roscoe) performance in ….pdf	8
Biochars influence seed germination and early growth of seedlings.pdf	8
Bioenergy by-products as soil amendments Implications for carbon sequestration and greenhouse gas emissions.pdf	8
Biological, physicochemical and plant health responses in lettuce and strawberry in soil or peat amended with biochar.pdf	8
Cadmium bioavailability in acidic soils under bean cultivation role of soil additives.pdf	8
Change in net global warming potential of a rice-wheat cropping system with biochar soil amendment in a rice paddy from China.pdf	8
Combined application of organic manure with urea does not alter the dominant biochemical pathway producing N2O from urea treated soil.pdf	8
Crop-season and residual effects of sequentially applied mineral enhanced biochar and N fertiliser on crop yield, soil chemistry and microbial communities.pdf	8
Effect of biochar amendment on sorption and leaching of nitrate, ammonium, and phosphate in a sandy soil.pdf	8
Effect of biochar on nitrous oxide emission and its potential mechanisms.pdf	8
Effect of biochar on soil structure and storage of soil organic carbon and nitrogen in the aggregate fractions of an Albic soil.pdf	8
Effect of co-application of wood vinegar and biochar on seed germination and seedling growth.pdf	8
Effect of Eucalyptus globullus biochar addition on the availability of phosphorus in acidic soil.pdf	8
Effects of arbuscular mycorrhizal inoculation and biochar amendment on maize growth, cadmium uptake and soil cadmium speciation in Cd-contaminated soil.pdf	8
Effects of biochar amendment on soil quality, crop yield and greenhouse gas emission in a Chinese rice paddy a field study of 2 consecutive rice growing cycles.pdf	8
Effects of biochar on carbon and nitrogen fluxes in boreal forest soil.pdf	8
Effects of biochar on fluxes and turnover of carbon in boreal forest soils.pdf	8
Effects of biochar on greenhouse gas fluxes from agricultural soils and resulting greenhouse gas abatement costs an Austrian case study.pdf	8
Effects of biochar on phytotoxicity and translocation of polybrominated diphenyl ethers in NiFe bimetallic nanoparticle-treated soil.pdf	8
Effects of biochar on the net greenhouse gas emissions under continuous flooding and water-saving irrigation conditions in paddy soils.pdf	8
Effects of slow and fast pyrolysis biochar on soil C and N turnover dynamics.pdf	8
Effects of Walnut Leaves Biochars on Lead and Zinc Fractionation and Phytotoxicity in a Naturally Calcareous Highly Contaminated Soil.pdf	8
Evolution over years of structural characteristics of humic acids in Black Soil as a function of various fertilization treatments.pdf	8
Hardwood biochar and manure co-application to a calcareous soil.pdf	8
Impact of biochar application on the productivity of a temperate vegetable cropping system.pdf	8
Impact of biochar application to a Mediterranean wheat crop on soil microbial activity and greenhouse gas fluxes.pdf	8
Impact of biochar on nitrous oxide emissions from upland rice.pdf	8
Impact of coffee biochar on soil carbon, microbial biomass and enzymatic activities in semiarid sandy soil cultivated with maize.pdf	8
Impacts of biochar application rates and particle sizes on runoff and soil loss in small cultivated loess plots under simulated rainfall.pdf	8
Improved quinoa growth, physiological response, and seed nutritional quality in three soils having different stresses by the application of acidified biochar and compost.pdf	8
Increasing Farm Productivity and Soil Fertility on Sustainable Basis Through Summer Gap Utilization with Biochar and Legumes.pdf	8
Influence of biochar aged in acidic soil on ecosystem engineers and two tropical agricultural plants.pdf	8
Interactive effect of climate factors, biochar and insecticide chlorpyrifos on methane consumption and microbial abundance in a tropical Vertisol.pdf	8
Interactive effects of biochar and the earthworm Pontoscolex corethrurus on plant productivity and soil enzyme activities.pdf	8
Investigation of greenhouse gas emissions from the soil amended with rice straw biochar.pdf	8
Investigations of the effect of the amount of biochar on soil porosity and aggregation and crop yields on fertilized black soil in northern China.pdf	8
Mitigating heavy metal accumulation into rice (Oryza sativa L.) using biochar amendment - a field experiment in Hunan, China.pdf	8
Mitigation of soil loss from turfgrass cultivation by utilizing poultry abattoir sludge compost and biochar on low-organic matter soil.pdf	8
More plant growth but less plant defence First global gene expression data for plants grown in soil amended with biochar.pdf	8
Nano-cerium oxide functionalized biochar for phosphate retention preparation, optimization and rice paddy application.pdf	8
Phosphorus recovery from biogas fermentation liquid by Ca-Mg loaded biochar.pdf	8
Phosphorus Transport and Distribution in Kentucky Soils Prepared Using Various Biochar Types.pdf	8
Physical Properties of Texturally Different Soils after Application of Biochar Substrates.pdf	8
Phytostabilization of Cd and Pb in Highly Polluted Farmland Soils Using Ramie and Amendments.pdf	8
Plant Growth and Microbial Community Responding to Biochar Amendments in Strongly Acidic Soils.pdf	8
Pyrolysis biochar has negligible effects on soil greenhouse gas production, microbial communities, plant germination, and initial seedling growth.pdf	8
Response of maize varieties (Zea mays) to biochar amended soil in Lafia, Nigeria.pdf	8
Rice straw biochar impact on physiological and biochemical attributes of Fokienia hodginsii in acidic soil.pdf	8
Simultaneous effects of biochar and nitrogen fertilization on nitrous oxide and methane emissions from paddy rice.pdf	8
Simultaneous immobilization of lead and atrazine in contaminated soils using dairy-manure biochar.pdf	8
Soil leaching as affected by the amendment with biochar and compost.pdf	8
Stabilization of metal(loid)s in two contaminated agricultural soils Comparing biochar to its non-pyrolysed source material.pdf	8
Substitution of mineral fertilizers with biogas digestate plus biochar increases physically stabilized soil carbon but not crop biomass in a field trial.pdf	8
Synergetic use of biochar and synthetic nitrogen and phosphorus fertilizers to improves maize productivity and nutrient retention in loamy soil1.pdf	8
The effect effect of biochar and compost from urban organic waste on plant biomass and properties.pdf	8
The effect of biochar and compost from urban organic waste on plant biomass and properties of an artificially copper polluted soil.pdf	8
The effect of bioorganic fertilizers on the phytotoxicity of sulfadiazine to Echium amoenum in a calcareous soil.pdf	8
The Effect of Humic Acid and Biochar on Growth and Nutrients Uptake of Calendula (iCalendula officinalisi L.).pdf	8
The effects of birch Betula spp biochar and pyrolysis temperature on soil properties and plant growth.pdf	8
The effects of walnut shell and wood feedstock biochar amendments on greenhouse gas emissions from a fertile soil.pdf	8
TRACE ELEMENT SOLUBILITY IN A COMPOST-BIOCHAR RECLAIMED MINE SOIL.pdf	8
Use of biochar and oxidized lignite for reconstructing functioning agronomic topsoil Effects on soil properties in a greenhouse study.pdf	8
Biochar and Manure Affect Calcareous Soil and Corn Silage Nutrient Concentrations and Uptake	8
Fluid flow and nutrient retention in biochar amended soils	8
Effect of Biochar on Soil and Water Loss on Sloping Farmland in the Black Soil Region of Northeast China during the Spring Thawing Period	8
Biochar and other organic amendments improve the physicochemical properties of soil in highly degraded habitat	8
Incorporation of biochar carbon into stable soil aggregates: the role of clay mineralogy and other soil characteristics	8
Biochar: Moisture stress mitigation	8
Biochar increased photosynthetic and accessory pigments in tomato (Solanum lycopersicum L.) plants by reducing cadmium concentration under various irrigation waters	8
Interactive effect of climate factors, biochar and insecticide chlorpyrifos on methane consumption and microbial abundance in a tropical Vertisol	8
Effect of Biochar Application Rates on the Hydraulic Properties of an Agricultural-Use Boreal Podzol	8
Biochar amendment to soils with contrasting organic matter level: effects on N mineralization and biological soil properties	8
Effect of biochar on microbial biomass and biological nitrogen fixation	8
Fractionation of heavy metals in multi-contaminated soil treated with biochar using the sequential extraction procedure	8
Effects of a deep-rooted crop and soil amended with charcoal on spatial and temporal runoff patterns in a degrading tropical highland watershed	8
Choice of pyrolysis parameters for urban wastes affects soil enzymes and plant germination in a Mediterranean soil	8
Agro-environmental characterization of biochar issued from crop wastes in the humid forest zone of Cameroon	8
Plant Growth and Microbial Community Responding to Biochar Amendments in Strongly Acidic Soils	8
Can Addition of Biochar and Zeolite to a Contaminated Calcareous Soil Mitigate the Pb-toxicity Effects on Spinach (Spinacia Oleracea L.) Growth?	8
Effects of biochar on CH4 emission with straw application on paddy soil	8
The effect effect of biochar and compost from urban organic waste on plant biomass and properties of an artificially copper polluted soil	8
Effects of modified nanoscale carbon black on plant growth, root cellular morphogenesis, and microbial community in cadmium-contaminated soil	8
Concomitant reduction and immobilization of chromium in relation to its bioavailability in soils	8
Developing more effective enhanced biochar fertilisers for improvement of pepper yield and quality	8
Assessment of the Effect of Biochar and Leucaena Leucocephala on the Growth and Yield of Maize (Zea mays)	8
Biochar increases soil C sequestration but warming temperatures may increase soil temperature sensitivity and N 2 O flux	8
Wheat straw and its biochar differently affect soil properties and field-based greenhouse gas emission in a Chernozemic soil	8
Phosphorus Reactions in Three Contrasting Soils Amended with Biochar	8
Response of maize to coniferous tree woods biochar and sheep manure application to contaminated mine soil	8
Response of maize to coniferous tree woods biochar and sheep manure application to contaminated mine soil	8
Application of olive mill waste-based biochars in agriculture: Impact on soil properties, enzymatic activities and tomato growth	8
CAN BIOCHAR REDUCE CADMIUM UPTAKE OF TOBACCO?	8
Biochar in land reclamation, biosolids applications and prescribed fires	8
Aided phytostabilisation over two years using iron sulphate and organic amendments: Effects on soil quality and rye production	8
Integrated effects of cattle manure-derived biochar and soil moisture conditions on soil chemical characteristics and soybean yield	8
Effects of Biochar Addition on Greenhouse Gas Emissions and Microbial Responses in a Short-Term Laboratory Experiment	8
Influence of biochar and compost on soil properties and tree growth in a tropical urban environment	8
Editorial: special issue on biochar as an option for sustainable resource management (EU COST Action TD1107 final publication)	8
Investigating Trade-offs of Soil Amendments and Irrigation Management on Soil Health	8
the Biochar Journal	8
Effect of phosphorus‐enriched biochar and poultry manure on growth and mineral composition of lettuce (L actuca sativa L. cv.) grown in alkaline soil	8
Minimizing hazard impacts of soil salinity and water stress on wheat plants by soil application of vermicompost and biochar	8
The Role of Biochar and Soil Properties in Determining the Available Content of Al, Cu, Zn, Mn, and Cd in Soil	8
EFFECT OF BIOCHAR AND WATER STRESS ON THE GROWTH AND YIELD OF WHEAT	8
Combined application of biochar with urease and nitrification inhibitors have synergistic effects on mitigating CH4 emissions in rice field: A three-year study	8
Wheat straw and its biochar had contrasting effects on soil C and N cycling two growing seasons after addition to a Black Chernozemic soil planted to barley	8
Comparative analysis of pinewood, peanut shell, and bamboo biomass derived biochars produced via hydrothermal conversion and pyrolysis	8
Utilization of oil palm empty bunches waste as biochar-microbes for improving availability of soil nutrients	8
The Productivity of Subsequent Wheat Enhanced with Residual Carbon Sources and Phosphorus under Improved Irrigation System	8
Hardwood biochar and manure co-application to a calcareous soil	8
Biochar for sustaining productivity of cassava based cropping systems in the degraded lands of East Java, Indonesia	8
Effect of organic and inorganic phosphorus fertilizers on phosphorus availability and its leaching over incubation time	8
Biochar increases soil organic carbon, avocado yields and economic return over 4 years of cultivation	8
Biochar enhances plant growth and nutrient removal in horizontal subsurface flow constructed wetlands	8
Biochar Impact on Crops and Soils in Irrigated Arid Agroecosystems	8
Reduced plant uptake of pesticides with biochar additions to soil	8
Increase in soil carbon sequestration using rice husk charcoal without stimulating CH 4 and N 2 O emissions in an Andosol paddy field in Japan	8
Capacity of biochar application and nitrogen fertilization to mitigate grass competition upon tree seedlings during stand regeneration	8
Biochar impact on nutrient leaching from a Midwestern agricultural soil	8
Biochar for environmental management: an introduction	8
Biochar addition mitigates nitrogen loss induced by straw incorporation and nitrogen fertilizer application	8
Impacts of bamboo biochar on the phytoremediation potential of Salix psammophila grown in multi-metals contaminated soil	8
Impact of lignocellulosic and hemicellulosic biochar on soil moisture in low clay soils	8
The responses of soil organic carbon mineralization and microbial communities to fresh and aged biochar soil amendments	8
Effect of biochar in cadmium availability and soil biological activity in an anthrosol following acid rain deposition and aging	8
A potential Mg-enriched biochar fertilizer: Excellent slow-release performance and release mechanism of nutrients	8
Biochar from swine solids and digestate influence nutrient dynamics and carbon dioxide release in soil	8
Long‐term effect of biochar on the stabilization of recent carbon: soils with historical inputs of charcoal	8
Pyrolysis temperature effects on biochar–water interactions and application for improved water holding capacity in vineyard soils	8
Effects of flax straw biochar on soil properties, fractions and maize availability of lead and cadmium in light sierozem	8

## Sheet: Key words used at text mining
Ecosystem_service	keywords
nutrient cycling	nutrient loss
nutrient cycling	nutrient availability
nutrient cycling	available nutrient
nutrient cycling	nutrient cycle
nutrient cycling	nitrogen availability
nutrient cycling	CEC
nutrient cycling	cation exchange capacity
nutrient cycling	N availability
nutrient cycling	nutrient exchange capacity
nutrient cycling	available nitrogen
nutrient cycling	available N
nutrient cycling	nitrogen leach
nutrient cycling	N leach
nutrient cycling	NPK
nutrient cycling	nutrient leak
nutrient cycling	nutrient leach
nutrient cycling	soil nutrients
nutrient cycling	available phosphorus
nutrient cycling	available P
nutrient cycling	Potassium leach
nutrient cycling	P leach
nutrient cycling	phosphorus availability
nutrient cycling	available potassium
nutrient cycling	available K
nutrient cycling	potassium availability
