# Supplementary material for: Biochar improves the nutrient cycle in sandy-textured soils and increases crop yield: a systematic review
Source: Environ Evid. 2024 Feb 22;13:3. doi: 10.1186/s13750-024-00326-5 (PMC11376106; doi:10.1186/s13750-024-00326-5)
Supplement: Supplementary file 4 — Additional file 4. The results of full-text screening included both excluded and included articles. Separate lists of unobtainable articles and duplicates in full-text screening. [file 13750_2024_326_MOESM4_ESM.xlsx]

## Sheet: Full text screening
Reference				Decision	Inclusion criteria
					Population	Intervention	Comparator	Outcomes	Study design types	Language	Sum	Comments
..., X Li; A Neupane; S Xu; N Abdoulmoumine;	0	Application methods influence biochar‐fertilizer interactive effects on soil nitrogen dynamics		Exclude	1						1
Ali, MN Usman Arshad; N Javed; MD Gogi; MA	0	Biochar Application from Different Feedstocks Enhances Plant Growth and Resistance against Meloidogyne incognita in Tomato		Exclude				1			1
Pradhan, S.; Shahbaz, M.; Abdelaal, A.; Al-Ansari, T.; Mackey, H. R.; McKay, G.	0	Optimization of process and properties of biochar from cabbage waste by response surface methodology		Exclude					1		1	It is not an experimental study but a model study
Schmidt, B Glaser; HP	0	Combining Biochar and Organic Amendments		Exclude	1	1	1	1	1		5
Zhang, Y. P.; Chen, Z. Y.; Chen, C. H.; Li, F. Z.; Shen, K.	0	Effects of UV-modified biochar derived from phytoremediation residue on Cd bioavailability and uptake in Coriandrum sativum L. in a Cd-contaminated soil		Exclude	1			1			2
Novak, J. M.; Busscher, W. J.	2009	Evaluation of designer biochars to ameliorate select chemical and physical characteristics of degraded soils		Exclude	1						1
Silber, A.; Levkovitch, I.; Graber, E. R.	2010	pH-Dependent Mineral Release and Surface Properties of Cornstraw Biochar: Agronomic Implications		Exclude				1			1
Cao, X.; Ma, L.; Liang, Y.; Gao, B.; Harris, W.	2011	Simultaneous immobilization of lead and atrazine in contaminated soils using dairy-manure biochar		Exclude				1			1
Park, Jin Hee; Choppala, Girish Kumar; Bolan, Nanthi Sirangie; Chung, Jae Woo; Chuasavathi, Thammared	2011	Biochar reduces the bioavailability and phytotoxicity of heavy metals		Exclude	1						1	Soil texture was not described
..., P Blackwell; G Riethmuller;	2012	Biochar application to soil		Exclude					1		1	It is a general info
Clay, SE	2012	Removing Arsenic and Lead from Soils Using a Bioremediation Approach: Design, Implementation and Analysis of a Feasibility Study on Vashon Island …		Exclude				1			1
Lee, J. W.; Hawkins, B.; Li, X.; Day, D. M.	2012	Biochar fertilizer for soil amendment and carbon sequestration		Exclude	1			1	1		3
Quilliam, R. S.; Marsden, K. A.; Gertler, C.; Rousk, J.; DeLuca, T. H.; Jones, D. L.	2012	Nutrient dynamics, microbial growth and weed emergence in biochar amended soil are influenced by time since application and reapplication rate		Exclude				1			1
Taghizadeh-Toosi, Arezoo; Clough, Tim J; Sherlock, Robert R; Condron, Leo M	2012	A wood based low-temperature biochar captures NH 3-N generated from ruminant urine-N, retaining its bioavailability		Exclude	1						1
Yao, Y.; Gao, B.; Zhang, M.; Inyang, M.; Zimmerman, A. R.	2012	Effect of biochar amendment on sorption and leaching of nitrate, ammonium, and phosphate in a sandy soil		Include							0	This study has to be checked carefully at CA stage
Zhang, Afeng; Bian, Rongjun; Pan, Genxing; Cui, Liqiang; Hussain, Qaiser; Li, Lianqing; Zheng, Jinwei; Zheng, Jufeng; Zhang, Xuhui; Han, Xiaojun	2012	Effects of biochar amendment on soil quality, crop yield and greenhouse gas emission in a Chinese rice paddy: a field study of 2 consecutive rice growing cycles		Exclude	1	1	1	1	1		5	This isa duplicate study
Ameloot, N	2013	Biochar additions to soil: effects on soil microorganisms and carbon stability		Exclude	1						1
Basso, Andres S.; Miguez, Fernando E.; Laird, David A.; Horton, Robert; Westgate, Mark	2013	Assessing potential of biochar for increasing water‐holding capacity of sandy soils		Exclude				1			1	This study could have been deleted at CA stage anyway. Because only one related result is given and it is not readable
Dempster, DN	2013	Biochar and the Soil Nitrogen Cycle: Unravelling the Interactions		Include							0
Jien, S. H.; Wang, C. S.	2013	Effects of biochar on soil properties and erosion potential in a highly weathered soil		Exclude	1						1
Lashari, Muhammad Siddique; Liu, Yuming; Li, Lianqing; Pan, Weinan; Fu, Jiaying; Pan, Genxing; Zheng, Jufeng; Zheng, Jinwei; Zhang, Xuhui; Yu, Xinyan	2013	Effects of amendment of biochar-manure compost in conjunction with pyroligneous solution on soil quality and wheat yield of a salt-stressed cropland from Central China Great Plain		Exclude	1						1	Soil texture is not given
Van Zwieten, L.; Kimber, S. W. L.; Morris, S. G.; Singh, B. P.; Grace, P. R.; Scheer, C.; Rust, J.; Downie, A. E.; Cowie, A. L.	2013	Pyrolysing poultry litter reduces N2O and CO2 fluxes		Exclude	1						1
Zhang, Qing-Zhong; Wang, Xia-Hui; Du, Zhang-Liu; Liu, Xin-Ren; Wang, Yi-Ding	2013	Impact of biochar on nitrate accumulation in an alkaline soil		Include							0
Ahmed, H	2014	Biochars as Amendments for Saskatchewan Agricultural Soils		Include							0
Bakshi, S.; He, Z. L.; Harris, W. G.	2014	Biochar Amendment Affects Leaching Potential of Copper and Nutrient Release Behavior in Contaminated Sandy Soils		Include							0
Borchard, N.; Siemens, J.; Ladd, B.; Möller, A.; Amelung, W.	2014	Application of biochars to sandy and silty soil failed to increase maize yield under common agricultural practice		Include							0
Carpenter, Brandon Henry	2014	Biochar's fitness as an amendment in bell pepper transplant and field production		Exclude	1	1	1	1	1		5
de Voorde, Tess F. J.; Bezemer, T. Martijn; Van Groenigen, Jan Willem; Jeffery, Simon; Mommer, Liesje	2014	Soil biochar amendment in a nature restoration area: effects on plant productivity and community composition		Include							0
Eykelbosh, Angela Joy; Johnson, Mark S.; Edmar Santos de, Queiroz; Higo, José Dalmagro; Eduardo Guimarães, Couto	2014	Biochar from Sugarcane Filtercake Reduces Soil CO2 Emissions Relative to Raw Residue and Improves Water Retention and Nutrient Availability in a Highly-Weathered Tropical Soil		Exclude					1		1	Study design is described well
Kloss, S.; Zehetner, F.; Wimmer, B.; Buecker, J.; Rempt, F.; Soja, G.	2014	Biochar application to temperate soils: Effects on soil fertility and crop growth under greenhouse conditions		Include							0
Mendez, A.; Paz-Ferreiro, J.; Araujo, F.; Gasco, G.	2014	Biochar from pyrolysis of deinking paper sludge and its use in the treatment of a nickel polluted soil		Exclude	1			1			2
Nguyen, D. H.; Biala, J.; Grace, P. R.; Scheer, C.; Rowlings, D. W.	2014	Greenhouse gas emissions from sub-tropical agricultural soils after addition of organic by-products		Include							0
Specht, Cassandra	2014	The Use of Soil Amendments in the Revegetation of Smelter-impacted Soils Near Flin Flon, MB/Creighton, SK		Include							0	This study has to be checked carefully at CA stage
Wang, Yan; Yin, Renzhan; Liu, Ronghou	2014	Characterization of biochar from fast pyrolysis and its effect on chemical properties of the tea garden soil		Exclude	1						1
Zhao, X.; Wang, S.; Xing, G.	2014	Nitrification, acidification, and nitrogen leaching from subtropical cropland soils as affected by rice straw-based biochar: Laboratory incubation and column leaching studies		Exclude	1						1
Zhu, Q. H.; Peng, X. H.; Huang, T. Q.; Xie, Z. B.; Holden, N. M.	2014	Effect of Biochar Addition on Maize Growth and Nitrogen Use Efficiency in Acidic Red Soils		Exclude	1						1
..., CN Kelly; FC CALDERóN; V ACOSTA-MARTÍNEZ;	2015	Switchgrass biochar effects on plant biomass and microbial dynamics in two soils from different regions		Exclude	1			1			2
Alburquerque, José Antonio; Cabello, Marta; Avelino, Rebeca; Barrón, Vidal; del Campillo, María Carmen; Torrent, José	2015	Plant growth responses to biochar amendment of Mediterranean soils deficient in iron and phosphorus		Include							0	This study has to be checked carefully at CA stage
Dong, Da; Feng, Qibo; Mcgrouther, Kim; Yang, Min; Wang, Hailong; Wu, Weixiang	2015	Effects of biochar amendment on rice growth and nitrogen retention in a waterlogged paddy field		Exclude	1						1
Edenborn, S. L.; Edenborn, H. M.; Krynock, R. M.; Haug, K. L. Z.	2015	Influence of biochar application methods on the phytostabilization of a hydrophobic soil contaminated with lead and acid tar		Exclude				1			1
Haider, G.; Koyro, H. W.; Azam, F.; Steffens, D.; Muller, C.; Kammann, C.	2015	Biochar but not humic acid product amendment affected maize yields via improving plant-soil moisture relations		Exclude		1			1		2
Kammann, C. I.; Schmidt, H. P.; Messerschmidt, N.; Linsel, S.; Steffens, D.; Müller, C.; Koyro, H. W.; Conte, P.; Stephen, J.	2015	Plant growth improvement mediated by nitrate capture in co-composted biochar		Include							0
Lee, S. S.; Shah, H. S.; Awad, Y. M.; Kumar, S.; Ok, Y. S.	2015	Synergy effects of biochar and polyacrylamide on plants growth and soil erosion control		Exclude	1			1			2
Manickam, T.; Cornelissen, G.; Bachmann, R. T.; Ibrahim, I. Z.; Mulder, J.; Hale, S. E.	2015	Biochar Application in Malaysian Sandy and Acid Sulfate Soils: Soil Amelioration Effects and Improved Crop Production over Two Cropping Seasons		Include							0
Mohamed, I.; Zhang, G. S.; Li, Z. G.; Liu, Y.; Chen, F.; Dai, K.	2015	Ecological restoration of an acidic Cd contaminated soil using bamboo biochar application		Exclude	1			1			2
Novak, JM; Sigua, GC; Spokas, KA; Busscher, WJ; Cantrell, KB; Watts, DW; Glaz, B; Hunt, PG	2015	Plant macro-and micronutrient dynamics in a biochar-amended wetland muck		Exclude	1						1	Soil is Lauderhill muck, but the texture is not given
Sackett, T. E.; Basiliko, N.; Noyce, G. L.; Winsborough, C.; Schurman, J.; Ikeda, C.; Thomas, S. C.	2015	Soil and greenhouse gas responses to biochar additions in a temperate hardwood forest		Exclude			1	1			2
Thomazini, A.; Spokas, K.; Hall, K.; Ippolito, J.; Lentz, R.; Novak, J.	2015	GHG impacts of biochar: Predictability for the same biochar		Exclude				1			1
Wang, Xiubin; Zhou, Wei; Liang, Guoqing; Song, Dali; Zhang, Xiaoya	2015	Characteristics of maize biochar with different pyrolysis temperatures and its effects on organic carbon, nitrogen and enzymatic activities after addition to fluvo-aquic soil		Exclude	1						1	Soil is alluvial deposits, the texture is not given. Although this type of soil is described as a fertile soil.
Wisnubroto, EI	2015	… the effect of biochar addition and the use of pasture species with different rooting systems on soil fertility and carbon storage: a thesis presented in partial fulfilment of …		Include							0
Botha, OG	2016	The effect of composted biochar on compost properties and mineralisation		Include							0
Dari, B.; Nair, V. D.; Harris, W. G.; Nair, P. K. R.; Sollenberger, L.; Mylavarapu, R.	2016	Relative influence of soil- vs. biochar properties on soil phosphorus retention		Exclude	1		1				2
do Carmo, D. L.; de Lima, L. B.; Silva, C. A.	2016	Soil Fertility and Electrical Conductivity Affected by Organic Waste Rates and Nutrient Inputs		Include							0	Experimental design is a bit not clear, needs a careful check at CA stage
Ippolito, J. A.; Ducey, T. F.; Cantrell, K. B.; Novak, J. M.; Lentz, R. D.	2016	Designer, acidic biochar influences calcareous soil characteristics		Exclude	1						1
Liu, X.; Wang, Q.; Qi, Z.; Han, J.; Li, L.	2016	Response of N2O emissions to biochar amendment in a cultivated sandy loam soil during freeze-thaw cycles		Include							0	This can be deleted at CA stage because the study design is not related that much
Luo, Xianxiang; Wang, Leyun; Liu, Guocheng; Wang, Xiao; Wang, Zhenyu; Zheng, Hao	2016	Effects of biochar on carbon mineralization of coastal wetland soils in the Yellow River Delta, China		Exclude	1			1			2
Paramashivam, D.; Clough, T. J.; Dickinson, N. M.; Horswell, J.; Lense, O.; Clucas, L.; Robinson, B. H.	2016	Effect of Pine Waste and Pine Biochar on Nitrogen Mobility in Biosolids		Exclude	1				1		2
Raboin, Louis-Marie; Razafimahafaly, Andrianantenaina Hilaire Damase; Rabenjarisoa, Mandaheriniaina Berthin; Rabary, Bodovololona; Dusserre, Julie; Becquer, Thierry	2016	Improving the fertility of tropical acid soils: liming versus biochar application? A long term comparison in the highlands of Madagascar		Exclude	1						1
Roser, Marta	2016	Using unique carbon source combinations to increase nitrate and phosphate removal in bioreactors		Exclude	1		1				2
Saxena, J.; Rawat, J.; Sanwal, P.	2016	Enhancement of Growth and Yield of Glycine max Plants with Inoculation of Phosphate Solubilizing Fungus Aspergillus niger K7 and Biochar Amendment in Soil		Exclude				1			1
SHAON, MDJI	2016	Dedicated to My Beloved Parents Dedicated to My Beloved Parents		Exclude	1			1			2
Ultra, V. U.; Nunez, J. P.; Lee, S. C.	2016	Influence of charcoal-based soil amendments on growth and nutrient uptake of rice (Oryza sativa) in Cadmium contaminated soil		Exclude	1						1	Soil texture is not given
..., TF Abbruzzini; MDO Zenero; PAM de Andrade;	2017	Effects of biochar on the emissions of greenhouse gases from sugarcane residues applied to soils		Include							0
Amin, A. A.; Eissa, M. A.	2017	Biochar effects on nitrogen and phosphorus use efficiencies of zucchini plants grown in a calcareous sandy		Include							0
Bandara, Tharanga; Herath, Indika; Kumarathilaka, Prasanna; Hseu, Zeng-Yei; Ok, Yong Sik; Vithanage, Meththika	2017	Efficacy of woody biomass and biochar for alleviating heavy metal bioavailability in serpentine soil		Exclude	1			1			2
Demirbas, A.; Karakoy, T.; Durukan, H.; Erdem, H.	2017	THE IMPACTS OF THE BIOCHAR ADDITION IN DIFFERENT DOSES ON YIELD AND NUTRIENT UPTAKE OF THE CHICKPEA PLANT (CICER ARIETINUM L.) UNDER THE CONDITIONS WITH AND WITHOUT INCUBATION		Exclude		1		1			2
Feng, Yanfang; Sun, Haijun; Xue, Lihong; Liu, Yang; Gao, Qian; Lu, Kouping; Yang, Linzhang	2017	Biochar applied at an appropriate rate can avoid increasing NH3 volatilization dramatically in rice paddy soil		Exclude	1						1	The percentage of sand in the soil composition is not given
Hagemann, Nikolas; Kammann, Claudia I.; Schmidt, Hans-Peter; Kappler, Andreas; Behrens, Sebastian	2017	Nitrate capture and slow release in biochar amended compost and soil		Exclude	1						1
Liu, Sainan; Meng, Jun; Jiang, Linlin; Yang, Xu; Lan, Yu; Cheng, Xiaoyi; Chen, Wenfu	2017	Rice husk biochar impacts soil phosphorous availability, phosphatase activities and bacterial community characteristics in three different soil types		Exclude	1						1
Manolikaki, I.; Diamadopoulos, E.	2017	Ryegrass yield and nutrient status after biochar application in two Mediterranean soils		Include							0
Mehmood, K.; Li, J. Y.; Jiang, J.; Masud, M. M.; Xu, R. K.	2017	Effect of low energy-consuming biochars in combination with nitrate fertilizer on soil acidity amelioration and maize growth		Exclude	1						1	The percentage of sand in the soil composition is not given
Moyo, M	2017	Impacts of Sustainable Land Management Practices on Soil Physical Properties and Agricultural Drought Adaptation in Eastern Cape, South Africa		Exclude				1			1
Niu, Y.; Chen, Z.; Müller, C.; Zaman, M. M.; Kim, D.; Yu, H.; Ding, W.	2017	Yield-scaled N2O emissions were effectively reduced by biochar amendment of sandy loam soil under maize - wheat rotation in the North China Plain		Include							0
Rukudzo, DA	2017	Characterization of livestock manures biochar and their effect on soil chemical properties and crop growth under glasshouse conditions		Exclude	1		1				2
Sandhu, Saroop S.; Ussiri, David A. N.; Kumar, Sandeep; Malo, Douglas D.; Schumacher, Thomas E.; Chintala, Rajesh; Papiernik, Sharon K.	2017	Analyzing the impacts of three types of biochar on soil carbon fractions and physiochemical properties in a corn-soybean rotation		Exclude				1			1
TOMA, K	2017	EFFECT OF BIOCHAR ON GROWTH AND YIELD OF MUNGBEAN (BARIMung-6)		Exclude	1						1
Wang, H.; Zheng, H.; Jiang, Z.; Dai, Y.; Liu, G.; Chen, L.; Luo, X.; Liu, M.; Wang, Z.	2017	Efficacies of biochar and biochar-based amendment on vegetable yield and nitrogen utilization in four consecutive planting seasons		Exclude	1						1	the sand composition is 43%
Wang, Shuwei; Shan, Jun; Xia, Yongqiu; Tang, Quan; Xia, Longlong; Lin, Jinghui; Yan, Xiaoyuan	2017	Different effects of biochar and a nitrification inhibitor application on paddy soil denitrification: a field experiment over two consecutive rice-growing seasons		Exclude	1						1
Zhang, Yaling; Chen, Hong; Bai, Shahla Hosseini; Menke, Carl; Zhang, Manyun; Xu, Zhihong	2017	Interactive effects of biochar addition and elevated carbon dioxide concentration on soil carbon and nitrogen pools in mine spoil		Exclude	1						1	The soil was a mine spoil and not a sand
..., D Woldetsadik; P Drechsel;	2018	Effect of biochar derived from faecal matter on yield and nutrient content of lettuce (Lactuca sativa) in two contrasting soils		Exclude				1			1
Ahmed, GIBRILLA	2018	The Influence of Rice Husk Biochar and Nitrogen Sources on the Growth of Lowland Rice on an Eutric Gleysol from Walewale		Exclude	1						1
Asap, Audrey; Haruna, Ahmed Osumanu; Majid, Nik Muhamad Ab; Ali, Maru	2018	Amending triple superphosphate with chicken litter biochar improves phosphorus availability		Include							0	This can be deleted at CA stage because the study design is not related that much
Backer, Rachel; ⨯ Michele, Ghidotti; Schwinghamer, Timothy; ⨯ Werda, Saeed; Grenier, Claudia; Dion-Laplante, Carl; Fabbri, Daniele; Dutilleul, Pierre; Seguin, Philippe; Smith, Donald L.	2018	Getting to the root of the matter: Water-soluble and volatile components in thermally-treated biosolids and biochar differentially regulate maize (Zea mays) seedling growth		Exclude				1			1
Case, S. D. C.; Uno, H.; Nakajima, Y.; Stoumann Jensen, L.; Akiyama, H.	2018	Bamboo biochar does not affect paddy soil N2O emissions or source following slurry or mineral fertilizer amendment—a 15N tracer study		Include							0	This can be deleted at CA stage because the study design and outputs are not clear
El-Naggar, A.; Lee, S. S.; Awad, Y. M.; Yang, X.; Ryu, C.; Rizwan, M.; Rinklebe, J.; Tsang, D. C. W.; Ok, Y. S.	2018	Influence of soil properties and feedstocks on biochar potential for carbon mineralization and improvement of infertile soils		Include							0
El‐Naggar, Ali; Awad, Yasser M; Tang, Xiang‐Yu; Liu, Chen; Niazi, Nabeel Khan; Jien, Shih‐Hao; Tsang, Daniel CW; Song, Hocheol; Ok, Yong Sik; Lee, Sang Soo	2018	Biochar influences soil carbon pools and facilitates interactions with soil: A field investigation		Include							0
Hong, C.; Su, Y.; Lu, S.	2018	Phosphorus availability changes in acidic soils amended with biochar, fly ash, and lime determined by diffusive gradients in thin films (DGT) technique		Exclude	1						1
Iftikhar, Shazia; Ahmad, Khuram Shahzad; Gul, Mahwash Mahar	2018	Low-cost and environmental-friendly Triticum aestivum-derived biochar for improving plant growth and soil fertility		Exclude	1			1			2
Lee, Chia-Hsing; Wang, Chung-Chi; Lin, Huan-Hsuan; Lee, Sang Soo; Tsang, Daniel C. W.; Jien, Shih-Hao; Ok, Yong Sik	2018	In-situ biochar application conserves nutrients while simultaneously mitigating runoff and erosion of an Fe-oxide-enriched tropical soil		Exclude	1						1
Mandal, S.; Donner, E.; Vasileiadis, S.; Skinner, W.; Smith, E.; Lombi, E.	2018	The effect of biochar feedstock, pyrolysis temperature, and application rate on the reduction of ammonia volatilisation from biochar-amended soil		Exclude	1						1
Mohawesh, O.; Coolong, T.; Aliedeh, M.; Qaraleh, S.	2018	Greenhouse evaluation of biochar to enhance soil properties and plant growth performance under arid environment		Include							0	Can be deletd at CA stage because the output cant be read
MOLLICK, MDOALI	2018	EFFECT OF BIOCHAR ON YIELD AND QUALITY OF POTATO TUBER		Exclude	1						1
Pagliari, P. H.; Strock, J. S.; Johnson, J. M. F.; Waldrip, H. M.	2018	Phosphorus distribution in soils treated with bioenergy co-product materials following corn growth		Exclude				1			1
Ramlow, Matthew Alan	2018	Evaluating soil productivity and climate change benefits of woody biochar soil amendments for the US Interior West		Exclude	1						1
Sarauer, Jessica L.; Coleman, Mark D.	2018	Biochar as a growing media component for containerized production of Douglas-fir		Exclude	1						1
Shahbaz, A. K.; Iqbal, M.; Jabbar, A.; Hussain, S.; Ibrahim, M.	2018	Assessment of nickel bioavailability through chemical extractants and red clover (Trifolium pratense L.) in an amended soil: Related changes in various parameters of red clover		Exclude	1			1			2
Silvestre, Wendel Paulo; Galafassi, Paula Lúcia; Ferreira, Suelem Daiane; Godinho, Marcelo; Pauletti, Gabriel Fernandes; Baldasso, Camila	2018	Fodder radish seed cake biochar for soil amendment		Exclude	1						1
Tan, Guangcai; Wang, Hongyuan; Xu, Nan; Liu, Hongbin; Zhai, Limei	2018	Biochar amendment with fertilizers increases peanut N uptake, alleviates soil N 2 O emissions without affecting NH 3 volatilization in field experiments		Exclude	1						1	Soil texture is not given
Wang, Li; Xue, Cheng; Nie, Xinxing; Liu, Yi; Chen, Fang	2018	Effects of biochar application on soil potassium dynamics and crop uptake		Exclude	1						1	It says sandy loam soil but the sand composition was a lot less than 50%
..., S Gul; G Bano; M Manzoor; TA Chandio;	2019	Biochar and manure influences tomato fruit yield, heavy metal accumulation and concentration of soil nutrients under wastewater irrigation in arid climatic …		Exclude				1			1
Abbruzzini, T. F.; Davies, C. A.; Toledo, F. H.; Cerri, C. E. P.	2019	Dynamic biochar effects on nitrogen use efficiency, crop yield and soil nitrous oxide emissions during a tropical wheat-growing season		Exclude	1						1
Chang, CC Tsai; YF	2019	Carbon dynamics and fertility in biochar-amended soils with excessive compost application		Exclude	1						1
Cotrufo, KS Rocci; SJ Fonte; JC von Fischer; MF	2019	Nitrogen dynamics in an established alfalfa field under low biochar application rates		Include							0	This can be deleted at CA stage because outputs are not clear
de Jesus Duarte, S.; Glaser, B.; Cerri, C. E. P.	2019	Effect of biochar particle size on physical, hydrological and chemical properties of loamy and sandy tropical soils		Exclude				1			1
Fu, Qiang; Yan, Jiawen; Li, Heng; Li, Tianxiao; Hou, Renjie; Liu, Dong; Ji, Yi	2019	Effects of biochar amendment on nitrogen mineralization in black soil with different moisture contents under freeze-thaw cycles		Exclude	1						1
He, L.; Shan, J.; Zhao, X.; Wang, S.; Yan, X.	2019	Variable responses of nitrification and denitrification in a paddy soil to long-term biochar amendment and short-term biochar addition		Exclude	1						1	Soil texture is not given
Kaewpradit, W.; Toomsan, B.	2019	Impact of Eucalyptus biochar application to upland rice-sugarcane cropping systems on enzyme activities and nitrous oxide emissions of soil at sugarcane harvest under incubation experiment		Include							0
Lan, Z. M.; Chen, C. R.; Rezaei Rashti, M.; Yang, H.; Zhang, D. K.	2019	Linking feedstock and application rate of biochars to N2O emission in a sandy loam soil: Potential mechanisms		Include							0	At CA stage the outputs have to be checked carefully
Ma, H.; Egamberdieva, D.; Wirth, S.; Li, Q.; Omari, R. A.; Hou, M.; Bellingrath-Kimura, S. D.	2019	Effect of biochar and irrigation on the interrelationships among soybean growth, root nodulation, plant p uptake, and soil nutrients in a sandy field		Include							0
Maisonnier, A	2019	Comparative study of biochar amendment effects on nutrient cycling in contrasting pedological context of Koumbia, Burkina Faso		Include							0	Some info regarding the soil sampling is missing, have to be checked at CA stage
Mohamed, W. S.; Hammam, A. A.	2019	Poultry Manure-Derived Biochar As A Soil Amendment and Fertilizer for Sandy Soils under Arid Conditions		Include							0
Munson, BMD Kanouo; SE Allaire; AD	2019	Quantifying the influence of eucalyptus bark and corncob biochars on the physico-chemical properties of a tropical oxisol under two soil tillage modes		Exclude	1						1
Nzediegwu, Christopher	2019	The Role of Biochar in Enhancing Safe Use of Untreated Wastewater in Agriculture		Exclude				1	1		2
Oladele, S. O.	2019	Effect of biochar amendment on soil enzymatic activities, carboxylate secretions and upland rice performance in a sandy clay loam Alfisol of Southwest Nigeria		Include							0
Rafique, Mazhar; Ortas, Ibrahim; Ahmed, Ibrahim A. M.; Rizwan, Muhammad; Afridi, Muhammad Siddique; Sultan, Tariq; Chaudhary, Hassan Javed	2019	Potential impact of biochar types and microbial inoculants on growth of onion plant in differently textured and phosphorus limited soils		Exclude	1			1			2
Rezaei Rashti, Mehran; Esfandbod, Maryam; Phillips, Ian R.; Chen, Chengrong	2019	Biochar amendment and water stress alter rhizosphere carbon and nitrogen budgets in bauxite-processing residue sand under rehabilitation		Exclude		1		1			2
Sadegh Kasmaei, Leila; Yasrebi, Jafar; Zarei, Mehdi; Ronaghi, Abdolmajid; Ghasemi, Reza; Saharkhiz, Mohammad Jamal; Ahmadabadi, Zahra; Schnug, Ewald	2019	Influence of Plant Growth Promoting Rhizobacteria, Compost, and Biochar of Azolla on Rosemary (Rosmarinus Officinalis L.) Growth and Some Soil Quality Indicators in a Calcareous Soil		Exclude	1						1
Shao, Q.; Ju, Y.; Guo, W.; Xia, X.; Bian, R.; Li, L.; Li, W.; Liu, X.; Zheng, J.; Pan, G.	2019	Pyrolyzed municipal sewage sludge ensured safe grain production while reduced C emissions in a paddy soil under rice and wheat rotation		Exclude	1						1
Sikder, S.; Joardar, J. C.	2019	Biochar production from poultry litter as management approach and effects on plant growth		Exclude	1						1
Silva Gonzaga, M. I.; Oliveira da Silva, P. S.; Carlos de Jesus Santos, J.; Ganassali de Oliveira Junior, L. F.	2019	Biochar increases plant water use efficiency and biomass production while reducing Cu concentration in Brassica juncea L. in a Cu-contaminated soil		Exclude				1			1
Xiong, Z.; Zhang, J.; Cai, P.; Chen, W.; Huang, Q.	2019	Bio-organic stabilizing agent shows promising prospect for the stabilization of cadmium in contaminated farmland soil		Exclude	1						1
Xiu, Liqun; Zhang, Weiming; Sun, Yuanyuan; Wu, Di; Meng, Jun; Chen, Wenfu	2019	Effects of biochar and straw returning on the key cultivation limitations of Albic soil and soybean growth over 2 years		Exclude	1						1	The sand composition is not given but the soil seems not related
Zhang, Jiuming; An, Tingting; Chi, Fengqin; Wei, Dan; Zhou, Baoku; Hao, Xiaoyu; Liang, Jin; Wang, Jingkuan	2019	Evolution over years of structural characteristics of humic acids in Black Soil as a function of various fertilization treatments		Exclude	1	1		1			3
Zhang, Rui; Zhao, Yuxin; Lin, Jianhong; Hu, Yuanyuan; Hänninen, Heikki; Wu, Jiasheng	2019	Biochar application alleviates unbalanced nutrient uptake caused by N deposition in Torreya grandis trees and seedlings		Exclude	1						1	Soil texture is not given
..., D Liu; Z Feng; H Zhu; L Yu; K Yang; S Yu; Y Zhang;	2020	Effects of corn straw biochar application on soybean growth and alkaline soil properties		Exclude	1						1
..., M Sánchez-García; MA Sánchez-Monedero;	2020	N2O emissions during Brassica oleracea cultivation: Interaction of biochar with mineral and organic fertilization		Include							0
ABBAN-BAIDOO, E	2020	… OF BIOCHAR AND COMPOST ON SOIL PHYSICOCHEMICAL PROPERTIES AND MAIZE YIELD IN ACIDIC FERRALSOL IN KAMITI SUB-CATCHMENT …		Exclude	1						1
Abdeen, SA	2020	Biochar, Bentonite and Potassium Humate Effects on Saline Soil Properties and Nitrogen Loss		Include							0
Agbede, T. M.; Odoja, A. S.; Bayode, L. N.; Omotehinse, P. O.; Adepehin, I.	2020	Effects of biochar and poultry manure on soil properties, growth, yield and quality of cocoyam (Xanthosoma sagittifolium Schott) grown in sandy soil		Include							0
Ahmad, M.; Wang, X.; Hilger, T. H.; Luqman, M.; Nazli, F.; Hussain, A.; Zahir, Z. A.; Latif, M.; Saeed, Q.; Malik, H. A.; Mustafa, A.	2020	Evaluating biochar-microbe synergies for improved growth, yield of maize, and post-harvest soil characteristics in a semi-arid climate		Include							0
Amin, A. E. E. A. Z.	2020	Carbon sequestration, kinetics of ammonia volatilization and nutrient availability in alkaline sandy soil as a function on applying calotropis biochar produced at different pyrolysis temperatures		Include							0
Bashagaluke, J. B.; Logah, V.; Sakordie-Addo, J.; Opoku, A.	2020	Nutrient uptake and productivity of four tropical cropping systems under biochar amendment		Include							0	At CA stage the outputs have to be checked carefully
Bi, Y.; Cai, S.; Wang, Y.; Zhao, X.; Wang, S.; Xing, G.; Zhu, Z.	2020	Structural and microbial evidence for different soil carbon sequestration after four-year successive biochar application in two different paddy soils		Exclude	1				1		2
DeLuca, S Gao; TH	2020	Biochar alters nitrogen and phosphorus dynamics in a western rangeland ecosystem		Include							0
Farkas, É; Feigl, V.; Gruiz, K.; Vaszita, E.; Fekete-Kertész, I.; Tolner, M.; Kerekes, I.; Pusztai, É; Kari, A.; Uzinger, N.; Rékási, M.; Kirchkeszner, C.; Molnár, M.	2020	Long-term effects of grain husk and paper fibre sludge biochar on acidic and calcareous sandy soils – A scale-up field experiment applying a complex monitoring toolkit		Include							0
Ijaz, M.; Perveen, S.; Nawaz, A.; Ul-Allah, S.; Sattar, A.; Sher, A.; Ahmad, S.; Nawaz, F.; Rasheed, I.	2020	Eco-friendly alternatives to synthetic fertilizers for maximizing peanut (Arachis hypogea L.) production under arid regions in Punjab, Pakistan		Exclude				1			1
Lan, M. M.; Liu, C.; Liu, S. J.; Qiu, R. L.; Tang, Y. T.	2020	Phytostabilization of Cd and Pb in Highly Polluted Farmland Soils Using Ramie and Amendments		Exclude	1			1			2	The soil texture was not described
Liao, X.; Niu, Y.; Liu, D.; Chen, Z.; He, T.; Luo, J.; Lindsey, S.; Ding, W.	2020	Four-year continuous residual effects of biochar application to a sandy loam soil on crop yield and N2O and NO emissions under maize-wheat rotation		Include							0
Lu, Haiying; Feng, Yuanyuan; Gao, Qian; Xing, Jincheng; Chen, Yudong; Yang, Linzhang; Xue, Lihong	2020	Surface soil mixing is more beneficial than the plough layer mixing mode of biochar application for nitrogen retention in a paddy system		Exclude	1						1	The soil texture was not described
Luo, M.; Lin, H.; He, Y.; Zhang, Y.	2020	The influence of corncob-based biochar on remediation of arsenic and cadmium in yellow soil and cinnamon soil		Exclude	1				1		2	The soil texture was not described
Maru, Ali; Haruna, Ahmed Osumanu; Asap, Audrey; Abd Majid, Nik Muhamad; Maikol, Nathaniel; Jeffary, Alicia Vanessa	2020	Reducing Acidity of Tropical Acid Soil to Improve Phosphorus Availability and Zea mays L. Productivity through Efficient Use of Chicken Litter Biochar and Triple Superphosphate		Exclude	1						1	The soil texture was not described
Munera-Echeverri, J. L.; Martinsen, V.; Strand, L. T.; Cornelissen, G.; Mulder, J.	2020	Effect of conservation farming and biochar addition on soil organic carbon quality, nitrogen mineralization, and crop productivity in a light textured Acrisol in the sub-humid tropics		Include							0
Nguyen Thi Kim, Phuong; Chau, Minh Khoi; Ritz, Karl; Tran, Ba Linh; Dang, Duy Minh; Tran, Anh Duc; Nguyen Van, Sinh; Thi Tu, Linh; Toyota, Koki	2020	Influence of Rice Husk Biochar and Compost Amendments on Salt Contents and Hydraulic Properties of Soil and Rice Yield in Salt-Affected Fields		Exclude	1						1
Puga, Aline Peregrina; Grutzmacher, Priscila; Cerri, Carlos Eduardo Pellegrino; Ribeirinho, Victor Sanches; Andrade, Cristiano Alberto de	2020	Biochar-based nitrogen fertilizers: Greenhouse gas emissions, use efficiency, and maize yield in tropical soils		Exclude	1						1
Rafael, R. B. A.; Fernandez-Marcos, M. L.; Cocco, S.; Ruello, M. L.; Fornasier, F.; Corti, G.	2020	Increased phosphorus availability to corn resulting from the simultaneous applications of phosphate rock, calcareous rock, and biochar to an acid sandy soil		Include							0
Samsuri, A.; Fahmi, A. H.; Jol, H.; Daljit, S.	2020	Particle size and rate of biochar affected the phytoavailability of Cd and Pb by mustard plants grown in contaminated soils		Exclude	1						1
Song, Dali; Chen, Lu; Zhang, Shuai; Zheng, Qin; Ullah, Sami; Zhou, Wei; Wang, Xiubin	2020	Combined biochar and nitrogen fertilizer change soil enzyme and microbial activities in a 2-year field trial		Include							0
Taiwo, Michael Agbede; Adekiya, Aruna Olasekan; Odoja, Adeniyi Shadrack; Bayode, Lucia Nike; Omotehinse, Paul O.; Adepehin, Imole	2020	Effects of biochar and poultry manure on soil properties, growth, quality, and yield of cocoyam (<i>Xanthosoma sagittifolium</i> Schott) in degraded tropical sandy soil		Include							0
Wijitkosum, S	2020	Applying Rice Husk Biochar to Revitalise Saline Sodic Soil in Khorat Plateau Area–A Case Study for Food Security Purposes		Include							0
Xu, Xintong; He, Chang; Yuan, Xi; Zhang, Qiang; Wang, Shuli; Wang, Baihui; Guo, Xiaomin; Zhang, Ling	2020	Rice straw biochar mitigated more N2O emissions from fertilized paddy soil with higher water content than that derived from ex situ biowaste		Exclude	1						1
Yakubu, A.; Danso, E. O.; Arthur, E.; Kugblenu-Darrah, Y. O.; Sabi, E. B.; Abenney-Mickson, S.; Ofori, K.; Andersen, M. N.	2020	Rice straw biochar and irrigation effect on yield and water productivity of okra		Exclude				1			1
Záhora, I Mikajlo; B Pourrut; B Louvel; J Hynšt; J	2020	Plant-soil nitrogen, carbon and phosphorus content after the addition of biochar, bacterial inoculums and N fertilizer		Exclude				1			1
Zhang, Qianqian; Song, Yanfeng; Wu, Zhen; Yan, Xiaoyuan; Gunina, Anna; Kuzyakov, Yakov; Xiong, Zhengqin	2020	Effects of six-year biochar amendment on soil aggregation, crop growth, and nitrogen and phosphorus use efficiencies in a rice-wheat rotation		Exclude	1						1
Zheng, Xiaomei; Wu, Jianfu; Xiao, Yan; Qin, Guobing; Zhou, Rongwei; Zongqiang, Wei	2020	Biochar-induced soil phosphate sorption and availability depend on soil properties: a microcosm study		Include							0	This has to be excluded at CA stage because the results are not readable
Zhu, J.; Yu, H.; Xiong, M.; Zhu, P.; Liu, Y.; Shu, L.	2020	Mineralization of Organic Nitrogen in Soils with Contrasting Fertility Was Regulated Differently by Addition of Biochar and Animal Manures		Exclude					1		1
..., M Kiani; H Raave; A Simojoki; O Tammeorg;	2021	Recycling lake sediment to agriculture: Effects on plant growth, nutrient availability, and leaching		Exclude		1			1		2
Ahmadabadi, Z.; Zarei, M.; Yasrebi, J.; Ronaghi, A.; Ghasemi, R.; Sadegh Kasmaei, L.; Bloem, E.; Schnug, E.	2021	The effect of bio/organic fertilizers on the phytotoxicity of sulfadiazine to Echium amoenum in a calcareous soil		Exclude	1						1
Fachini, J.; Coser, T. R.; de Araujo, A. S.; Vale, A. T. D.; Jindo, K.; de Figueiredo, C. C.	2021	One year residual effect of sewage sludge biochar as a soil amendment for maize in a Brazilian oxisol		Exclude	1						1
Frimpong, K. A.; Phares, C. A.; Boateng, I.; Abban-Baidoo, E.; Apuri, L.	2021	One-time application of biochar influenced crop yield across three cropping cycles on tropical sandy loam soil in Ghana		Include							0
Gao, Mengyu; Yang, Jinfeng; Liu, Chunmei; Gu, Bowen; Han, Meng; Li, Junwei; Li, Na; Liu, Ning; An, Ning; Dai, Jian; Liu, Xiaohua; Han, Xiaori	2021	Effects of long-term biochar and biochar-based fertilizer application on brown earth soil bacterial communities		Include							0
Kari, A.; Nagymate, Z.; Romsics, C.; Vajna, B.; Toth, E.; Lazanyi-Kovacs, R.; Rizo, B.; Kutasi, J.; Bernhardt, B.; Farkas, E.; Marialigeti, K.	2021	Evaluating the combined effect of biochar and PGPR inoculants on the bacterial community in acidic sandy soil		Exclude				1			1
Li, Xiuwen; Xu, Sutie; Neupane, Avishesh; Abdoulmoumine, Nourredine; DeBruyn, Jennifer M.; Walker, Forbes R.; Jagadamma, Sindhu	2021	Co-application of biochar and nitrogen fertilizer reduced nitrogen losses from soil		Exclude	1				1		2
Liu, J.; Jiang, B.; Shen, J.; Zhu, X.; Yi, W.; Li, Y.; Wu, J.	2021	Contrasting effects of straw and straw-derived biochar applications on soil carbon accumulation and nitrogen use efficiency in double-rice cropping systems		Exclude	1						1
Majeed, A.; Niaz, A.; Rizwan, M.; Imran, M.; Alsahli, A. A.; Alyemeni, M. N.; Ali, S.	2021	Effects of biochar, farm manure, and pressmud on mineral nutrients and cadmium availability to wheat (Triticum aestivum L.) in Cd-contaminated soil		Exclude	1						1
Noori, Zahra; Delavar Mohammad, Amir; Safari, Yaser; Alavi-Siney Seid, Mohammad	2021	Reclamation of a calcareous sodic soil with combined amendments: interactive effects of chemical and organic materials on soil chemical properties		Exclude	1						1
Qi, X.; Gou, J.; Chen, X.; Xiao, S.; Ali, I.; Shang, R.; Wang, D.; Wu, Y.; Han, M.; Luo, X.	2021	Application of mixed bacteria-loaded biochar to enhance uranium and cadmium immobilization in a co-contaminated soil		Exclude				1	1		2
Rehman, M. Z. U.; Waqar, M.; Bashir, S.; Rizwan, M.; Ali, S.; El Baroudy, A. A. F.; Khalid, H.; Ayub, M. A.; Usman, M.; Jahan, S.	2021	Effect of biochar and compost on cadmium bioavailability and its uptake by wheat-rice cropping system irrigated with untreated sewage water: a field study		Exclude				1			1
Rodrigues, M. Â; Torres, L. N. D.; Damo, L.; Raimundo, S.; Sartor, L.; Cassol, L. C.; Arrobas, M.	2021	Nitrogen Use Efficiency and Crop Yield in Four Successive Crops Following Application of Biochar and Zeolites		Include							0	The study design has to be checked carefully at CA stage
Tarin, Muhammad Waqqas Khan; Khaliq, Muhammad Athar; Fan, Lili; Xie, Dejin; Tayyab, Muhammad; Chen, Lingyan; He, Tianyou; Rong, Jundong; Zheng, Yushan	2021	Divergent consequences of different biochar amendments on carbon dioxide (CO2) and nitrous oxide (N2O) emissions from the red soil		Exclude	1						1
Wang, Xinglong; Yan, Ye; Xu, Chenchen; Wang, Xingya; Luo, Ning; Wei, Dan; Meng, Qingfeng; Wang, Pu	2021	Mitigating heat impacts in maize (Zea mays L.) during the reproductive stage through biochar soil amendment		Exclude	1			1	1		3
Wen, E.; Yang, X.; Chen, H.; Shaheen, S. M.; Sarkar, B.; Xu, S.; Song, H.; Liang, Y.; Rinklebe, J.; Hou, D.; Li, Y.; Wu, F.; Pohořelý, M.; Wong, J. W. C.; Wang, H.	2021	Iron-modified biochar and water management regime-induced changes in plant growth, enzyme activities, and phytoavailability of arsenic, cadmium and lead in a paddy soil		Exclude	1			1			2
Zheng, X.; Dong, J.; Zhang, W.; Xiang, J.; Yin, X.; Han, L.	2021	Biogas residue biochar shifted bacterial community, mineralization, and molecular structure of organic carbon in a sandy loam Alfisol		Exclude				1			1
Aas, RØ		Availability of plant nutrients under conventional farming and conservation farming with and without biochar		Include	0	0	0	0	0	0	0
Steenhuis, HK Bayabil; Y Tigist; CR Tebebu; TS		Effects of charcoal amendment and a deep rooted crop on spatial and temporal 1 runoff patterns in a degrading tropical highland watershed 2		Exclude	1	0	0	1	0	0	2	ESS: water cycling
..., P Blackwell; S Shea; P Storer; Z Solaiman;	2007	Improving wheat production with deep banded oil mallee charcoal in Western Australia		Include	0	0	0	0	0	0	0	Nutrient uptake
Sohi SP, Shackley SJ, Mandy M, Pratt K, Lopez-Capel E,Haszeldine RS, Gaunt J, Masek O, Manning D, Cook J and Carter S	2009	Biochar, reducing and removing CO2 while improving soils:A significant and sustainable response to climate change. Evidence submitted to the Royal Society Geo-engineering Climate Enquiry, UKBRC Working Paper 2		Exclude					1		1	Review, difficult to say anything about the orange ones
Warman, P. R.; Burnham, J. C.; Eaton, L. J.	2009	Effects of repeated applications of municipal solid waste compost and fertilizers to three lowbush blueberry fields		Exclude	0	1	0	0	0	0	1	MSW compost, not biochar
Warnock, Daniel	2009	Arbuscular mycorrhizal responses to biochars in soils-potential mechanisms of interaction and observed responses in controlled environments		Exclude	1	0	0	0	0	0	1	P availability, there is nothing about the soil.
Clough, Timothy J; Bertram, Janet E; Ray, Jessica L; Condron, Leo M; O'Callaghan, Maureen; Sherlock, Robert R; Wells, NS	2010	Unweathered wood biochar impact on nitrous oxide emissions from a bovine‐urine‐amended pasture soil		Exclude	1	0	0	1	0	0	2	Silt loam, nutrient/nitrogen cycling but N2O emissions and NH3 and NH4
de la Rosa, J. M.; Knicker, H.	2011	Bioavailability of N released from N-rich pyrogenic organic matter: An incubation study		Exclude	1	0	0	0	0	0	1	I think the soil is a red clay. No info, so it should be excluded
Prendergast-Miller, Miranda T; Duvall, Michael; Sohi, Saran P	2011	Localisation of nitrate in the rhizosphere of biochar-amended soils		Include	0	0	0	0	0	0	0	Total N
..., EW Bruun; P Ambus; H Egsgaard;	2012	Effects of slow and fast pyrolysis biochar on soil C and N turnover dynamics		Exclude	0	0	0	1	0	0	1
..., S Rajkovich; A Enders; K Hanley; C Hyland;	2012	Corn growth and nitrogen nutrition after additions of biochars with varying properties to a temperate soil		Exclude	1	0	0	0	0	0	1
Choppala, G. K.; Bolan, N. S.; Megharaj, M.; Chen, Z.; Naidu, R.	2012	The Influence of Biochar and Black Carbon on Reduction and Bioavailability of Chromate in Soils		Exclude	1	0	0	1	0	0	2	Cr immobilization
Cornelissen, G	2012	Improving crop yield and storing carbon. Biochar in conservation farming in Zambia. End report phase 1		Include	0	0	0	0	0	0	0	CEC
Edmunds, CW	2012	The effects of biochar amendment to soil on bioenergy crop yield and biomass composition		Exclude	1	0	0	0	0	0	1	Silt loam, CEC
Hua, Li; Chen, Yingxu; Wu, Weixiang	2012	Impacts upon soil quality and plant growth of bamboo charcoal addition to composted sludge		Exclude	1	0	0	0	0	0	1	No info on the soil: red soil is usually clay. The yellow soil the authors themselves call it loamy
Liu, J.; Schulz, H.; Brandl, S.; Miehtke, H.; Huwe, B.; Glaser, B.	2012	Short-term effect of biochar and compost on soil fertility and water status of a Dystric Cambisol in NE Germany under field conditions		Include	0	0	0	0	0	0	0
Tammeorg, P.; Brandstaka, T.; Simojoki, A.; Helenius, J.	2012	Nitrogen mineralisation dynamics of meat bone meal and cattle manure as affected by the application of softwood chip biochar in soil		Include	0	0	0	0	0	0	0	Mineral N = available N
Zhang, A.; Liu, Y.; Pan, G.; Hussain, Q.; Li, L.; Zheng, J.; Zhang, X.	2012	Effect of biochar amendment on maize yield and greenhouse gas emissions from a soil organic carbon poor calcareous loamy soil from Central China Plain		Exclude	1	0	0	0	0	0	1	"Loamy" / Total N
..., J Karer; B Wimmer; F Zehetner; S Kloss;	2013	Biochar application to temperate soils: effects on nutrient uptake and crop yield under field conditions		Exclude	1	0	0	0	0	0	1
Carter, Sarah; Shackley, Simon; Sohi, Saran; Suy, Tan Boun; Haefele, Stephan	2013	The impact of biochar application on soil properties and plant growth of pot grown lettuce (Lactuca sativa) and cabbage (Brassica chinensis)		Exclude	0	0	0	1	0	0	1
Deng, HY	2013	Effect of Biochar Amendment on Soil Nitrous Oxide Emission		Exclude	1	0	0	0	0	0	1	Sandy loam in the wrong experiment and silt loam in the right experiment (N uptake)
Nelissen, Victoria	2013	Effects of biochar on soil processes, soil functions and crop growth		Include	0	0	0	0	0	0	0	Chapter 8 = OK / Chapters 3,4,6,7: Mineral N = available N?
Prost, Katharina; Borchard, Nils; Siemens, Jan; Kautz, Timo; Séquaris, Jean‐Marie; Möller, Andreas; Amelung, Wulf	2013	Biochar Affected by Composting with Farmyard Manure		Exclude	1	0	0	1	0	0	2	No soil, measure biochar characteristics
Xie, Z.; Xu, Y.; Liu, G.; Liu, Q.; Zhu, J.; Tu, C.; Amonette, J. E.; Cadisch, G.; Yong, J. W. H.; Hu, S.	2013	Impact of biochar application on nitrogen nutrition of rice, greenhouse-gas emissions and soil organic carbon dynamics in two paddy soils of China		Include	0	0	0	0	0	0	0
Allen, JM	2014	The effects of poultry litter biochar and water source on radish growth and nutrition		Exclude	1	0	0	1	0	0	2	45% soil, 45% perlite, and 10% compost -> soil is wrong
Barnes, Rebecca T.; Gallagher, Morgan E.; Masiello, Caroline A.; Liu, Zuolin; Dugan, Brandon	2014	Biochar-Induced Changes in Soil Hydraulic Conductivity and Dissolved Nutrient Fluxes Constrained by Laboratory Experiments		Include	0	0	0	0	0	0	0	TDN loss = N leach
Christel, W.; Bruun, S.; Magid, J.; Jensen, L. S.	2014	Phosphorus availability from the solid fraction of pig slurry is altered by composting or thermal treatment		Include	0	0	0	0	0	0	0	Available P
Díaz-Rojas, M.; Aguilar-Chávez, T.; Cárdenas-Aquino, M. D. R.; Ruíz-Valdiviezo, V. M.; Hernández-Valdez, E.; Luna-Guido, M.; Olalde-Portugal, V.; Dendooven, L.	2014	Effects of wastewater sludge, urea and charcoal on greenhouse gas emissions in pots planted with wheat		Exclude	0	0	0	1	0	0	1
Farrell, M.; Macdonald, L. M.; Butler, G.; Chirino-Valle, I.; Condron, L. M.	2014	Biochar and fertiliser applications influence phosphorus fractionation and wheat yield		Exclude	1	0	0	0	0	0	1	Outcome = total P. Soil = Haplic Calcisol without any further info -> leave out
Kumari, K. G. I. D.; Moldrup, Per; Paradelo, Marcos; Elsgaard, Lars; Hauggaard-Nielsen, Henrik; de Jonge, Lis W.	2014	Effects of Biochar on Air and Water Permeability and Colloid and Phosphorus Leaching in Soils from a Natural Calcium Carbonate Gradient		Include	0	0	0	0	0	0	0
Liang, Xin-Qiang; Ji, Yuan-Jing; He, Miao-Miao; Su, Miao-Miao; Liu, Chunlong; Tian, Guang-Ming	2014	Simple N balance assessment for optimizing the biochar amendment level in paddy soils		Exclude	1	0	0	0	0	0	1	Clay loam
Mia, S.; van Groenigen, J. W.; van de Voorde, T. F. J.; Oram, N. J.; Bezemer, T. M.; Mommer, L.; Jeffery, S.	2014	Biochar application rate affects biological nitrogen fixation in red clover conditional on potassium availability		Exclude	1	0	0	0	0	0	1	Total amount N fixed per pot
Nooker, Eric	2014	Impact of management practices on Minnesota's specialty crop production: from biochar to tillage practices		Exclude	0	0	0	1	0	0	1	Don't look at field experiment as it is the wrong soil.
Sanvong, C.; Nathewet, P.	2014	A comparative study of pelleted broiler litter biochar derived from lab-scale pyrolysis reactor with that resulted from 200-liter-oil drum kiln to ameliorate the relations between physicochemical properties of soil with lower organic matter soil and soybean yield		Include	0	0	0	0	0	0	0
Sradnick, A.; Ingold, M.; Marold, J.; Murugan, R.; Buerkert, A.; Joergensen, R. G.	2014	Impact of activated charcoal and tannin amendments on microbial biomass and residues in an irrigated sandy soil under arid subtropical conditions		Exclude	0	1	0	0	0	0	1	What is charcoal? -> leave it out because no detail
Tammeorg, P.; Simojoki, A.; Makela, P.; Stoddard, F. L.; Alakukku, L.; Helenius, J.	2014	Short-term effects of biochar on soil properties and wheat yield formation with meat bone meal and inorganic fertiliser on a boreal loamy sand		Include	0	0	0	0	0	0	0	N uptake, total N
Troy, Shane; Lawlor, Peadar; O' Flynn, Cornelius; Healy, Mark	2014	The Impact of Biochar Addition on Nutrient Leaching and Soil Properties from Tillage Soil Amended with Pig Manure		Include	0	0	0	0	0	0	0	N leaching
Waqas, M.; Khan, S.; Qing, H.; Reid, B. J.; Chao, C.	2014	The effects of sewage sludge and sewage sludge biochar on PAHs and potentially toxic element bioaccumulation in Cucumis sativa L		Include	0	0	0	0	0	0	0	It is about contamination, but it also meets all criteria
ZHAO, Xiao-rong; Dan, LI; Juan, Kong; LIN, Qi-mei	2014	Does biochar addition influence the change points of soil phosphorus leaching?		Exclude	1	0	0	0	0	0	1	No information on texture
..., AH El-Naggar; ARA Usman; A Al-Omran; YS Ok;	2015	Carbon mineralization and nutrient availability in calcareous sandy soils amended with woody waste biochar		Include	0	0	0	0	0	0	0
..., CY Xu; S Hosseini-Bai; Y Hao; RCN Rachaputi;	2015	Effect of biochar amendment on yield and photosynthesis of peanut on two types of soils		Include	0	0	0	0	0	0	0	Soil 1 not sure, soil 2 "sandy loam"
..., Y Zhang; Q Tan; C Hu; C Zheng; H Gui; W Zeng;	2015	Differences in responses of soil microbial properties and trifoliate orange seedling to biochar derived from three feedstocks		Exclude	1	0	0	0	0	0	1
Abbruzzini, Thalita Fernanda	2015	The role of biochar on greenhouse gas offsets, improvement of soil attributes and nutrient use efficiency in tropical soils		Include	0	0	0	0	0	0	0	Chapter 4
Ali, K.; Arif, M.; Jan, M. T.; Khan, M. J.; Jones, D. L.	2015	INTEGRATED USE OF BIOCHAR: A TOOL FOR IMPROVING SOIL AND WHEAT QUALITY OF DEGRADED SOIL UNDER WHEAT-MAIZE CROPPING PATTERN		Exclude	1	1	0	0	0	0	2	No info on soil and biochar
Bock, E.; Smith, N.; Rogers, M.; Coleman, B.; Reiter, M.; Benham, B.; Easton, Z. M.	2015	Enhanced nitrate and phosphate removal in a denitrifying bioreactor with biochar		Exclude	1	0	0	0	0	0	1	Not soil
Butnan, S.; Deenik, J. L.; Toomsan, B.; Antal, M. J.; Vityakon, P.	2015	Biochar characteristics and application rates affecting corn growth and properties of soils contrasting in texture and mineralogy		Exclude	0	0	0	1	0	0	1	Extractable K
Drake, J. A.; Carrucan, A.; Jackson, W. R.; Cavagnaro, T. R.; Patti, A. F.	2015	Biochar application during reforestation alters species present and soil chemistry		Include	0	0	0	0	0	0	0
Inal, A; Gunes, A; Sahin, OZGE; Taskin, MB; Kaya, EC	2015	Impacts of biochar and processed poultry manure, applied to a calcareous soil, on the growth of bean and maize		Exclude	1	0	0	0	0	0	1	Clay loam
Kim, H. S.; Kim, K. R.; Kim, H. J.; Yoon, J. H.; Yang, J. E.; Ok, Y. S.; Owens, G.; Kim, K. H.	2015	Effect of biochar on heavy metal immobilization and uptake by lettuce (Lactuca sativa L.) in agricultural soil		Include	0	0	0	0	0	0	0	Soil inorganic N
Li, H.; Yutong, W.; Tianpei, W.; Hongrui, M.	2015	Effect of biochar on organic matter conservation and metabolic quotient of soil		Exclude	1	0	0	1	0	0	2	No soil info, nutrients are acids?
Lin, XW; Xie, ZB; Zheng, JY; Liu, Q; Bei, QC; Zhu, JG	2015	Effects of biochar application on greenhouse gas emissions, carbon sequestration and crop growth in coastal saline soil		Include	0	0	0	0	0	0	0	Exchangeable K
M. Kaleem Abbasi; Ahsan Ali, Anwar	2015	Ameliorating Effects of Biochar Derived from Poultry Manure and White Clover Residues on Soil Nutrient Status and Plant growth Promotion - Greenhouse Experiments		Exclude	1	0	0	0	0	0	1
MOHIALDEEN, HA	2015	CHARACTERIZATION AND STABILITY OF SELECTED BIOCHARS AND EFFECT OF THEIR APPLICATION ON SOIL PHYSICAL PROPERTIES AND CORN …		Exclude	0	0	0	0	0	0	1
Ojeda, G.; Mattana, S.; Avila, A.; Alcaniz, J. M.; Volkmann, M.; Bachmann, J.	2015	Are soil-water functions affected by biochar application?		Include	0	0	0	0	0	0	0	Nutrient leach
Orge, M Sarong; RF	2015	Effect of rice hull biochar on the fertility and nutrient holding capacity of sandy soils		Include	0	0	0	0	0	0	0	Total N
Schimmelpfennig, S.; Kammann, C.; Moser, G.; Grünhage, L.; Müller, C.	2015	Changes in macro- and micronutrient contents of grasses and forbs following Miscanthus x giganteus feedstock, hydrochar and biochar application to temperate grassland		Exclude	1	0	0	1	0	0	2
Zhu, Q.; Peng, X.; Huang, T.	2015	Contrasted effects of biochar on maize growth and N use efficiency depending on soil conditions		Include	0	0	0	0	0	0	0	Chaotu soil
Elzobair, Khalid A; Stromberger, Mary E; Ippolito, James A; Lentz, Rodrick D	2016	Contrasting effects of biochar versus manure on soil microbial communities and enzyme activities in an Aridisol		Exclude	1	0	0	0	0	0	1
GILL, A ALSHANKITI; S	2016	Integrated Plant Nutrient Management for Sandy Soil Using Chemical Fertilizers, Compost, Biochar and Biofertilizers-Case Study in UAE-and Biofertilizers		Include	0	0	0	0	0	0	0	CEC
Jin, Zewen; Chen, Xiaomin; Chen, Can; Tao, Pengchuang; Han, Zhaoqiang; Zhang, Xiaoling	2016	Biochar impact on nitrate leaching in upland red soil, China		Exclude	1	0	0	0	0	0	1	No soil info
Majid, HY Ch'ng; OH Ahmed; NMA	2016	Minimizing phosphorus sorption and leaching in a tropical acid soil using Egypt rock phosphate with organic amendments		Include	0	0	0	0	0	0	0	P leaching
Mulabagal, V.; Baah, D. A.; Egiebor, N. O.; Chen, W. Y.	2016	Biochar from biomass: A strategy for carbon dioxide sequestration, soil amendment, power generation, and CO2 utilization		Exclude					1	0	1	Review, difficult to say anything about the orange ones
Partey, Samuel T; Saito, Kazuki; Preziosi, Richard F; Robson, Geoffrey D	2016	Biochar use in a legume–rice rotation system: effects on soil fertility and crop performance		Include	0	0	0	0	0	0	0	CEC, available P
Roberto Calvelo, Pereira; Hedley, Mike; Marta Camps, Arbestain; Wisnubroto, Erwin; Green, Steve; Saggar, Surinder; Kusumo, Bambang H.; Mahmud, Ainul F.	2016	Net changes of soil C stocks in two grassland soils 26&#xa0;months after simulated pasture renovation including biochar addition		Include	0	0	0	0	0	0	0	TN
Se-Won, Kang; Ju-Wang, Park; Dong-Cheol, Seo; Yong Sik, Ok; Ki-Do, Park; Ik-Won, Choi; Ju-Sik, Cho	2016	Effect of Biochar Application on Rice Yield and Greenhouse Gas Emission under Different Nutrient Conditions from Paddy Soil		Exclude	1	0	0	0	0	0	1
Sorrenti, G.; Toselli, M.	2016	Soil leaching as affected by the amendment with biochar and compost		Include	0	0	0	0	0	0	0	TDN = N leach
Sorrenti, G.; Ventura, M.; Toselli, M.	2016	Effect of biochar on nutrient retention and nectarine tree performance: A three-year field trial		Include	0	0	0	0	0	0	0	N leaching
Treweek, G.; Di, H. J.; Cameron, K. C.; Podolyan, A.	2016	Effectiveness of the nitrification inhibitor dicyandiamide and biochar to reduce nitrous oxide emissions		Exclude	1	0	0	1	0	0	2
Usman, A. R. A.; Al-Wabel, M. I.; Ok, Y. S.; Al-Harbi, A.; Wahb-Allah, M.; El-Naggar, A. H.; Ahmad, M.; Al-Faraj, A.; Al-Omran, A.	2016	Conocarpus Biochar Induces Changes in Soil Nutrient Availability and Tomato Growth Under Saline Irrigation		Include	0	0	0	0	0	0	0	Available P and K
Villar, M Olmo; AM Lozano; V Barrón; R	2016	Spatial heterogeneity of soil biochar content affects soil quality and wheat growth and yield		Exclude	1	0	0	0	0	0	1
Wijitkosum, T Sriburi; S	2016	Biochar amendment experiments in Thailand: Practical examples		Exclude	1	1	0	0	0	0	2	Sandy clay but no info on %. No info on incorporation depth.
Yousaf, B.; Liu, G.; Wang, R.; Zia-ur-Rehman, M.; Rizwan, M. S.; Imtiaz, M.; Murtaza, G.; Shakoor, A.	2016	Investigating the potential influence of biochar and traditional organic amendments on the bioavailability and transfer of Cd in the soil–plant system		Exclude	1	1	0	0	0	0	2
Yuan, Haoran; Lu, Tao; Wang, Yazhuo; Chen, Yong; Lei, Tingzhou	2016	Sewage sludge biochar: Nutrient composition and its effect on the leaching of soil nutrients		Exclude	1	0	0	0	0	0	1
..., T Mehmood; I Bibi; M Shahid; NK Niazi;	2017	Effect of compost addition on arsenic uptake, morphological and physiological attributes of maize plants grown in contrasting soils		Exclude	0	1	0	1	0	0	2	Narwala soil is OK. Not biochar.
AKTER, M	2017	EFFECT OF BIOCHAR ON THE GROWTH AND YIELD OF WHEAT		Exclude	1	0	0	0	0	0	1
Boersma, M.; Wrobel-Tobiszewska, A.; Murphy, L.; Eyles, A.	2017	Impact of biochar application on the productivity of a temperate vegetable cropping system		Include	0	0	0	0	0	0	0
Fan, C.; Chen, H.; Li, B.; Xiong, Z.	2017	Biochar reduces yield-scaled emissions of reactive nitrogen gases from vegetable soils across China		Exclude	1	0	0	0	0	0	1
Haring, V.; Manka'abusi, D.; Akoto-Danso, E. K.; Werner, S.; Atiah, K.; Steiner, C.; Lompo, D. J. P.; Adiku, S.; Buerkert, A.; Marschner, B.	2017	Effects of biochar, waste water irrigation and fertilization on soil properties in West African urban agriculture		Include	0	0	0	0	0	0	0
Hurtado Cervera, Carlos	2017	Fate and effects of waterborne contaminants of emerging concern in the soil-plant System: impact of biochar soil amendment to mitigate their plant uptake		Exclude	0	0	0	1	0	0	1	Chapter 5
Karim, Adnan Asad; Kumar, Manish; Singh, Saroj Kumar; Panda, Chitta Ranjan; Mishra, Barada Kanta	2017	Potassium enriched biochar production by thermal plasma processing of banana peduncle for soil application		Exclude	1	0				0	1	No a soil experiment, just make biochar and analyze it.
Liu, G. T.; Xie, M. P.; Zhang, S. Y.	2017	Effect of organic fraction of municipal solid waste (OFMSW)-based biochar on organic carbon mineralization in a dry land soil		Exclude	1	1	0	0	0	0	2	No info on the soil. Lot of plastic in the feedstock.
Mehmood, K.; Li, J. Y.; Jiang, J.; Shi, R. Y.; Liu, Z. D.; Xu, R. K.	2017	Amelioration of an acidic ultisol by straw-derived biochars combined with dicyandiamide under application of urea		Exclude	1	0	0	0	0	0	1	No soil info.
Noyce, Genevieve L; Jones, Trevor; Fulthorpe, Roberta; Basiliko, Nathan	2017	Phosphorus uptake and availability and short-term seedling growth in three Ontario soils amended with ash and biochar		Include	0	0	0	0	0	0	0	SE given
Reed, Eleanor Y; Chadwick, David R; Hill, Paul W; Jones, Davey L	2017	Critical comparison of the impact of biochar and wood ash on soil organic matter cycling and grassland productivity		Exclude	1	0	0	0	0	0	1	No soil info.
Sadaf, Jawaria; Shah, Ghulam Abbas; Shahzad, Khurram; Ali, Nadeem; Shahid, Muhammad; Ali, Safdar; Hussain, Rai Altaf; Ahmed, Zammurad Iqbal; Traore, Bouba; Ismail, Iqbal M. I.; Rashid, Muhammad Imtiaz	2017	Improvements in wheat productivity and soil quality can accomplish by co-application of biochars and chemical fertilizers		Exclude	1	0	0	0	0	0	1
Seneviratne, Mihiri; Weerasundara, Lakshika; Ok, Yong Sik; Rinklebe, Jörg; Vithanage, Meththika	2017	Phytotoxicity attenuation in Vigna radiata under heavy metal stress at the presence of biochar and N fixing bacteria		Exclude	1	0	0	0	0	0	1	No soil info
Situmeang, YP	2017	Utilization of Biochar, Compost, and Phonska in Improving Corn Results on Dry Land		Exclude	0	0	0	1	0	0	1
Vermooten, Marli	2017	ASSESSMENT OF PHYSICOCHEMICAL PROPERTIES OF A LOAMY SAND TREATED WITH BIOCHAR AND DAIRY MANURE UNDER SILAGE CORN PRODUCTION IN WESTERN NEWFOUNDLAND		Exclude	0	1	0	0	0	0	1	No infor on biochar feedstock.
Wang, Z. Y.; Chen, L.; Sun, F. L.; Luo, X. X.; Wang, H. F.; Liu, G. C.; Xu, Z. H.; Jiang, Z. X.; Pan, B.; Zheng, H.	2017	Effects of adding biochar on the properties and nitrogen bioavailability of an acidic soil		Exclude	1	0	0	0	0	0	1	No soil info
Xiao, Q.; Zhu, L. X.; Tang, L.; Shen, Y. F.; Li, S. Q.	2017	Responses of crop nitrogen partitioning, translocation and soil nitrogen residue to biochar addition in a temperate dryland agricultural soil		Exclude	1	0	0	0	0	0	1	No soil info
Yu, Ying Liang	2017	Effects of biochar addition on soil nitrogen retention and vegetable uptake in intensive production systems, China		Exclude	1	0	0	0	0	0	1	No soil info
..., V Šimanský; J Horák; D Igaz; E Balashov;	2018	Biochar and biochar with N fertilizer as a potential tool for improving soil sorption of nutrients		Exclude	1	0	0	0	0	0	1
Alvarez-Campos, O.; Lang, T. A.; Bhadha, J. H.; McCray, J. M.; Glaz, B.; Daroub, S. H.	2018	Biochar and mill ash improve yields of sugarcane on a sand soil in Florida		Exclude	0	0	1	0	0	0	1
Bian, P.; Zhang, J.; Zhang, C.; Huang, H.; Rong, Q.; Wu, H.; Li, X.; Xu, M.; Liu, Y.; Ren, S.	2018	Effects of silk-worm excrement biochar combined with different iron-based materials on the speciation of cadmium and lead in soil		Exclude	1	0	0	0	0	0	1	No soil info
Castro, Ana; Nilcileny da Silva, Batista; Latawiec, Agnieszka E.; Rodrigues, Aline; Strassburg, Bernardo; Silva, Daniel; Araujo, Ednaldo; Luiz Fernando, D. de Moraes; Jose Guilherme, Guerra; Galvão, Gabriel; Alves-Pinto, Helena; Mendes, Maiara; Juliana Silveira dos, Santos; Rangel, Marcio C.; Figueredo, Mariela; Cornelissen, Gerard; Hale, Sarah	2018	The Effects of <i>Gliricidia</i>-Derived Biochar on Sequential Maize and Bean Farming		Exclude	1	0	0	0	0	0	1	No soil info
Chen, J.; Sun, X.; Zheng, J.; Zhang, X.; Liu, X.; Bian, R.; Li, L.; Cheng, K.; Zheng, J.; Pan, G.	2018	Biochar amendment changes temperature sensitivity of soil respiration and composition of microbial communities 3 years after incorporation in an organic carbon-poor dry cropland soil		Include	0	0	0	0	0	0	0	SE/SD given
Elbashier, Mohammed M. A.; Shao, Xiaohou; Ali, Albashir A. S.; Alnail, Mohmmed	2018	Effect of Digestate and Biochar Amendments on Photosynthesis Rate, Growth Parameters, Water Use Efficiency and Yield of Chinese Melon (Cucumis melo L.) under Saline Irrigation		Exclude	1	0	0	1	0	0	2
Faria, Walda Monteiro; Figueiredo, Cícero Célio de; Coser, Thais Rodrigues; Vale, Ailton Teixeira; Schneider, Bruna Gehrke	2018	Is sewage sludge biochar capable of replacing inorganic fertilizers for corn production? Evidence from a two-year field experiment		Exclude	1	0	0	0	0	0	1
He, Tiehu; Liu, Deyan; Yuan, Junji; Ni, Kang; Zaman, Mohammad; Luo, Jiafa; Lindsey, Stuart; Ding, Weixin	2018	A two years study on the combined effects of biochar and inhibitors on ammonia volatilization in an intensively managed rice field		Exclude	1	0	0	0	0	0	1
Igaz, D.; Simansky, V.; Horak, J.; Kondrlova, E.; Domanova, J.; Rodny, M.; Buchkina, N. P.	2018	Can a single dose of biochar affect selected soil physical and chemical characteristics?		Exclude	1	0	0	1	0	0	2
Kang, Se-Won; Kim, Seong-Heon; Park, Jong-Hwan; Seo, Dong-Cheol; Ok, Yong Sik; Cho, Ju-Sik	2018	Effect of biochar derived from barley straw on soil physicochemical properties, crop growth, and nitrous oxide emission in an upland field in South Korea		Exclude	1	0	0	0	0	0	1
Li, C.; Xiong, Y.; Qu, Z.; Xu, X.; Huang, Q.; Huang, G.	2018	Impact of biochar addition on soil properties and water-fertilizer productivity of tomato in semi-arid region of Inner Mongolia, China		Include	0	0	0	0	0	0	0
Mohamed, BA	2018	Microwave-assisted catalytic pyrolysis of biomass for improving bio-oil and biochar properties		Include	0	0	0	0	0	0	0	Chapter 5, SD given, not random but not needed here?
Sarma, B.; Gogoi, N.; Bharali, M.; Mali, P.	2018	FIELD EVALUATION OF SOIL AND WHEAT RESPONSES TO COMBINED APPLICATION OF HARDWOOD BIOCHAR AND INORGANIC FERTILIZERS IN ACIDIC SANDY LOAM SOIL		Include	0	0	0	0	0	0	0	Significance given
Xiao, Yan; Che, Yeye; Zhang, Fengge; Yang, Li; Liu, Mohan	2018	Effects of Biochar, N Fertilizer, and Crop Residues on Greenhouse Gas Emissions from Acidic Soils		Exclude	1	0	0	0	0	0	1	No soil info
..., O Mohawesh; M Aliedeh; B Al-Soub;	2019	The potential use of biochar to enhance soil properties and plant growth performance under arid environment		Include	0	0	0	0	0	0	0	Pot experiment yes, field experiment no (sandy clay loam and no sand % given)
Buchkina, Natalya P; HÜPPI, Roman; Leifeld, Jens	2019	Biochar and short-term N 2 O and CO 2 emission from plant residue-amended soil with different fertilisation history		Include	0	0	0	0	0	0	0	I think SE/SD is given.
Dharmakeerthi, R. S.; Kumaragamage, D.; Goltz, D.; Indraratne, S. P.	2019	Phosphorus Release from Unamended and Gypsum‐ or Biochar‐Amended Soils under Simulated Snowmelt and Summer Flooding Conditions		Include	0	0	0	0	0	0	0	Soil 2 is OK, P leach with SE/SD given.
Fornes, F.; Belda, R. M.	2019	Use of raw and acidified biochars as constituents of growth media for forest seedling production		Include	0	0	0	0	0	0	0	Experiment II
GEBISA, L AJEMA	2019	RESPONSE OF COFFEE (Coffea arabica L.) SEEDLINGS TO POT SIZES AND BIOCHAR BASED MEDIA COMPOSITION AT AWADA, SOUTH ETHIOPIA		Include	0	0	0	0	0	0	0	Significance given
Gonzaga, M. I. S.; de Souza, D. C. F.; de Almeida, A. Q.; Mackowiak, C.; Lima, I. D. S.; Santos, J. C. J.; de Andrade, R. S.	2019	Nitrogen and phosphorus uptake efficiency in indian mustard cultivated during three growth cycles in a copper contaminated soil treated with biochar		Include	0	0	0	0	0	0	0	Significance given
Gupta, R. K.; Hussain, A.; Yadvinder, Singh; Sooch, S. S.; Kang, J. S.; Sharma, S.; Dheri, G. S.	2019	Rice straw biochar improves soil fertility, growth, and yield of rice-wheat system on a sandy loam soil		Include	0	0	0	0	0	0	0
Janvier Bigabwa, Bashagaluke; Logah, Vincent; Andrews, Opoku; Henry Oppong, Tuffour; Joseph, Sarkodie‐Addo; Quansah, Charles	2019	Soil loss and run‐off characteristics under different soil amendments and cropping systems in the semi‐deciduous forest zone of Ghana		Exclude	0	1	0	1	0	0	2	Sandy Loam. No infor on biochar feedstock.
Le, T. H. X.; Mosley, L.; Marschner, P.	2019	Nitrogen and phosphorus removal from wastewater by sand with wheat straw		Exclude	0	1	0	0	0	0	1	Not about biochar.
Li, Y. Y.; Zhang, F. B.; Yang, M. Y.; Zhang, J. Q.; Xie, Y. G.	2019	Impacts of biochar application rates and particle sizes on runoff and soil loss in small cultivated loess plots under simulated rainfall		Exclude	1	0	0	1	0	0	2
Maftu'ah, Eni; Nursyamsi, Dedi	2019	Effect of Biochar on Peat Soil Fertility and NPK Uptake by Corn		Exclude	1	0	0	0	0	0	1	Peat soil, not sandy.
Nandillon, R.; Lebrun, M.; Miard, F.; Gaillard, M.; Sabatier, S.; Morabito, D.; Bourgerie, S.	2019	Contrasted tolerance of Agrostis capillaris metallicolous and non-metallicolous ecotypes in the context of a mining technosol amended by biochar, compost and iron sulfate		Exclude	1	0	0	0	0	0	1	No info on texture.
Oladele, S. O.; Adeyemo, A. J.; Awodun, M. A.	2019	Influence of rice husk biochar and inorganic fertilizer on soil nutrients availability and rain-fed rice yield in two contrasting soils		Include	0	0	0	0	0	0	0	Significance given
Rafique, Mazhar; Ortas, Ibrahim; Rizwan, Muhammad; Sultan, Tariq; Chaudhary, Hassan Javed; Işik, Mehmet; Aydin, Oğuzhan	2019	Effects of Rhizophagus clarus and biochar on growth, photosynthesis, nutrients, and cadmium (Cd) concentration of maize (Zea mays) grown in Cd-spiked soil		Exclude	1	0	0	0	0	0	1
Safaei Khorram, Mahdi; Zhang, Gan; Fatemi, Akram; Kiefer, Rudolf; Maddah, Kamalodin; Baqar, Mujtaba; Zakaria, Mohamad Pauzi; Li, Gang	2019	Impact of biochar and compost amendment on soil quality, growth and yield of a replanted apple orchard in a 4‐year field study		Exclude	1	0	0	0	0	0	1
Shamsuddeen, H Aminu; L	2019	Effect of Daniella olivera wood biochar on the growth and biomass of maize (zea mays L.) in Lafia, North central Nigeria		Include	0	0	0	0	0	0	0	No SD/SE
Sharma, P.; Meena, R. S.; Kumar, S.; Gurjar, D. S.; Yadav, G. S.; Kumar, S.	2019	Growth, yield and quality of cluster bean (Cyamopsis tetragonoloba) as influenced by integrated nutrient management under alley cropping system		Exclude	1	1	0	0	0	0	2	No info soil or BC
Shi, Ren-yong; Ni, Ni; Nkoh, Jackson Nkoh; Li, Jiu-yu; Xu, Ren-kou; Qian, Wei	2019	Beneficial dual role of biochars in inhibiting soil acidification resulting from nitrification		Exclude	1	0	1	0	0	0	2	No soil info, BC vs liming
Šimanský, V.; Šrank, D.; Juriga, M.	2019	Differences in soil properties and crop yields after application of biochar blended with farmyard manure in sandy and loamy soils		Exclude	0	1	1	1	0	0	3	No BC info, control vs BC + compost
Solaiman, Z. M.; Abbott, L. K.; Murphy, D. V.	2019	Biochar phosphorus concentration dictates mycorrhizal colonisation, plant growth and soil phosphorus cycling		Include	0	0	0	0	0	0	0	SE/SD given
Xu, M.; Gao, P.; Yang, Z.; Su, L.; Wu, J.; Yang, G.; Zhang, X.; Ma, J.; Peng, H.; Xiao, Y.	2019	Biochar impacts on phosphorus cycling in rice ecosystem		Exclude	1	0	0	0	0	0	1	SE/SD given, no soil info
Yadav, V.; Jain, S.; Mishra, P.; Khare, P.; Shukla, A. K.; Karak, T.; Singh, A. K.	2019	Amelioration in nutrient mineralization and microbial activities of sandy loam soil by short term field aged biochar		Include	0	0	0	0	0	0	0	SE/SD given
Zhang, J.; Bai, Z.; Huang, J.; Hussain, S.; Zhao, F.; Zhu, C.; Zhu, L.; Cao, X.; Jin, Q.	2019	Biochar alleviated the salt stress of induced saline paddy soil and improved the biochemical characteristics of rice seedlings differing in salt tolerance		Exclude	1	0	0	1	0	0	2	Clay loam
Zhang, Y.; Wang, H.; Maucieri, C.; Liu, S.; Zou, J.	2019	Annual nitric and nitrous oxide emissions response to biochar amendment from an intensive greenhouse vegetable system in southeast China		Exclude	1	0	0	0	0	0	1	Silt loam
..., AA Farooque; Q Zaman; F Abbas; HM Hammad;	2020	How can potatoes be smartly cultivated with biochar as a soil nutrient amendment technique in Atlantic Canada?		Exclude	1	0	0	0	0	0	1	clay
..., G Kulczycki; EG Magnucka; MP Oksińska; J Kucińska;	2020	… of Various Types of Biochar Mixed with Mineral Fertilization on the Development and Ionome of Winter Wheat (Triticum aestivum L.) Seedlings and Soil Properties in a …		Include	0	0	0	0	0	0	0	Significance given
..., M Gopal; A Gupta; KS Hameed; N Sathyaseelan;	2020	Biochars produced from coconut palm biomass residues can aid regenerative agriculture by improving soil properties and plant yield in humid tropics		Include	0	0	0	0	0	0	0	Look at incubation exp (not pot or field), significance given
..., MNH Sani; M Hasan; J Uddain;	2020	Impact of application of Trichoderma and biochar on growth, productivity and nutritional quality of tomato under reduced NPK fertilization		Exclude	1	0	0	0	0	0	1	Silty clay loam to clay loam
Abbas, Aown; Naveed, Muhammad; Azeem, Muhammad; Yaseen, Muhammad; Ullah, Rehmat; Alamri, Saud; Farooq, Ain; Siddiqui, Manzer H	2020	Efficiency of wheat straw biochar in combination with compost and biogas slurry for enhancing nutritional status and productivity of soil and plant		Include	0	0	0	0	0	0	0	SE given
Abrahamson, K	2020	Burning with Potential: Understanding the Relationship Between Biochar and Agriculture of the Northern Glaciated Plains Ecoregion		Exclude	1	0	0	1	0	0	2	Clay loam
Cao, D. Y.; Chen, W. F.; Yang, P.; Lan, Y.; Sun, D. Q.	2020	Spatio-temporal variabilities of soil phosphorus pool and phosphorus uptake with maize stover biochar amendment for 5 years of maize		Exclude	1	0	0	0	0	0	1	No soil info
Chen, H.; Yang, X.; Wang, H.; Sarkar, B.; Shaheen, S. M.; Gielen, G.; Bolan, N.; Guo, J.; Che, L.; Sun, H.; Rinklebe, J.	2020	Animal carcass- and wood-derived biochars improved nutrient bioavailability, enzyme activity, and plant growth in metal-phthalic acid ester co-contaminated soils: A trial for reclamation and improvement of degraded soils		Include	0	0	0	0	0	0	0	SE/SD given, SOIL INFO IN SUPPLEMENTARY MATERIAL
Chen, H. Y.; Awasthi, S. K.; Liu, T.; Duan, Y. M.; Zhang, Z. Q.; Awasthi, M. K.	2020	Compost biochar application to contaminated soil reduces the (im)mobilization and phytoavailability of lead and copper		Exclude	1	0	1	0	0	0	2	No soil info
EL-Masry, MS Mohamed; MY	2020	Use of Rice Straw Mixed Ammonium, Biochar and Compost for Improving Productivity of a Sandy Soil and the Response of Wheat		Include	0	0	0	0	0	0	0	No SE/SD
Esawy, Mahmoud; Ibrahim, Mahmoud; Ali, Nehal; Ali, Hanan	2020	Effect of Biochar and Compost Amendments on Soil Biochemical Properties and Dry Weight of Canola Plant Grown in Soil Contaminated with Heavy Metals		Exclude	1	0	0	0	0	0	1	Clay loam
Fening, K. O.; Maccarthy, D. S.; Tegbe, R. E.	2020	Effect of intercropping and soil amendment on the population dynamics of major pests and natural enemies of white cabbage		Exclude	1	0	0	0	0	0	1
Ge, Xiaogai; Cao, Yonghui; Zhou, Benzhi; Xiao, Wenfa; Tian, Xiaokun; Li, Mai-He	2020	Combined application of biochar and N increased temperature sensitivity of soil respiration but still decreased the soil CO2 emissions in moso bamboo plantations		Exclude	1	0	0	0	0	0	1	No soil info
Jiang, S.; Wu, J.; Duan, L.; Cheng, S.; Huang, J.; Chen, T.	2020	Investigating the aging effects of biochar on soil c and si dissolution and the interactive impact on copper immobilization		Exclude	0	0	0	1	0	0	1
Jiwnok, S Wijitkosum; P	2020	Applying Rice Husk Biochar for Carbon Sequestration in Building-Integrated Agriculture for Sustainable Urban Agriculture		Exclude	1	0	0	1	0	0	2
Khan, A. Z.; Khan, S.; Ayaz, T.; Brusseau, M. L.; Khan, M. A.; Nawab, J.; Muhammad, S.	2020	Popular wood and sugarcane bagasse biochars reduced uptake of chromium and lead by lettuce from mine-contaminated soil		Exclude	1	0	0	0	0	0	1	47.3% sand
Li, B.; Huang, W.; Elsgaard, L.; Yang, B.; Li, Z.; Yang, H.; Lu, Y.	2020	Optimal biochar amendment rate reduced the yield-scaled N2O emissions from Ultisols in an intensive vegetable field in South China		Exclude	1	0	0	0	0	0	1
Liu, Hongyuan; Li, Hongbo; Zhang, Aiping; Rahaman, Md Arifur; Yang, Zhengli	2020	Inhibited effect of biochar application on N2O emissions is amount and time-dependent by regulating denitrification in a wheat-maize rotation system in North China		Exclude	1	0	0	0	0	0	1	Authors describe texture as a light soil, meaning more sand than clay, but there are no %'s given.
Lumbantoruan, B. R.; Hidayat, B.; Guchi, H.	2020	Utilization of biochar for reducing NPK fertilization in corn (Zea mays L.) growth on ultisol		Exclude	1	0	1	0	0	0	2	No soil info
McLennon, Everald; Solomon, Juan K. Q.; Neupane, Dhurba; Davison, Jason	2020	Biochar and nitrogen application rates effect on phosphorus removal from a mixed grass sward irrigated with reclaimed wastewater		Exclude	1	0	0	0	0	0	1	Silt loam
Niguss Solomon, Hailegnaw; Mercl, Filip; Pračke, Kateřina; Praus, Lukáš; Száková, Jiřina; Tlustoš, Pavel	2020	The Role of Biochar and Soil Properties in Determining the Available Content of Al, Cu, Zn, Mn, and Cd in Soil		Exclude	1	0	0	1	0	0	2
Ozdemir, S.; Nuhoglu, N. N.; Dede, O. H.; Yetilmezsoy, K.	2020	Mitigation of soil loss from turfgrass cultivation by utilizing poultry abattoir sludge compost and biochar on low-organic matter soil		Exclude	1	0	0	0	0	0	1	(sandy) clay loam
Qi, L.; Pokharel, P.; Chang, S. X.; Zhou, P.; Niu, H. D.; He, X. H.; Wang, Z. F.; Gao, M.	2020	Biochar application increased methane emission, soil carbon storage and net ecosystem carbon budget in a 2-year vegetable-rice rotation		Exclude	1	0	0	0	0	0	1	No soil info
Rafique, Mazhar; Ortas, Ibrahim; Rizwan, Muhammad; Chaudhary, Hassan Javed; Gurmani, Ali Raza; Hussain Munis, Muhammad Farooq	2020	Residual effects of biochar and phosphorus on growth and nutrient accumulation by maize (Zea mays L.) amended with microbes in texturally different soils		Exclude	1	0	1	0	0	0	2	No comparison of with or without biochar
Sadowska, U.; Domagala-Swiatkiewicz, I.; Zabinski, A.	2020	Biochar and Its Effects on Plant-Soil Macronutrient Cycling during a Three-Year Field Trial on Sandy Soil with Peppermint (Mentha piperita L.). Part I: Yield and Macro Element Content in Soil and Plant Biomass		Include	0	0	0	0	0	0	0	Significance given
Sanford, J. R.; Larson, R. A.	2020	Assessing Nitrogen Cycling in Corncob Biochar Amended Soil Columns for Application in Agricultural Treatment Systems		Include	0	0	0	0	0	0	0	Significance given, no randomization
Stanczyk-Mazanek, E.	2020	Evaluation of the effect of toxicity of biochar used for soil fertilization and its water extract on plants		Exclude	0	0	0	0	0	0	1
Tang, Jiawen; Zhang, Shudong; Zhang, Xiaotong; Chen, Jinhuan; He, Xinyu; Zhang, Qiuzhuo	2020	Effects of pyrolysis temperature on soil-plant-microbe responses to Solidago canadensis L.-derived biochar in coastal saline-alkali soil		Exclude	1	0	0	0	0	0	1
Videgain-Marco, M.; Marco-Montori, P.; Martí-Dalmau, C.; del Carmen Jaizme-Vega, M.; Manyà-Cervelló, J. J.; García-Ramos, F. J.	2020	Effects of biochar application in a sorghum crop under greenhouse conditions: Growth parameters and physicochemical fertility		Exclude	1	0	0	0	0	0	1	Not soil (mix with too much gravel)
Wang, Huanhuan; Shen, Yan; Ren, Tianbao; Ye, Yuan; Kuang, Gang; Wang, Bo; Yun, Fei; Feng, Huilin; Ji, Xiaoming; Yuan, Xiaojing; Liu, Guoshun	2020	Novel environmental factors affecting microbial responses and physicochemical properties by sequentially applied biochar in black soil		Exclude	1	0	0	0	0	0	1	No soil info
Yan, Zhongqing; Wang, Jinzhi; Li, Yong; Wu, Haidong; Zhang, Kerou; Liang, Yan; Zhang, Xiaodong; Kang, Xiaoming	2020	Waterlogging affects the mitigation of soil GHG emissions by biochar amendment in coastal wetland		Exclude	1	0	0	0	0	0	1	No soil info
Zhang, Kun; Wang, Yaofeng; Mao, Jiefei; Chen, Baoliang	2020	Effects of biochar nanoparticles on seed germination and seedling growth		Exclude	1	1	0	1	1	0	4	Not soil, in water
Zhang, Yuchan; Wang, Xiao; Liu, Bingjie; Liu, Qiang; Zheng, Hao; You, Xiangwei; Sun, Ke; Luo, Xianxiang; Li, Fengmin	2020	Comparative study of individual and Co-Application of biochar and wood vinegar on blueberry fruit yield and nutritional quality		Exclude	1	0	0	0	0	0	1	No soil info
Zhou, Y.; Liu, Y.; Feng, L.; Xu, Y.; Du, Z.; Zhang, L.	2020	Biochar prepared from maize straw and molasses fermentation wastewater: Application for soil improvement		Include	0	0	0	0	0	0	0	SE/SD given
..., R Lv; Y Wang; X Yang; Y Wen; X Tan;	2021	Adsorption and leaching characteristics of ammonium and nitrate from paddy soil as affected by biochar amendment		Exclude	1	0	0	0	0	0	1	No soil info
..., T Konaka; S Tadano; T Takahashi; S Suharsono;	2021	A diverse range of physicochemically-distinct biochars made from a combination of different feedstock tissues and pyrolysis temperatures from a biodiesel …		Exclude	0	0	1	1	0	0	2	WHC experiment of biochar on sand
Alves, A. R.; Holthusen, D.; Reichert, J. M.; Sarfaraz, Q.; da Silva, L. S.	2021	Biochar Amendment Effects on Microstructure Resistance of a Sandy Loam Soil Under Oscillatory Stress		Include	0	0	0	0	0	0	0	Variation given (table 3)
Amery, Fien; Debode, Jane; Ommeslag, Sarah; Visser, Rian; De Tender, Caroline; Vandecasteele, Bart	2021	Biochar for Circular Horticulture: Feedstock Related Effects in Soilless Cultivation		Exclude	1	0	0	0	0	0	1	Peat / no soil info
Cui, Jinglan; Glatzel, Stephan; Bruckman, Viktor J.; Wang, Baozhan; Lai, Derrick Y. F.	2021	Long-term effects of biochar application on greenhouse gas production and microbial community in temperate forest soils under increasing temperature		Include	0	0	0	0	0	0	0	Soil is described as coarse and quartz, leaving little doubt about its sandy texture
Feng, Weiying; Yang, Fang; Cen, Rui; Liu, Jing; Qu, Zhongyi; Miao, Qingfeng; Chen, Haiyan	2021	Effects of straw biochar application on soil temperature, available nitrogen and growth of corn		Exclude	1	1	0	0	0	0	2	43.09% sand
Haider, F. U.; Coulter, J. A.; Cheema, S. A.; Farooq, M.; Wu, J.; Zhang, R.; Shuaijie, G.; Liqun, C.	2021	Co-application of biochar and microorganisms improves soybean performance and remediate cadmium-contaminated soil		Include	0	0	0	0	0	0	0	Significance given
Liu, Xuezhi; Wei, Zhenhua; Ma, Yingying; Liu, Jie; Liu, Fulai	2021	Effects of biochar amendment and reduced irrigation on growth, physiology, water-use efficiency and nutrients uptake of tobacco (Nicotiana tabacum L.) on two different soil types		Exclude	1	0	0	0	0	0	1	Silt
Manirakiza, E	2021	Application combinée du biochar de pin et des biosolides mixtes de papetières: une option pour améliorer leur efficacité agronomique		Include	0	0	0	0	0	0	0	SE/SD given, CH2+3
Nourmandipour, F.; Delavar, M. A.; Lal, R.; Joseph, S.; Siewert, C.	2021	Effects of Organic Amendments on Enzymes Activities in a Calcareous Sandy Soil		Include	0	0	0	0	0	0	0	SD given
Radziemska, M.; Gusiatin, Z. M.; Cydzik-Kwiatkowska, A.; Cerdà, A.; Pecina, V.; Bęś, A.; Datta, R.; Majewski, G.; Mazur, Z.; Dzięcioł, J.; Danish, S.; Brtnický, M.	2021	Insight into metal immobilization and microbial community structure in soil from a steel disposal dump phytostabilized with composted, pyrolyzed or gasified wastes		Exclude	0	0	0	1	0	0	1
Romero, C. M.; Li, C.; Owens, J.; Ribeiro, G. O.; McAllister, T. A.; Okine, E.; Hao, X.	2021	Nutrient cycling and greenhouse gas emissions from soil amended with biochar-manure mixtures		Include	0	0	0	0	0	0	0	Look at Raymond soil, SE given
Vega, MB Pascual de	2021	Relevance of biochar properties for the emission of greenhouse gases in agricultural soils		Exclude	1	0	0	0	0	0	1	Clayey-silt
Wei, Lan; Huang, Yufen; Huang, Lianxi; Huang, Qing; Li, Yanliang; Li, Xiang; Yang, Shaohai; Liu, Chuanping; Liu, Zhongzhen	2021	Combined biochar and soda residues increases maize yields and decreases grain Cd/Pb in a highly Cd/Pb-polluted acid Udults soil		Exclude	1	0	0	1	0	0	2	No soil info
Wu, Jingtao; Huang, Rong; Zhou, Qingqiu; Lu, Huanping; Li, Feng; Wu, Kejun; Li, Zhian	2021	Magnetic biochar reduces phosphorus uptake by Phragmites australis during heavy metal remediation		Exclude	1	0	0	0	0	0	1	No soil info
..., HPBGW Brümmer; HFRHE Kandeler; IKKRK Karl;	0	Hans-peter Blume Et Al.-Scheffer_schachtschabel Soil Science (2016, Springer). pdf		Exclude					1	0	1	Book/Review, cannot say anything on the orange ones
Griffis, K Spokas; R Ruan; T	0	Adding value to corn and agricultural byproducts through production of biochar and bio-oil: Step Two		Exclude	0	0	0	0	1	0	1
HARRIS, PC BIOCHARS; KR	0	CHARACTERIZATION AND MINERALIZATION RATES OF LOW TEMPERATURE PEANUT HULL AND		Exclude	1	0	0	0	0	0	1	"Fine-loamy" is probably silt-loam or clay-loam. No info
Novais, Sarah Vieira		Biochars in the mitigation of greenhouse gases and on phosphorus removal and reuse		Include	0	0	0	0	0	0	0	Chapter 2 + 3: SE/SD given, randomized (Only soil 1 in Chapter 3, same soil as Ch 2)
..., E Yeboah; P Ofori; GW Quansah;	2009	Improving soil productivity through biochar amendments to soils		Include	0	0	0	0	0	0	0	SE/SD not given
Gaskin, Julia W; Speir, R Adam; Harris, Keith; Das, KC; Lee, R Dewey; Morris, Lawrence A; Fisher, Dwight S	2010	Effect of peanut hull and pine chip biochar on soil nutrients, corn nutrient status, and yield		Include	0	0	0	0	0	0	0	Significance given
Eastman, CM	2011	Soil physical characteristics of an Aeric Ochraqualf amended with biochar		Exclude	1	0	0	1	0	0	2
Gan, NO Nelson; SC Agudelo; W Yuan; J	2011	Nitrogen and phosphorus availability in biochar-amended soils		Exclude	0	1	0	0	0	0	1	Authors call it biochar, but the described production technology makes it hydrochar.
Revell, KT	2011	The effect of fast pyrolysis biochar made from poultry litter on soil properties and plant growth		Include	0	0	0	0	0	0	0	Pot only, field uses silt loam soil. SE given
Huy, S	2012	Effect of Biochar on Soil Fertility Using Rice as Indicator Plant		Exclude	1	0	0	0	0	0	1	Either no soil info (paper 1) or wrong soil (paper 2+3)
Lehmann, R Zimmerman; J	2012	Shelby Rajkovich, Akio Enders, Kelly Hanley, Charles Hyland, Andrew		Exclude	1	0	0	0	0	0	1	SE given, loam soil
Nelissen, V.; Rutting, T.; Huygens, D.; Staelens, J.; Ruysschaert, G.; Boeckx, P.	2012	Maize biochars accelerate short-term soil nitrogen dynamics in a loamy sand soil		Include	0	0	0	0	0	0	0	SD given, cannot find "random"
Revell, Kenneth T; Maguire, Rory O; Agblevor, Foster A	2012	Field trials with poultry litter biochar and its effect on forages, green peppers, and soil properties		Exclude	1	0	0	0	0	0	1	SE given - DUPLICATE this is the part on field trials from reference in row10 in this Excel.
Zheng, J.; Stewart, C. E.; Cotrufo, M. F.	2012	Biochar and nitrogen fertilizer alters soil nitrogen dynamics and greenhouse gas fluxes from two temperate soils		Include	0	0	0	0	0	0	0	Colorado soil, SE given
Case, SDC	2013	Biochar amendment and greenhouse gas emissions from agricultural soils		Include	0	0	0	0	0	0	0	All three chapters. SE/SD given.
Chen, CR; Phillips, IR; Condron, LM; Goloran, J; Xu, ZH; Chan, KY	2013	Impacts of greenwaste biochar on ammonia volatilisation from bauxite processing residue sand		Include	0	0	0	0	0	0	0	SE given
Denyes, M. J.; Rutter, A.; Zeeb, B. A.	2013	In situ application of activated carbon and biochar to PCB-contaminated soil and the effects of mixing regime		Exclude	0	0	0	1	0	0	1	Pollutant uptake and plant growth
Koomson, E	2013	Measurement of CO2 Emission from Bio-Char-Amended Rice Paddy Field in the Coastal Savannah Zone of Ghana		Exclude	1	0	0	1	0	0	2
Ling, Zhao; Xinde, Cao; Qun, Wang; Fan, Yang; Shi, Xu	2013	Mineral Constituents Profile of Biochar Derived from Diversified Waste Biomasses: Implications for Agricultural Applications		Exclude	1	1	1	1	1	0	5	Just biochar production, characterization, and categorization. Not sure what to do with the orange ones.
Northup, Jake	2013	Biochar as a replacement for perlite in greenhouse soilless substrates		Exclude	1	0	1	1	0	0	3	Biochar as peat replacement in growing media.
Quilliam, R. S.; DeLuca, T. H.; Jones, D. L.	2013	Biochar application reduces nodulation but increases nitrogenase activity in clover		Exclude	1	0	0	0	0	0	1	SE given. Sandy clay loam and no % given.
Troy, Shane M; Lawlor, Peadar G; O'Flynn, Cornelius J; Healy, Mark G	2013	Impact of biochar addition to soil on greenhouse gas emissions following pig manure application		Exclude	1	0	0	0	0	0	1	No soil info
Xu, G.; Wei, L. L.; Sun, J. N.; Shao, H. B.; Chang, S. X.	2013	What is more important for enhancing nutrient bioavailability with biochar application into a sandy soil: Direct or indirect mechanism?		Exclude	1	0	0	0	0	0	1	No soil info (reference studies 3 soils of which only 2 are sandy)
Zhao, Xu; Yan, Xiaoyuan; Wang, Shenqiang; Xing, Guangxi; Zhou, Yang	2013	Effects of the addition of rice-straw-based biochar on leaching and retention of fertilizer N in highly fertilized cropland soils		Exclude	1	0	0	0	0	0	1
..., W Widowati; A Asnah;	2014	The use of biochar to reduce nitrogen and potassium leaching from soil cultivated with maize		Exclude	1	0	0	0	0	0	1
Alling, Vanja; Hale, Sarah E; Martinsen, Vegard; Mulder, Jan; Smebye, Andreas; Breedveld, Gijs D; Cornelissen, Gerard	2014	The role of biochar in retaining nutrients in amended tropical soils		Include	0	0	0	0	0	0	0	Kaoma soil! SE/SD given.
Case, Sean D. C.; McNamara, Niall P.; Reay, David S.; Whitaker, Jeanette	2014	Can biochar reduce soil greenhouse gas emissions from a M iscanthus bioenergy crop?		Exclude	0	0	0	0	0	0	1
Eykelbosh, Angela Joy	2014	Closing the carbon loop in sugarcane bioethanol: effects of filtercake biochar amendment on soil quality, leaching and carbon utilization		Include	0	0	0	0	0	0	0	Ch 2+3. SE given.
Fernández, José M.; Nieto, M. Aurora; López-de-Sá, Esther G.; Gascó, Gabriel; Méndez, Ana; Plaza, César	2014	Carbon dioxide emissions from semi-arid soils amended with biochar alone or combined with mineral and organic fertilizers		Exclude	1	0	0	1	0	0	2	No soil info
Lentz, Rodrick D; Ippolito, James A; Spokas, Kurt A	2014	Biochar and manure effects on net nitrogen mineralization and greenhouse gas emissions from calcareous soil under corn		Exclude	1	0	0	0	0	0	1	Silt loam
Liu, Liang; Shen, Guoqing; Sun, Mingxing; Cao, Xinde; Shang, Guofeng; Chen, Ping	2014	Effect of biochar on nitrous oxide emission and its potential mechanisms		Include	0	0	0	0	0	0	0	SD given, cannot find "random"
Muhammad, N.; Dai, Z.; Xiao, K.; Meng, J.; Brookes, P. C.; Liu, X.; Wang, H.; Wu, J.; Xu, J.	2014	Changes in microbial community structure due to biochars generated from different feedstocks and their relationships with soil chemical properties		Include	0	0	0	0	0	0	0	SE/SD given
Nathewet, C Sanvong; P	2014	… from 200-Liter-Oil Drum Kiln to Ameliorate the Relations between Physicochemical Properties of Soil with Lower Organic Matter Soil and Soybean Yield		Include	0	0	0	0	0	0	0	Significance given
Nurhidayati, N.; Mariati, M.	2014	Utilization of maize cob biochar and rice husk charcoal as soil amendment for improving acid soil fertility and productivity		Exclude	1	0	0	0	0	0	1
Schimmelpfennig, Sonja; Müller, Christoph; Grünhage, Ludger; Koch, Christian; Kammann, Claudia	2014	Biochar, hydrochar and uncarbonized feedstock application to permanent grassland—Effects on greenhouse gas emissions and plant growth		Exclude	1	0	0	0	0	0	1
Sun, L.; Li, L.; Chen, Z.; Wang, J.; Xiong, Z.	2014	Combined effects of nitrogen deposition and biochar application on emissions of N2O, CO2 and NH3 from agricultural and forest soils		Include	0	0	0	0	0	0	0	Loam but 50.7% sand. SD given.
Ulyett, J.; Sakrabani, R.; Kibblewhite, M.; Hann, M.	2014	Impact of biochar addition on water retention, nitrification and carbon dioxide evolution from two sandy loam soils		Include	0	0	0	0	0	0	0	SE given, cannot find "random"
..., G Agegnehu; AM Bass; PN Nelson; B Muirhead;	2015	Biochar and biochar-compost as soil amendments: effects on peanut yield, soil properties and greenhouse gas emissions in tropical North Queensland …		Include	0	0	0	0	0	0	0	Significance given
Bass, G Agegnehu; MI Bird; PN Nelson; AM	2015	The ameliorating effects of biochar and compost on soil quality and plant growth on a Ferralsol		Exclude	1	0	0	0	0	0	1	No soil info
Calderón, Francisco J.; Benjamin, Joseph; Vigil, Merle F.	2015	A Comparison of Corn (Zea mays L.) Residue and Its Biochar on Soil C and Plant Growth		Exclude	1	0	0	0	0	0	1	Silt loam
Ippolito, JA; Grob, J; Donnelly, A	2015	Anatomy of a field trial: Wood-based biochar and compost influences a Pacific Northwest soil		Include	0	0	0	0	0	0	0	N uptake, SE/SD given. They only discuss significant results -> publication bias!
Kohler, EC Hammer; M Forstreuter; MC Rillig; J	2015	Biochar increases arbuscular mycorrhizal plant growth enhancement and ameliorates salinity stress		Include	0	0	0	0	0	0	0	SE given
Lanigan, RB Brennan; MG Healy; O Fenton; GJ	2015	The effect of chemical amendments used for phosphorus abatement on greenhouse gas and ammonia emissions from dairy cattle slurry: synergies and …		Include	0	0	0	0	0	0	0	Significance given, cannot find "random"
Liu, Jinhu	2015	The application of biochar as a soil amendment in land reclamation		Exclude	1	0	0	0	0	0	1	Chapter 2 (pot exp): "All of the soil materials are no longer natural soils but stockpiled substrates." Chapter 3 (field study): clay loam
Martinsen, V.; Alling, V.; Nurida, N. L.; Mulder, J.; Hale, S. E.; Ritz, C.; Rutherford, D. W.; Heikens, A.; Breedveld, G. D.; Cornelissen, G.	2015	pH effects of the addition of three biochars to acidic Indonesian mineral soils		Exclude	1	0	0	0	0	0	1	No soil TEXTURE info
Merit, …; IM Adnyana; INN Subadiyasa; IN	2015	Effect of dose biochar bamboo, compost, and phonska on growth of maize (Zea mays L.) in dryland		Exclude	0	0	0	1	0	0	1	Only plant growth related
Mollinedo, J.; Schumacher, T. E.; Chintala, R.	2015	Influence of feedstocks and pyrolysis on biochar's capacity to modify soil water retention characteristics		Exclude	0	0	0	1	0	0	1	Water retention
Pathak, TJ Purakayastha; S Kumari; H	2015	Characterisation, stability, and microbial effects of four biochars produced from crop residues		Include	0	0	0	0	0	0	0	SE/SD given, cannot find "random"
Reibe, Katharina; Götz, Klaus-Peter; Döring, Thomas F.; Roß, Christina-Luise; Ellmer, Frank	2015	Impact of hydro-/biochars on root morphology of spring wheat		Include	0	0	0	0	0	0	0	SD given, cannot find "random"
Sebetha, E	2015	The effect of maize-legume cropping system and nitrogen fertilization on yield, soil organic carbon and soil moisture		Exclude	0	1	0	0	0	0	1	Not about biochar. Not sure if the orange ones make much sense.
Shaheen, S. M.; Rinklebe, J.; Selim, M. H.	2015	Impact of various amendments on immobilization and phytoavailability of nickel and zinc in a contaminated floodplain soil		Exclude	1	1	0	1	0	0	3	Plant growth and metal contamination.
Upadhyay, Kalika Prasad	2015	The influence of biochar on crop growth and the colonization of horticultural crops by arbuscular mycorrhizal fungi		Exclude	0	0	1	1	0	0	2	A wide range of experiments were performed in this article. However, there always seem to be at least one thing 'wrong'. Most often, it was the outcome (focus on growth) or the comparator (e.g., comparing different types of biochar).
Wilujeng, E. D. I.; Ningtyas, W.; Nuraini, Y.	2015	Combined applications of biochar and legume residues to improve growth and yield of sweet potato in a dry land area of East Java		Exclude	1	1	1	0	0	0	3	No soil info, unclear biochar application, and no comparison possible.
Yanardağ, İbrahim Halil; Zornoza, R; Cano, A Faz; Yanardağ, A Büyükkılıç; Mermut, AR	2015	Evaluation of carbon and nitrogen dynamics in different soil types amended with pig slurry, pig manure and its biochar by chemical and thermogravimetric analysis		Exclude	1	0	0	0	0	0	1	Sandy clay loam and no sand % given
..., MHA Basri; A Abdu; MR Karim; N Junejo;	2016	Optimizing fertilizers doses and their effects on photosynthesis and biomass yield of Hibiscus cannabinus cultivated on BRIS soil		Exclude	0	1	0	0	0	0	1	SE given. No info on biochar feedstock and application (topsoil).
..., MA Naeem; M Khalid; Z Ahmad;	2016	Low pyrolysis temperature biochar improves growth and nutrient availability of maize on typic calciargid		Include	0	0	0	0	0	0	0	SD given
Abujabhah, I. S.; Bound, S. A.; Doyle, R.; Bowman, J. P.	2016	Effects of biochar and compost amendments on soil physico-chemical properties and the total community within a temperate agricultural soil		Include	0	0	0	0	0	0	0	Significance given
Amin, A. A.	2016	Impact of Corn Cob Biochar on Potassium Status and Wheat Growth in a Calcareous Sandy Soil		Include	0	0	0	0	0	0	0	Significance given
Buss, Wolfram; Graham, Margaret C.; Shepherd, Jessica G.; Mašek, Ondřej	2016	Risks and benefits of marginal biomass-derived biochars for plant growth		Exclude	1	0	0	0	0	0	1	There is no soil. In the germination exp they add sterilized sand, but this is only about plant growth.
Ch'ng, H. Y.; Ahmed, O. H.; Ab Majid, N. M.	2016	IMPROVING PHOSPHORUS AVAILABILITY, NUTRIENT UPTAKE AND DRY MATTER PRODUCTION OF ZEA MAYS L. ON A TROPICAL ACID SOIL USING POULTRY MANURE BIOCHAR AND PINEAPPLE LEAVES COMPOST		Include	0	0	0	0	0	0	0	SE/SD given
Eng, B Eng; M	2016	Biochar characteristics and effects on phosphorus availability and dynamics in tropical soils		Include	0	0	0	0	0	0	0	Field experiment of 1 soil (tenosol) (pot experiment is wrong soil texture). SE/SD given.
Esmaeelnejad, L.; Shorafa, M.; Gorji, M.; Hosseini, S. M.	2016	Enhancement of physical and hydrological properties of a sandy loam soil via application of different biochar particle sizes during incubation period		Exclude	0	0	0	1	0	0	1
Gasco, G.; Paz-Ferreiro, J.; Cely, P.; Plaza, C.; Mendez, A.	2016	Influence of pig manure and its biochar on soil CO2 emissions and soil enzymes		Exclude	0	0	0	1	0	0	1	CO2 emissions and soil enzymatic activity
Haider, G	2016	Biochar as a beneficial soil amendment in sandy soils		Include	0	0	0	0	0	0	0	CHAPTER 4 IS RELEVANT! However, chapters 2 and 3 were DUPLICATES! SD given in chaoter 4.
Keith, Alexandra; Singh, Balwant; Dijkstra, Feike A; van Ogtrop, Floris	2016	Biochar field study: greenhouse gas emissions, productivity, and nutrients in two soils		Include	0	0	0	0	0	0	0	SE given
Sousa, AATC; Figueiredo, CCd	2016	Sewage sludge biochar: effects on soil fertility and growth of radish		Exclude	1	0	0	0	0	0	1	Clay. Significance given.
Syuhada, A. B.; Shamshuddin, J.; Fauziah, C. I.; Rosenani, A. B.; Arifin, A.	2016	Biochar as soil amendment: Impact on chemical properties and corn nutrient uptake in a Podzol		Include	0	0	0	0	0	0	0	SE given
Vandecasteele, Bart; Sinicco, Tania; D'Hose, Tommy; Vanden Nest, Thijs; Mondini, Claudio	2016	Biochar amendment before or after composting affects compost quality and N losses, but not P plant uptake		Exclude	1	0	0	0	0	0	1	Silt loam
Zhang, Dengxiao; Pan, Genxing; Wu, Gang; Kibue, Grace Wanjiru; Li, Lianqing; Zhang, Xuhui; Zheng, Jinwei; Zheng, Jufeng; Cheng, Kun; Joseph, Stephen; Liu, Xiaoyu	2016	Biochar helps enhance maize productivity and reduce greenhouse gas emissions under balanced fertilization in a rainfed low fertility inceptisol		Exclude	1	0	0	0	0	0	1	SD given. No soil info.
..., GHD Agbna; S Dongli; L Zhipeng; NA Elshaikh;	2017	Effects of deficit irrigation and biochar addition on the growth, yield, and quality of tomato		Include	0	0	0	0	0	0	0	Loam with 50% sand. Significance given.
..., H Fathi Dokht; SA Movahedi Naeini;	2017	Effects of sewage sludge and its biochar on soybean yield in fine-textured loess soil		Exclude	1	0	0	0	0	0	1
..., T Berihun; S Tolosa; M Tadele;	2017	Effect of biochar application on growth of garden pea (Pisum sativum L.) in acidic soils of Bule Woreda Gedeo zone southern Ethiopia		Include	0	0	0	0			0	SE/SD given
..., Z Liu; X Cheng; D Sun; J Meng;	2017	Maize stover biochar increases urea (15 N isotope) retention in soils but does not promote its acquisition by plants during a 4-year pot experiment		Exclude	1	0	0	0	0	0	1	SE given. No soil info.
Alaboz, Pelin; Coskan, Ali; Isildar, A. Ali	2017	EFFECTS OF SAW-DUST BIOCHAR ON SOME SOIL MOISTURE CONSTANTS		Exclude	1	0	0	1	0	0	2
Bu, X.; Xue, J.; Zhao, C.; Wu, Y.; Han, F.	2017	Nutrient leaching and retention in riparian soils as influenced by rice husk biochar addition		Exclude	1	0	0	0	0	0	1
Forjan, R.; Rodriguez-Vila, A.; Cerqueira, B.; Covelo, E. F.	2017	Comparison of the effects of compost versus compost and biochar on the recovery of a mine soil by improving the nutrient content		Exclude	1	0	1	0	0	0	2	No soil info. Different amounts of compost added to control and treatment.
Idowu, O. J.; Sanogo, S.; Brewer, C. E.	2017	Short-Term Impacts of Pecan Waste By-Products on Soil Quality in Texturally Different Arid Soils		Include	0	0	0	0	0	0	0	SE/SD given
Jenberu, Getachew Agegnehu	2017	Biochar, compost and biochar-compost: Effects on crop performance, soil quality and greenhouse gas emissions in tropical agricultural soils		Exclude	1	0	0	0	0	0	1	Chapters 2, 3, 4, and 6 are DUPLICATES.
Lanza, G	2017	Investigation of biochar stability by means of gas isotopic measurements		Exclude	0	0	0	1	0	0	1
Liu, L.; Wang, Y.; Yan, X.; Li, J.; Jiao, N.; Hu, S.	2017	Biochar amendments increase the yield advantage of legume-based intercropping systems over monoculture		Exclude	1	0	0	0	0	0	1	No soil info
Nguyen, Thi Thu Nhan; Wallace, Helen M; Xu, Cheng-Yuan; Xu, Zhihong; Farrar, Michael B; Joseph, Stephen; Van Zwieten, Lukas; Bai, Shahla Hosseini	2017	Short-term effects of organo-mineral biochar and organic fertilisers on nitrogen cycling, plant photosynthesis, and nitrogen use efficiency		Exclude	1	0	1	0	0	0	2	Clay loam.
Reyes-Cabrera, J.; Leon, R. G.; Erickson, J. E.; Rowland, D. L.; Silveira, M. L.; Morgan, K. T.	2017	Differences in biomass and water dynamics between a cotton-peanut rotation and a sweet sorghum bioenergy crop with and without biochar and vinasse as soil amendments		Exclude	0	1	0	0	0	0	1	SE given. The authors do not mention explicitly what the biochar is made of. However, it is likely that this is biochar. Looking up the mentioned provider of biochar, it was found it is made of waste wood.
Shamim, Mia; Singh, Balwant; Dijkstra, Feike A.	2017	Aged biochar affects gross nitrogen mineralization and recovery: a 15 N study in two contrasting soils		Include	0	0	0	0	0	0	0	SE given
Sorrenti, G.; Buriani, G.; Gaggia, F.; Baffoni, L.; Spinelli, F.; Di Gioia, D.; Toselli, M.	2017	Soil CO2 emission partitioning, bacterial community profile and gene expression of Nitrosomonas spp. and Nitrobacter spp. of a sandy soil amended with biochar and compost		Include	0	0	0	0	0	0	0	Significance given
Sun, Haijun; Lu, Haiying; Chu, Lei; Shao, Hongbo; Shi, Weiming	2017	Biochar applied with appropriate rates can reduce N leaching, keep N retention and not increase NH3 volatilization in a coastal saline soil		Exclude	1	0	0	0	0	0	1
Wisawapipat, Worachart; Charoensri, Kamolchanok; Runglerttrakoolchai, Jirawat	2017	Solid-phase speciation and solubility of phosphorus in an acid sulfate paddy soil during soil reduction and reoxidation as affected by oil palm ash and biochar		Exclude	1	0	0	0	0	0	1
Yue, Yan; Cui, Liu; Lin, Qimei; Li, Guitong; Zhao, Xiaorong	2017	Efficiency of sewage sludge biochar in improving urban soil properties and promoting grass growth		Exclude	1	0	0	0	0	0	1	Significance given
Blondiau, L	2018	Nutrient recycling using biochar on plinthosol of Burkina Faso: a soil-plant column experiment		Include	0	0	0	0	0	0	0	Significance given
Chen, Qincheng; Qin, Jiaolong; Cheng, Zhiwen; Huang, Lu; Sun, Peng; Chen, Lu; Shen, Guoqing	2018	Synthesis of a stable magnesium-impregnated biochar and its reduction of phosphorus leaching from soil		Include	0	0	0	0	0	0	0	Soil info in supplementary material. SE/SD given for some results.
Cheng, H.; Jones, D. L.; Hill, P.; Bastami, M. S.; Tu, C. L.	2018	Influence of biochar produced from different pyrolysis temperature on nutrient retention and leaching		Include	0	0	0	0	0	0	0	SE given
Foster, Erika J	2018	Implementing organic amendments to enhance maize yield, soil moisture, and microbial nutrient cycling in temperate agriculture		Include	0	0	0	0	0	0	0	Chapter 2 is a DUPLICATE as it was published. Chapter 3 is irrelevant. Chapter 4 is relevant, but the soil type is only known because of chapter 2. It is the Fort Collins loam, but the 51% sand are only mentioned in chapter 2.
Jalal, F.; Arif, M.; Ahmad, I.; Murad, W.	2018	Increasing Farm Productivity and Soil Fertility on Sustainable Basis Through "Summer Gap" Utilization with Biochar and Legumes		Exclude	1	0	0	1	0	0	2	Clay loam.
Janvier Bigabwa, Bashagaluke; ⨯ Vincent, Logah; Andrews, Opoku; Sarkodie-Addo, Joseph; Quansah, Charles	2018	Soil nutrient loss through erosion: Impact of different cropping systems and soil amendments in Ghana		Exclude	1	0	0	0	0	0	1	No soil info. Outcome: not sure, nutrient loss but through erosion.
Li, Shuailin; Shangguan, Zhouping	2018	Positive effects of apple branch biochar on wheat yield only appear at a low application rate, regardless of nitrogen and water conditions		Exclude	1	0	0	0	0	0	1
Lima, J. R. D. S.; de Moraes Silva, W.; de Medeiros, E. V.; Duda, G. P.; Corrêa, M. M.; Martins Filho, A. P.; Clermont-Dauphin, C.; Antonino, A. C. D.; Hammecker, C.	2018	Effect of biochar on physicochemical properties of a sandy soil and maize growth in a greenhouse experiment		Include	0	0	0	0	0	0	0	Significance given
Mensah, Albert Kobina; Kwame Agyei, Frimpong	2018	Biochar and/or Compost Applications Improve Soil Properties, Growth, and Yield of Maize Grown in Acidic Rainforest and Coastal Savannah Soils in Ghana		Include	0	0	0	0	0	0	0	SD given
Morshedizad, Mohsen; Panten, Kerstin; Klysubun, Wantana; Leinweber, Peter	2018	Bone char effects on soil: sequential fractionations and XANES spectroscopy		Exclude	1	0	0	1	1	0	3	Silty soils. P fractionation. Did not really perform the experiments.
Mosa, A.; El-Ghamry, A.; Tolba, M.	2018	Functionalized biochar derived from heavy metal rich feedstock: Phosphate recovery and reusing the exhausted biochar as an enriched soil amendment		Include	0	0	0	0	0	0	0	SD given
Ohsowski, Brian M.; Dunfield, Kari; Klironomos, John N.; Hart, Miranda M.	2018	Plant response to biochar, compost, and mycorrhizal fungal amendments in post-mine sandpits		Include	0	0	0	0	0	0	0	Not sure about the soil but it is a previous sand quarry, so there is probably quite some sand. Significance given.
Palviainen, Marjo; Berninger, Frank; Bruckman, Viktor J; Köster, Kajar; de Assumpção, Christine Ribeiro Moreira; Aaltonen, Heidi; Makita, Naoki; Mishra, Anup; Kulmala, Liisa; Adamczyk, Bartosz	2018	Effects of biochar on carbon and nitrogen fluxes in boreal forest soil		Include	0	0	0	0	0	0	0	Outcome: Figure 6, SE given
Pandit, NR	2018	The effect of biochar in combination with mineral or organic fertilizers on crop production in Nepal		Exclude	1	0	0	0	0	0	1	Silty loam
Sechler, B	2018	Biochar as a Soil Amendment for Willow and Cottonwood Plantings in a Riparian Restoration		Exclude							1
Speratti, A. B.; Johnson, M. S.; Sousa, H. M.; Dalmagro, H. J.; Couto, E. G.	2018	Biochar feedstock and pyrolysis temperature effects on leachate: DOC characteristics and nitrate losses from a Brazilian Cerrado Arenosol mixed with agricultural waste biochars		Include	0	0	0	0	0	0	0	SE given
Tammeorg, …; PJ Penttinen; LK Karhu; B Glaser; P	2018	Effects of softwood biochars on soil biota in medium-term field experiments in Finland		Exclude							1	FULL TEXT NOT AVAILABLE / ONLY ABSTRACT
Wallace, Dirk	2018	Amendment incorporation to increase soil water retention		Exclude	1	0	0	1	0	0	2	Chapter 3, as it is the most relevant one.
Werner, S.; Katzl, K.; Wichern, M.; Buerkert, A.; Steiner, C.; Marschner, B.	2018	Agronomic benefits of biochar as a soil amendment after its use as waste water filtration medium		Include	0	0	0	0	0	0	0	SD given
Wu, J.; Yi, Y.; Fang, Z.; Tsang, E. P.	2018	Effects of biochar on phytotoxicity and translocation of polybrominated diphenyl ethers in Ni/Fe bimetallic nanoparticle-treated soil		Exclude	1	0	0	0	0	0	1	Soil info in supplementary material.
Zhang, Y.; Liu, Y.; Zhang, G.; Guo, X.; Sun, Z.; Li, T.	2018	The effects of rice straw and biochar applications on the microbial community in a soil with a history of continuous tomato planting history		Exclude	1	0	0	0	0	0	1	47.57% sand
..., MK Al-Lami; N Oustriere; E Gonzales;	2019	Amendment-assisted revegetation of mine tailings: improvement of tailings quality and biomass production		Exclude	1	0	0	0	0	0	1	40% sand
..., M Ghorbani; H Asadi;	2019	International Soil and Water Conservation Research		Exclude							1
..., TM SALEM; KM REFAIE; AEHEG Abd;	2019	Biochar application in alkaline soil and its effect on soil and plant		Exclude	1	0	0	0	0	0	1
Amoah, S	2019	The effects of biochar on the soil properties and on yield formation of pea (Pisum sativum L) nine years after application		Exclude	1	0	0	0	0	0	1	No soil info
Bitarafan, Z.; Jensen, S. M.; Liu, F.; Andreasen, C.	2019	Intercropping fenugreek (Trigonella foenum-graecum L.) and barley (Hordeum vulgare L.) with and without biochar: Tests along a competition gradient		Include	0	0	0	0	0	0	0	N uptake, SE given.
Camara-Williams, IE	2019	Effect of Seed Pelleting and Biochar on Nodulation, Growth and Yield of Soybean (Glycine max L.)		Exclude	1	0	0	0	0	0	1	NPK uptake. No soil info but probably loamy.
Fungo, B	2019	Greening with black: Biochar-soil amendment for low-emission agriculture		Include	0	0	0	0	0	0	0	Only chapter 3 meets all criteria!
Gao, Jiping; Zhao, Yanze; Zhang, Wenzhong; Yanghui, Sui; Jin, Dandan; Wei, Xin; Yi, Jun; He, Dawei	2019	Biochar prepared at different pyrolysis temperatures affects urea-nitrogen immobilization and N2O emissions in paddy fields		Exclude	1	0	0	0	0	0	1	No soil info. SE.
Hailegnaw, Niguss Solomon; Mercl, Filip; Pračke, Kateřina; Száková, Jiřina; Tlustoš, Pavel	2019	Mutual relationships of biochar and soil pH, CEC, and exchangeable base cations in a model laboratory experiment		Include	0	0	0	0	0	0	0	Only 1 of the 10 soils: Poděbrady. SD, no randomization (I think).
Herrmann, Laetitia; Lesueur, Didier; Robin, Agnès; Robain, Henri; Wiriyakitnateekul, Wanpen; Bräu, Lambert	2019	Impact of biochar application dose on soil microbial communities associated with rubber trees in North East Thailand		Include	0	0	0	0	0	0	0	Soil nutrients, SE/SD given
Huck Ywih, Ch’ng; Haruna, Ahmed Osumanu; Nik Muhamad Nik Abdul, Majid; Jalloh, Mohamadu Boyie	2019	Improving soil phosphorus availability and yield of Zea mays l. using biochar and compost derived from agro-industrial wastes		Exclude	0	1	0	0	0	0	1	SE given. Intervention: topsoil or not is not mentioned
Kaur, V.; Sharma, P.	2019	Effect of Prosopis juliflora Biochar on Physico-Chemical Properties of Naphthalene and Phenanthrene Contaminated Soil		Include	0	0	0	0	0	0	0	SE given
Li, L.; Jia, Z.; Ma, H.; Bao, W.; Li, X.; Tan, H.; Xu, F.; Xu, H.; Li, Y.	2019	The effect of two different biochars on remediation of Cd-contaminated soil and Cd uptake by Lolium perenne		Exclude	0	0	0	1	0	0	1
Li, Zimin; Unzué-Belmonte, Dácil; Cornelis, Jean-Thomas; Vander Linden, Charles; Struyf, Eric; Ronsse, Frederik; Delvaux, Bruno	2019	Effects of phytolithic rice-straw biochar, soil buffering capacity and pH on silicon bioavailability		Exclude	1	0	0	0	0	0	1	No soil info. Significance given.
MAIKOL, NBIN	2019	… GROWTH OF MR219 RICE VARIETY UNDER SPLIT UREA FERTILIZATION AND CHICKEN LITTER BIOCHAR AMENDMENT ON TROPICAL ACID SOIL		Exclude			0		0	0	1
Naseri, I Nikravesh; S Boroomandnasab; ASM Abd Ali	2019	Wheat straw biochar application to loam-sand soil: impact on yield components of summer maize and some soil properties		Include	0	0	0	0	0	0	0	Significance given
Olmo, Manuel; Villar, Rafael	2019	Changes in root traits explain the variability of biochar effects on fruit production in eight agronomic species		Include	0	0	0	0	0	0	0	Significance given
Rajput, R.; Pokhriya, P.; Panwar, P.; Arunachalam, A.; Arunachalam, K.	2019	Soil nutrients, microbial biomass, and crop response to organic amendments in rice cropping system in the Shiwaliks of Indian Himalayas		Include	0	0	0	0	0	0	0	SE given
Safahani Langeroodi, A. R.; Campiglia, E.; Mancinelli, R.; Radicetti, E.	2019	Can biochar improve pumpkin productivity and its physiological characteristics under reduced irrigation regimes?		Exclude	1	0	0	0	0	0	1	Silty loam
Shi, Yulong; Liu, Xingren; Zhang, Qingwen	2019	Effects of combined biochar and organic fertilizer on nitrous oxide fluxes and the related nitrifier and denitrifier communities in a saline-alkali soil		Exclude	1	0	1	0	0	0	2	No soil info. Comparator: all treatments the same amount of N, so different amounts of fertilizer between control and biochar treatment.
Šrank, D.; Juriga, M.	2019	Biochar and its combination together with mineral and organic fertilization: Effects on soil properties and crop yields		Include	0	0	0	0	0	0	0	SE given
Sun, Haijun; A, Dan; Feng, Yanfang; Vithanage, Meththika; Mandal, Sanchita; Shaheen, Sabry M.; Rinklebe, Jörg; Shi, Weiming; Wang, Hailong	2019	Floating duckweed mitigated ammonia volatilization and increased grain yield and nitrogen use efficiency of rice in biochar amended paddy soils		Exclude	1	0	0	0	0	0	1	SD given. No soil info.
Sun, Haijun; Zhang, Hailin; Xiao, Hongdong; Shi, Weiming; Müller, Karin; Lukas Van, Zwieten; Wang, Hailong	2019	Wheat straw biochar application increases ammonia volatilization from an urban compacted soil giving a short-term reduction in fertilizer nitrogen use efficiency		Exclude	1	0	0	0	0	0	1	SD given. No soil info.
Uchida, Yoshitaka; Moriizumi, Mihoko; Shimotsuma, Moe	2019	Effects of rice husk biochar and soil moisture on the accumulation of organic and inorganic nitrogen and nitrous oxide emissions during the decomposition of hairy vetch (Vicia villosa) mulch		Exclude	1	0	0	0	0	0	1	No soil info.
Wang, Zhan; Yin-kun, Li; Wen-zhong, Guo; Zhi-gang, Xu; Li-chun, Wang; Li, Ma	2019	Yield, nitrogen use efficiency and economic benefits of biochar additions to Chinese Flowering Cabbage in Northwest China		Include	0	0	0	0	0	0	0	Comparator: don't use their control. SD given.
Xu, M.; Xian, Y.; Wu, J.; Gu, Y. F.; Yang, G.; Zhang, X. H.; Peng, H.; Yu, X. Y.; Xiao, Y. L.; Li, L.	2019	Effect of biogas slurry addition on soil properties, yields, and bacterial composition in the rice-rape rotation ecosystem over 3 years		Exclude	1	1	0	0	0	0	2	Silt loam. Biogas slurry not pyrolyzed.
Zhang, Jining; Zhou, Sheng; Sun, Huifeng; Lü, Fan; He, Pinjing	2019	Three-year rice grain yield responses to coastal mudflat soil properties amended with straw biochar		Exclude	1	0	0	0	0	0	1
Zhao, Peng; Palviainen, Marjo; Köster, Kajar; Berninger, Frank; Bruckman, Viktor J; Pumpanen, Jukka	2019	Effects of biochar on fluxes and turnover of carbon in boreal forest soils		Include	0	0	0	0	0	0	0	SE given. Cannot find randomized.
..., E Yeboah; G Asamoah; P Ofori; B Amoah;	2020	Method of biochar application affects growth, yield and nutrient uptake of cowpea		Include	0	0	0	0	0	0	0	Significance given.
Abd El-Mageed Taia, A.; Abdurrahman, Hamady A.; Abd El-Mageed Shimaa, A.	2020	Residual acidified biochar modulates growth, physiological responses, and water relations of maize (<i>Zea mays</i>) under heavy metal–contaminated irrigation water		Exclude	1	0	0	0	0	0	1	Significance given. No soil information.
Adegoke Toluwase, Oreoluwa; Akande, Tolulope Yetunde; Joseph, Urhie E.; Zhao, Chengsen; Wang, Hongyan	2020	Effect of Biochar and Poultry Litter Application on Chemical Properties and Nutrient Availability of an Acidic Soil		Include	0	0	0	0	0	0	0	Significance given.
Chen, X. P.; Zhou, B. B.; Wang, Q. J.; Tao, W. H.; Lin, H.	2020	Nano-biochar reduced soil erosion and nitrate loss in sloping fields on the Loess Plateau of China		Exclude	1	0	0	0	0	0	1	Call it a sandy soil but only 47%. Nitrate loss/leaching but due to erosion.
Chow, Hoi Yan; Pan, Min	2020	Fertilization Value of Biosolids on Nutrient Accumulation and Environmental Risks to Agricultural Plants		Include	0	0	0	0	0	0	0	SD given
De Waele, J.; Vandecasteele, B.; Elsen, A.; Haesaert, G.; Wittouck, D.; Horemans, D.; Zerssa, G. W.; De Neve, S.	2020	Risk assessment of additional nitrate leaching under catch crops fertilized with pig slurry after harvest of winter cereals		Exclude	0	1	0	0	0	0	1	Not about biochar. Soil: Bottelare and Merelbeke. SD given
Filipović, Vilim; Černe, Marko; Šimůnek, Jiří; Filipović, Lana; Romić, Marija; Ondrašek, Gabrijel; Bogunović, Igor; Mustać, Ivan; Krevh, Vedran; Ferenčević, Anja	2020	Modeling water flow and phosphorus sorption in a soil amended with sewage sludge and olive pomace as compost or biochar		Exclude	1	0	0	0	0	0	1
Gu, P.; Zhang, Y.; Xie, H.; Wei, J.; Zhang, X.; Huang, X.; Wang, J.; Lou, X.	2020	Effect of cornstalk biochar on phytoremediation of Cd-contaminated soil by Beta vulgaris var. cicla L		Exclude	1	0	0	0	0	0	1	Silty loam
Hafez, Emad M; Kheir, Ahmed; Badawy, Shimaa A; Rashwan, Emadeldeen; Farig, Mohamed; Osman, Hany S	2020	Differences in Physiological and Biochemical Attributes of Wheat in Response to Single and Combined Salicylic Acid and Biochar Subjected to Limited Water Irrigation in Saline Sodic Soil		Exclude	1	0	0	0	0	0	1	Clay
Humberto, Blanco‐Canqui; Laird, David A.; Heaton, Emily A.; Rathke, Samuel; Bharat Sharma, Acharya	2020	Soil carbon increased by twice the amount of biochar carbon applied after 6&#xa0;years: Field evidence of negative priming		Exclude	1	0	0	0	0	0	1	Silty clay loam
Ismail, QA Panhwar; UA Naher; J Shamshuddin; MR	2020	… of Biochar and Ground Magnesium Limestone Application, with or without Bio-Fertilizer Addition, on Biochemical Properties of an Acid Sulfate Soil and Rice Yield		Exclude	1	0	0	0	0	0	1	Silty clay loam
Kuo, Y. L.; Lee, C. H.; Jien, S. H.	2020	Reduction of Nutrient Leaching Potential in Coarse-Textured Soil by Using Biochar		Include	0	0	0	0	0	0	0	SE/SD given
Li, F.; Liang, X.; He, S.; Li, M.; Cao, Y.; Zhang, J.; Tian, G.	2020	Biochar slows gross nitrification and gasses N emission via lower autotrophic nitrification in paddy soils		Include	0	0	0	0	0	0	0	Soil 1 is loam soil with 51.5% sand.
Luo, C.; Yang, J.; Chen, W.; Han, F.	2020	Effect of biochar on soil properties on the Loess Plateau: Results from field experiments		Include	0	0	0	0	0	0	0	Significance given
Masud, M. M.; Baquy, M. Abdulaha-Al; Akhter, S.; Sen, R.; Barman, A.; Khatun, M. R.	2020	Liming effects of poultry litter derived biochar on soil acidity amelioration and maize growth		Exclude	1	0	0	0	0	0	1	No soil info
Moradi, N.; Karimi, A.	2020	Effect of modified corn residue biochar on chemical fractions and bioavailability of cadmium in contaminated soil		Exclude	1	0	0	0	0	0	1	40% sand
Nakhli, S	2020	Biochar for mitigating stormwater runoff and nitrate load: models, tools, and the role of soil aggregation		Exclude	0	0	0	1	0	0	1	Hydraulic properties and soil aggregates.
Phuong, Nguyen Thi Kim; Khoi, Chau Minh; Ritz, Karl; Sinh, Nguyen Van; Tarao, Mitsunori; Toyota, Koki	2020	Potential use of rice husk biochar and compost to improve P availability and reduce GHG emissions in acid sulfate soil		Exclude	1	0	0	0	0	0	1	No soil info
Sarfraz, Rubab; Yang, Wenhao; Wang, Shanshan; Zhou, Biqing; Xing, Shihe	2020	Short term effects of biochar with different particle sizes on phosphorous availability and microbial communities		Exclude	1	0	1	0	0	0	2	No soil info
Seyed Afshin, Mousavi; Shokuhfar, AliReza; Lak, Shahram; Mani, Mojaddam; Alavifazel, Mojtaba	2020	Integrated application of biochar and bio-fertilizer improves yield and yield components of Cowpea under water-deficient stress		Exclude	1	0	0	1	0	0	2
Sun, H.; Feng, Y.; Xue, L.; Mandal, S.; Wang, H.; Shi, W.; Yang, L.	2020	Responses of ammonia volatilization from rice paddy soil to application of wood vinegar alone or combined with biochar		Exclude	1	0	0	0	0	0	1	No soil info
Wong, Z Jin; L Ping; M	2020	Systematic relationship between soil properties and organic carbon mineralization based on structural equation modeling analysis		Exclude	1	0	0	1	0	0	2	Red clay
Zhang, Mengyang; Riaz, Muhammad; Liu, Bo; Xia, Hao; El-desouki, Zeinab; Jiang, Cuncang	2020	Two-year study of biochar: Achieving excellent capability of potassium supply via alter clay mineral composition and potassium-dissolving bacteria activity		Exclude	1	0	0	0	0	0	1	No soil info
Zhu, Y. F.; Ma, J.; Chen, F.; Yu, R. L.; Hu, G. R.; Zhang, S. L.	2020	Remediation of Soil Polluted with Cd in a Postmining Area Using Thiourea-Modified Biochar		Exclude	1	0	0	0	0	0	1	No soil info
	2021	Quanti-Qualitative Response of Swiss Chard (Beta vulgaris L. var. cycla) to Soil Amendment with Biochar-Compost Mixtures		Include	0	0	0	0	0	0	0	N uptake. SE given.
	2021	Transforming a Valuable Bioresource to Biochar, Its Environmental Importance, and Potential Applications in Boosting Circular Bioeconomy While Promoting Sustainable Agriculture		Exclude	1	0	0	0	0	0	1	No soil info.
..., AG Shar; H Zhao; X Tian; AH Shar; TA Siyal;	2021	Contrasting effects of maize straw, coal fly ash and their biochars on nutrient mineralization, enzyme activities and CO2 emissions sandy loess soil		Include	0	0	0	0	0	0	0	Intervention: only maize straw biochar (there is also coal)! SD given
..., MA Rahman; M Jahiruddin; MA Kader;	2021	Sugarcane bagasse biochar increases soil carbon sequestration and yields of maize and groundnut in charland ecosystem		Exclude	0	0	1	0	0	0	1	Not the same amount of chemical fertilizer between control and biochar treatment
..., M Sedlakova; J Száková; M Lhotka;	2021	Changes in soil carbon and nitrogen accessibility with the application of biochars with different morphological and physical characteristics		Include	0	0	0	0	0	0	0	Fluvisol = sandy. SD given.
Alves, B. S. Q.; Zelaya, K. P. S.; Colen, F.; FrazÃO, L. A.; Napoli, A.; Parikh, S. J.; Fernandes, L. A.	2021	Effect of sewage sludge and sugarcane bagasse biochar on soil properties and sugar beet production		Include	0	0	0	0	0	0	0	Confidence intervals given.
Arif, M.; Ikramullah, ; Jan, T.; Riaz, M.; Akhtar, K.; Ali, S.; Shah, S.; Jalal, F.; Mian, I. A.; Dawar, K. M.; Wang, H.	2021	Biochar and leguminous cover crops as an alternative to summer fallowing for soil organic carbon and nutrient management in the wheat-maize-wheat cropping system under semiarid climate		Exclude	1	0	0	0	0	0	1	Silty clay loam
Gonzaga, M. I. S.; de Jesus Santos, J. C.; de Almeida, A. Q.; da Ros, K.; Santos, W. M.	2021	Nitrogen and phosphorus availability in the rhizosphere of maize plants cultivated in biochar amended soil		Include	0	0	0	0	0	0	0	Randomized. SD given.
Li, C.; Xiong, Y.; Zou, J.; Dong, L.; Ren, P.; Huang, G.	2021	Impact of biochar and lignite-based amendments on microbial communities and greenhouse gas emissions from agricultural soil		Exclude	1	0	0	0	0	0	1	Silty loam
Liu, Y Lv; X Zhao; Y Shu; H Chang; S Zhao; S	2021	Effect of biochar on the migration and leaching of phosphorus in black soil		Exclude	1	0	0	0	0	0	1
Nurida, NL	2021	Addition of biochar to urea and urine fertilizer for improving soil chemical properties and maize yield in acid upland, East Lampung		Include	0	0	0	0	0	0	0	Sandy clay loam with 50-51% sand. Significance given.
Wang, Bing; Ma, Yuena; Lee, Xinqing; Wu, Pan; Liu, Fang; Zhang, Xueyang; Li, Ling; Chen, Miao	2021	Environmental-friendly coal gangue-biochar composites reclaiming phosphate from water as a slow-release fertilizer		Exclude	0	0	0	1	0	0	1	Population: quartz sand. Intervention: "pristine biochar" is made from the biomass without coal gangue. Outcome: germination test: plant growth.
Xiao, W.; Ye, X.; Zhu, Z.; Zhang, Q.; Zhao, S.; Chen, D.; Gao, N.; Hu, J.	2021	Combined effects of rice straw-derived biochar and water management on transformation of chromium and its uptake by rice in contaminated soils		Exclude	1	0	0	1	0	0	2	No soil info.
Zarebanadkouki, F Miri; J Zamani; M	2021	The Effect of Different Levels of Pistachio Harvesting Wastes Biochar on Growth and Water Productivity of Maize (Zea mays L.)		Exclude	0	0	0	1	0	1	2	Persian. Other criteria were assessed based on the abstract.
Zubair, Muhammad; Adnan Ramzani, Pia Muhammad; Rasool, Bilal; Khan, Muhammad Asaf; ur-Rahman, Mahmood; Akhtar, Imran; Turan, Veysel; Tauqeer, Haﬁz Muhammad; Farhad, Muniba; Khan, Shahbaz Ali; Iqbal, Javed; Iqbal, Muhammad	2021	Efficacy of chitosan-coated textile waste biochar applied to Cd-polluted soil for reducing Cd mobility in soil and its distribution in moringa (Moringa oleifera L.)		Exclude	1	1	0	0	0	0	2	Clay loam soil. Biochar from textile waste.
..., CW Edmunds; A Johnson; P Kim; AM Saxton;	0	THE EFFECTS OF SWITCHGRASS-DERIVED BIOCHAR ON BIOENERGY CROP YIELD, PLANT COMPOSITION, AND SOIL PROPERTIES		Exclude	1	0	0	0	0	0	1	Silt loam (no %) mixed with sand. 3:1 ratio so 25% sand for sure but because we don't know the sand % for the soil, we cannot say whether the mixture has >50%
Chen, L.; Guo, L.; Zhou, Q. C.; Liu, M. J.; Zhan, S. W.; Pan, X. H.; Zeng, Y. J.	0	Response of soil fertility and Cu and Cd availability to biochar application on paddy soils with different acidification levels		Include	0	0	0	0	0	0	0	Significance given
Duarte, SJ	0	Biochar and its influence on soil physical and hydraulic properties		Include	0	0	0	0	0	0	0	Chapters 2 and 4 are OK (SE/SD given). Chapter 3 does not meet outcome criteria.
Gathorne-Hardy, A	0	Imperial College of Science, Technology and Medicine		Exclude	0	0	0	1	0	0	1	Intervention: "In this PhD biochar is defined as charcoal made from recently living biomass used as a soil amendment." Outcome: only water and growth.
Kaewpradit, T Thida; W	0	Impact of eucalyptus biochar application on growth, yield, nutrient uptake and some soil chemical properties of upland rice under pot condition		Include	0	0	0	0	0	0	0	Significance given
Ma, J. Y.; Ni, X.; Huang, Q. Y.; Liu, D.; Ye, Z. Q.	0	Effect of bamboo biochar on reducing grain cadmium content in two contrasting wheat genotypes		Exclude	1	0	0	1	0	0	2	No soil info
Paulsen, Hans Marten		Inventory of techniques for carbon sequestration in agricultural soils		Exclude					1	0	1	Review, so difficult to say anything about the orange ones.
Hossain, M. K.; Strezov, V.; Yin Chan, K.; Nelson, P. F.	2010	Agronomic properties of wastewater sludge biochar and bioavailability of metals in production of cherry tomato (Lycopersicon esculentum)		Exclude	1	0	0	0	0	0	1	No soil info
Laird, D. A.; Fleming, P.; Davis, D. D.; Horton, R.; Wang, B.; Karlen, D. L.	2010	Impact of biochar amendments on the quality of a typical Midwestern agricultural soil		Exclude	1	0	0	0	0	0	1	"Fine-loamy"
van Zwieten, L.; Kimber, S.; Downie, A.; Morris, S.; Petty, S.; Rust, J.; Chan, K. Y.	2010	A glasshouse study on the interaction of low mineral ash biochar with nitrogen in a sandy soil		Include	0	0	0	0	0	0	0	SE given
Warnock, Daniel D; Mummey, Daniel L; McBride, Brooke; Major, Julie; Lehmann, Johannes; Rillig, Matthias C	2010	Influences of non-herbaceous biochar on arbuscular mycorrhizal fungal abundances in roots and soils: results from growth-chamber and field experiments		Exclude	1	0	0	0	0	0	1	No soil info
Funkuin, NY	2011	INTERUNIVERSITY PROGRAMME IN PHYSICALLAND RESOURCES		Include	0	0	0	0	0	0	0	Cannot find "random" but SE given
Haefele, S. M.; Konboon, Y.; Wongboon, W.; Amarante, S.; Maarifat, A. A.; Pfeiffer, E. M.; Knoblauch, C.	2011	Effects and fate of biochar from rice residues in rice-based systems		Include	0	0	0	0	0	0	0	Ubon soil, significance given
Shroyer, Kyle J; Staggenborg, Scott A; Propheter, JL	2011	Utilization of dry distillers grains and charcoal as nitrogen fertilizer in corn		Exclude	1	0	1	0	0	0	2	Silt (clay) loam, urea vs biochar comparison
Atiah, K	2012	Evaluation of local feedstocks for biochar production and potential use of it as soil amendment for lettuce (lactuca sativa. l) production		Include	0	0	0	0	0	0	0	Results in CH7
Dempster, Daniel N; Jones, Davey L; Murphy, Daniel V	2012	Clay and biochar amendments decreased inorganic but not dissolved organic nitrogen leaching in soil		Include	0	0	0	0	0	0	0	Authors create a duplex or texture-contrast soil, where underlying the coarse-textured (>90% sand) topsoil is a subsoil of much greater clay content. SE given.
Galvez, A.; Sinicco, T.; Cayuela, M. L.; Mingorance, M. D.; Fornasier, F.; Mondini, C.	2012	Short term effects of bioenergy by-products on soil C and N dynamics, nutrient availability and biochemical properties		Include	0	0	0	0	0	0	0	Both soils, SD given
Jia, Junxiang; Li, Bo; Chen, Zhaozhi; Xie, Zubin; Xiong, Zhengqin	2012	Effects of biochar application on vegetable production and emissions of N2O and CH4		Exclude	1	0	0	0	0	0	1
Rehrah, D	2012	Biochar from Agricultural Byproducts for Improved Soil Quality and Carbon Sequestration		Include	0	0	0	0	0	0	0	Norfolk soil. Readable?
Schomberg, H. H.; Gaskin, J. W.; Harris, K.; Das, K. C.; Novak, J. M.; Busscher, W. J.; Watts, D. W.; Woodroof, R. H.; Lima, I. M.; Ahmedna, M.; Rehrah, D.; Xing, B.	2012	Influence of biochar on nitrogen fractions in a coastal plain soil		Include	0	0	0	0	0	0	0	Significance given
Adams, M. M.; Benjamin, T. J.; Emery, N. C.; Brouder, S. J.; Gibson, K. D.	2013	The Effect of Biochar on Native and Invasive Prairie Plant Species		Exclude	0	0	0	1	0	0	1	Growth only
Collins, H. P.; Streubel, J.; Alva, A.; Porter, L.; Chaves, B.	2013	Phosphorus Uptake by Potato from Biochar Amended with Anaerobic Digested Dairy Manure Effluent		Include	0	0	0	0	0	0	0	Significance given
Klinglmüller, M	2013	Effects of biochar on greenhouse gas fluxes from agricultural soils and resulting greenhouse gas abatement costs: an Austrian case study		Include	0	0	0	0	0	0	0	Planosol, SE given
Ma, Yu Lu; Matsunaka, Teruo	2013	Biochar derived from dairy cattle carcasses as an alternative source of phosphorus and amendment for soil acidity		Exclude	1	0	0	0	0	0	1	No soil info
Mukherjee, A.; Zimmerman, A. R.	2013	Organic carbon and nutrient release from a range of laboratory-produced biochars and biochar-soil mixtures		Include	0	0	0	0	0	0	0	Significance given
Mukome, F. N. D.; Six, J.; Parikh, S. J.	2013	The effects of walnut shell and wood feedstock biochar amendments on greenhouse gas emissions from a fertile soil		Exclude	1	0	0	0	0	0	1
O'Flynn, CJ	2013	The Impact of Chemically Amended Pig Slurry on Surface Runoff, Leachate and Greenhouse Gasses		Exclude	0	1	0	0	0	0	1	Not biochar
Sanvong, LCC	2013	Performance testing of cadmium treatment in soil using broiler litter by pyrolysis for soybean planting		Include	0	0	0	0	0	0	0	Significance given
Ueno, T	2013	Effects of biochar and manure application on carbon and nitrogen flux from a soil column		Include	0	0	0	0	0	0	0	SE given
Zheng, R.; Chen, Z.; Cai, C.; Wang, X.; Huang, Y.; Xiao, B.; Sun, G.	2013	Effect of biochars from rice husk, bran, and straw on heavy metal uptake by pot-grown wheat seedling in a historically contaminated soil		Exclude	1	0	0	0	0	0	1	Clay loam
Ameloot, Nele; Sleutel, Steven; Case, Sean DC; Alberti, Giorgio; McNamara, Niall P; Zavalloni, Costanza; Vervisch, Bram; delle Vedove, Gemini; De Neve, Stefaan	2014	C mineralization and microbial activity in four biochar field experiments several years after incorporation		Exclude	1	0	0	0	0	0	1	4 soils, with 49% the highest sand content
Curaqueo, G.; Meier, S.; Khan, N.; Cea, M.; Navia, R.	2014	Use of biochar on two volcanic soils: effects on soil properties and barley yield		Exclude	1	0	0	0	0	0	1
Guo, Y. J.; Tang, H.; Li, G. D.; Xie, D. T.	2014	Effects of Cow Dung Biochar Amendment on Adsorption and Leaching of Nutrient from an Acid Yellow Soil Irrigated with Biogas Slurry		Exclude	1	0	0	0	0	0	1	No soil info
Liu, T.; Liu, B.; Zhang, W.	2014	Nutrients and heavy metals in biochar produced by sewage sludge pyrolysis: Its application in soil amendment		Exclude	1	0	0	0	0	0	1	No soil info
Oram, Natalie J.; van de Voorde, Tess F. J.; Ouwehand, Gert-Jan; Bezemer, T. Martijn; Mommer, Liesje; Jeffery, Simon; Groenigen, Jan Willem Van	2014	Soil amendment with biochar increases the competitive ability of legumes via increased potassium availability		Include	0	0	0	0	0	0	0	After harvest, outcomes in supplementary materials, SE given
Robson, ST Partey; RF Preziosi; GD	2014	Short-term interactive effects of biochar, green manure, and inorganic fertilizer on soil properties and agronomic characteristics of maize		Include	0	0	0	0	0	0	0	Significance given
Shoaf, NL	2014	Biochar and vermicompost amendments in vegetable cropping systems: Impacts on soil quality, soil-borne pathogens and crop productivity		Exclude	1	0	0	0	0	0	1	Silt or (clay) loam
Tammeorg, P.; Simojoki, A.; Makela, P.; Stoddard, F. L.; Alakukku, L.; Helenius, J.	2014	Biochar application to a fertile sandy clay loam in boreal conditions: effects on soil properties and yield formation of wheat, turnip rape and faba bean		Include	0	0	0	0	0	0	0	Sandy clay loam, outcomes in Table 2
Wrobel-Tobiszewska, Anna	2014	Biochar as a soil amendment and productivity stimulus for Eucalyptus nitens plantations		Exclude	1	0	0	0	0	0	1	Potting mix or silty clay loam
..., …; A de Neergaard; TD Tran; QQ Hoang; P Ly;	2015	Manure, biogas digestate and crop residue management affects methane gas emissions from rice paddy fields on Vietnamese smallholder livestock farms		Exclude	1	0	0	0	0	0	1
..., JAS Chathurika; SP Indraratne; WS Dandeniya;	2015	Beneficial management practices on growth and yield parameters of maize (Zea mays) and soil fertility improvement		Include	0	0	0	0	0	0	0	Sandy clay loam with 61% sand, significance given
Bradley, A.; Larson, R. A.; Runge, T.	2015	Effect of Wood Biochar in Manure-Applied Sand Columns on Leachate Quality		Include	0	0	0	0	0	0	0	Sand, SE/SD given
Gebhardt, Martha Mary	2015	Soil Amendment Effects on Degraded Soils and Consequences for Plant Growth and Soil Microbial Communities		Exclude	1	0	0	0	0	0	1	No soil info
Carvalho, MT de M	2015	The impact of wood biochar as a soil amendment in aerobic rice systems of the Brazilian Savannah		Exclude	1	0	0	1	0	0	2	Right outcomes on the wrong soils and wrong outcomes on the right soil
Fidel, Rivka Brandt	2015	Biochar properties and impact on soil CO2 and N2O emissions		Exclude	1	0	0	0	0	0	1	(Silt) loam
Kuang, Y	2015	The Effects of Spotted Knapweed (Centaurea Stobe L.) on Grassland Plants and Soils in British Columbia		Exclude	0	0	0	1	0	0	1	CH2 not on biochar, CH3 growth as outcome
Lehmann, SJ Vanek; J	2015	Phosphorus availability to beans via interactions between mycorrhizas and biochar		Include	0	0	0	0	0	0	0	3:1 sand:soil ratio, SE given
Mitchell, KA	2015	The effect of biochar on the growth of agricultural weed species		Include	0	0	0	0	0	0	0	All chapters are relevant. However, the relevant outcomes (CEC, Total N, K, and P) are the same in chapters 3 and 4 (it is the same table that is repeated). SE given.
Munsif, K Ali; M Arif; MT Jan; T Yaseen; M Waqas; F	2015	Biochar: a novel tool to enhance wheat productivity and soil fertility on sustainable basis under wheatmaize-wheat cropping pattern		Exclude	1	1	0	0	0	0	2	Silt loam. No information on biochar feedstock.
Nelissen, V.; Ruysschaert, G.; Manka'Abusi, D.; D'Hose, T.; De Beuf, K.; Al-Barri, B.; Cornelis, W.; Boeckx, P.	2015	Impact of a woody biochar on properties of a sandy loam soil and spring barley during a two-year field experiment		Include	0	0	0	0	0	0	0	SE given
Nguyen, T. H.; Tong, Y.; Luc, N. T.; Liu, C.	2015	Effects of biochar on chemical properties of three types of soil and nutrient uptake of maize under drought stress		Include	0	0	0	0	0	0	0	Significance given
Rees, F.; Germain, C.; Sterckeman, T.; Morel, J. L.	2015	Plant growth and metal uptake by a non-hyperaccumulating species (Lolium perenne) and a Cd-Zn hyperaccumulator (Noccaea caerulescens) in contaminated soils amended with biochar		Exclude	1	0	0	0	0	0	1
Singh, A.; Singh, A. P.; Singh, S. K.; Singh, C. M.	2015	Effect of biochar along with plant growth promoting rhizobacteria (PGPR) on growth and total dry matter yield of rice		Exclude	0	0	0	0	0	0	1
Someus, E; Pugliese, M; Postma, J; van Alten, H; Lavric, L	2015	REFERTIL–Compost and biochar testing: BioRefine Bulletin 3		Exclude	1	1	1	0	0	0	3	No methodological details
Viger, Maud; Hancock, Robert D.; Miglietta, Franco; Taylor, Gail	2015	More plant growth but less plant defence? First global gene expression data for plants grown in soil amended with biochar		Exclude	1	0	0	0	0	0	1	Loamy
Xu, Cheng-Yuan; Bai, Shahla Hosseini; Hao, Yanbin; Rachaputi, Rao CN; Xu, Zhihong; Wallace, Helen M	2015	Peanut shell biochar improves soil properties and peanut kernel quality on a red Ferrosol		Exclude	1	0	0	0	0	0	1	No soil info
Zheng, R. L.; Chen, Z.; Cai, C.; Tie, B. Q.; Liu, X. L.; Reid, B. J.; Huang, Q.; Lei, M.; Sun, G. X.; Baltrenaite, E.	2015	Mitigating heavy metal accumulation into rice (Oryza sativa L.) using biochar amendment - a field experiment in Hunan, China		Exclude	1	0	0	0	0	0	1	No soil info
..., JAS Chathurika; D Kumaragamage;	2016	Woodchip biochar with or without synthetic fertilizers affects soil properties and available phosphorus in two alkaline, chernozemic soils		Include	0	0	0	0	0	0	0	Almasippi loamy sand, significance given
..., K Pandian; P Subramaniayan;	2016	Effect of biochar amendment on soil physical, chemical and biological properties and groundnut yield in rainfed Alfisol of semi-arid tropics		Include	0	0	0	0	0	0	0	Comparator: not entirely clear whether NPK are also applied to the biochar treatment but seems the most likely. SE given.
..., …; NS Bolan; P Kumarathilaka; N Geekiyanage;	2016	Biosolids enhance mine site rehabilitation and revegetation		Exclude		1			1	0	2	Review, so difficult to say anything about the orange ones. Not about biochar but biosolids.
Alburquerque, M Olmo; R Villar; P Salazar; JA	2016	Changes in soil nutrient availability explain biochar's impact on wheat root development		Include	0	0	0	0	0	0	0	Outcome: available N and P in Table S3 (supplementary). SE/SD given.
Alotaibi, K. D.; Schoenau, J. J.	2016	Application of Two Bioenergy Byproducts with Contrasting Carbon Availability to a Prairie Soil: Three-Year Crop Response and Changes in Soil Biological and Chemical Properties		Exclude	1	0	1	0	0	0	2	Loamy
Coumar, M. V.; Parihar, R. S.; Dwivedi, A. K.; Saha, J. K.; Rajendiran, S.; Dotaniya, M. L.; Kundu, S.	2016	Impact of pigeon pea biochar on cadmium mobility in soil and transfer rate to leafy vegetable spinach		Exclude	0	0	0	1	0	0	1	Growth and metal content
Fall, T	2016	Soil Management for Improved Rice Production in Casamance, Senegal		Include	0	0	0	0	0	0	0	"fine sandy loam"
Farias, J de; Marimon, BS; Silva, L; Petter, FA; Andrade, FR; Morandi, PS; Marimon-Junior, BH	2016	Survival and growth of native Tachigali vulgaris and exotic Eucalyptus urophylla× Eucalyptus grandis trees in degraded soils with biochar amendment in southern Amazonia		Exclude	0	1	0	1	0	0	2	Pits are 40cm deep. Tree survival/growth.
Gómez-Muñoz, B.; Case, S. D. C.; Jensen, L. S.	2016	Pig slurry acidification and separation techniques affect soil N and C turnover and N2O emissions from solid, liquid and biochar fractions		Include	0	0	0	0	0	0	0	SD given
Kaudal, B Bhatta	2016	Examining the effects of 'urban biochar'on physical and chemical properties of plant growing media and soil		Exclude	0	0	1	0	0	0	1	CH 3-5 irrelevant (bark growing media). CH 6: not comparable with compost.
Kim, Hyuck-Soo; Kim, Kwon-Rae; Yang, Jae E; Ok, Yong Sik; Owens, Gary; Nehls, Thomas; Wessolek, Gerd; Kim, Kye-Hoon	2016	Effect of biochar on reclaimed tidal land soil properties and maize (Zea mays L.) response		Exclude	1	0	0	0	0	0	1	Silt loam
Krause, Ariane; Nehls, Thomas; George, Eckhard; Kaupenjohann, Martin	2016	Organic wastes from bioenergy and ecological sanitation as a soil fertility improver: a field experiment in a tropical Andosol		Exclude	0	0	1	0	0	0	1	Special compost (incl. BC and other things) compared to normal compost (without those other things).
Madiba, O. F.; Solaiman, Z. M.; Carson, J. K.; Murphy, D. V.	2016	Biochar increases availability and uptake of phosphorus to wheat under leaching conditions		Include	0	0	0	0	0	0	0	No SE/SD given?
Qurat-ul-Ain, null; Firdaus-e-Bareen, null; Shafiq, Muhammad	2016	Management of the Parthenium hysterophorus through biochar formation and its application to rice-wheat cultivation in Pakistan		Exclude	1	0	0	0	0	0	1	Silt loam
Sandhu, SS	2016	Restoration of Eroded Lands with Biochar as Soil Amendment in South Dakota		Include	0	0	0	0	0	0	0	Labile N = available N. Maddock soil. Significance given.
Sui, Y.; Gao, J.; Liu, C.; Zhang, W.; Lan, Y.; Li, S.; Meng, J.; Xu, Z.; Tang, L.	2016	Interactive effects of straw-derived biochar and N fertilization on soil C storage and rice productivity in rice paddies of Northeast China		Exclude	1	0	0	0	0	0	1	No soil info
Wang, G. J.; Xu, Z. W.; Li, Y.	2016	Effects of Biochar and Compost on Mung Bean Growth and Soil Properties in a Semi-arid Area of Northeast China		Include	0	0	0	0	0	0	0	SE given
..., J Strock; A Ranaivoson; G Feyereisen; K Spokas;	2017	Nutrient removal in agricultural drainage ditches		Include	0	0	0	0	0	0	0	CH2: sorption? CH3+4 irrelevant
Abbas, Azhar; Yaseen, Muhammad; Khalid, Muhammad; Naveed, Muhammad; Aziz, Muhammad Zahir; Hamid, Yasir; Saleem, Muhammad	2017	Effect of biochar-amended urea on nitrogen economy of soil for improving the growth and yield of wheat (Triticum Aestivum L.) under field condition		Exclude	1	0	0	0	0	0	1
Aller, D.; Mazur, R.; Moore, K.; Hintz, R.; Laird, D.; Horton, R.	2017	Biochar Age and Crop Rotation Impacts on Soil Quality		Exclude	1	0	0	0	0	0	1	"Fine-loamy"
Backer, Rachel GM; Saeed, Werda; Seguin, Philippe; Smith, Donald L	2017	Root traits and nitrogen fertilizer recovery efficiency of corn grown in biochar-amended soil under greenhouse conditions		Include	0	0	0	0	0	0	0	Significance given
Butnan, S.; Deenik, J. L.; Toomsan, B.; Vityakon, P.	2017	Biochar properties affecting carbon stability in soils contrasting in texture and mineralogy		Include	0	0	0	0	0	0	0	Khorat soil. Significance given.
Cao, T.; Meng, J.; Liang, H.; Yang, X.; Chen, W.	2017	Can biochar provide ammonium and nitrate to poor soils?. Soil column incubation		Include	0	0	0	0	0	0	0	SD given
Fidel, R. B.; Laird, D. A.; Parkin, T. B.	2017	Impact of six lignocellulosic biochars on C and N dynamics of two contrasting soils		Exclude	1	0	1	0	0	0	2	Liming in controls
Gao, S.; Hoffman-Krull, K.; DeLuca, T. H.	2017	Soil biochemical properties and crop productivity following application of locally produced biochar at organic farms on Waldron Island, WA		Include	0	0	0	0	0	0	0	SE given
Li, Bo; Bi, Zhichao; Xiong, Zhengqin	2017	Dynamic responses of nitrous oxide emission and nitrogen use efficiency to nitrogen and biochar amendment in an intensified vegetable field in southeastern China		Exclude	1	0	0	0	0	0	1
Lomaglio, T.; Hattab-Hambli, N.; Bret, A.; Miard, F.; Trupiano, D.; Scippa, G. S.; Motelica-Heino, M.; Bourgerie, S.; Morabito, D.	2017	Effect of biochar amendments on the mobility and (bio) availability of As, Sb and Pb in a contaminated mine technosol		Exclude	1	0	0	1	0	0	2	No soil info
LOON, T	2017	EFFECTS OF EMPTY FRUIT BUNCH BIOCHAR SPLIT APPLICATION ON YIELD AND SOIL ORGANIC DYNAMICS IN Amaranthus viridis L. AND CORN …		Exclude	0	0	0	0	0	0	1
Luo, Shasha; Wang, Shaojie; Tian, Lei; Li, Shiqing; Li, Xiujun; Shen, Yufang; Tian, Chunjie	2017	Long-term biochar application influences soil microbial community and its potential roles in semiarid farmland		Exclude	1	0	0	0	0	0	1	Silt loam
Mia, S.; Singh, B.; Dijkstra, F. A.	2017	Aged biochar affects gross nitrogen mineralization and recovery: a 15N study in two contrasting soils		Include	0	0	0	0	0	0	0	Cannot find "random" but SE given
Palanivell, P.; Ahmed, O. H.; Ab Majid, N. M.	2017	Minimizing Ammonia Volatilization from Urea in Waterlogged Condition Using Chicken Litter Biochar		Exclude	1	0	0	0	0	0	1	No soil info
Sahin, O; Taskin, MB; Kaya, EC; Atakol, O; Emir, E; Inal, A; Gunes, A	2017	Effect of acid modification of biochar on nutrient availability and maize growth in a calcareous soil		Exclude	1	0	1	0	0	0	2	Clay loam
Sarfraz, Rubab; Shakoor, Awais; Abdullah, Muhammad; Arooj, Ammara; Hussain, Azhar; Xing, Shihe	2017	Impact of integrated application of biochar and nitrogen fertilizers on maize growth and nitrogen recovery in alkaline calcareous soil		Exclude	1	0	0	0	0	0	1
Ahmed, AS	2018	… Biochar on Physico-Mechanical and Hydraulic Characteristics of Agricultural Soils: Implications for Machine-Soil Interactions and Carbon Sequestration		Exclude	0	0	0	1	0	0	1	Different chapters have different reasons to be excluded but the outcome is the general trend
Andreev, Nadejda; Ronteltap, Mariska; Boincean, Boris; Lens, Piet NL	2018	Lactic acid fermentation of human excreta for agricultural application		Exclude	1	0	0	0	0	0	1	Clay loam
Bashir, S.; Shaaban, M.; Hussain, Q.; Mehmood, S.; Zhu, J.; Fu, Q.; Aziz, O.; Hu, H.	2018	Influence of organic and inorganic passivators on Cd and Pb stabilization and microbial biomass in a contaminated paddy soil		Exclude	1	0	0	0	0	0	1
Coelho, M. A.; Fusconi, R.; Pinheiro, L.; Ramos, I. C.; Ferreira, A. S.	2018	The combination of compost or biochar with urea and NBPT can improve nitrogen-use efficiency in maize		Exclude	1	0	1	0	0	0	2
Gao, S.; DeLuca, T. H.	2018	Wood biochar impacts soil phosphorus dynamics and microbial communities in organically-managed croplands		Include	0	0	0	0	0	0	0	This might be a duplicate with a thesis.
Jien, S. H.; Chen, W. C.; Ok, Y. S.; Awad, Y. M.; Liao, C. S.	2018	Short-term biochar application induced variations in C and N mineralization in a compost-amended tropical soil		Include	0	0	0	0	0	0	0	SD given
Licht, Jeff; Smith, Nicholas	2018	The influence of lignocellulose and hemicellulose biochar on photosynthesis and water use efficiency in seedlings from a Northeastern U.S. pine-oak ecosystem		Exclude	1	0	0	0	0	0	1	Silt loam
Lin, Qingyi; Riaz, Muhammad; Zhang, Mengyang; Xia, Hao; Lv, Bo; Jiang, Cuncang; Zhang, Lin	2018	“Assessing the potential of biochar and aged biochar to alleviate aluminum toxicity in an acid soil for achieving cabbage productivity”		Exclude	1	0	0	0	0	0	1	No soil info
Liu, L.; Li, J.; Yue, F.; Yan, X.; Wang, F.; Bloszies, S.; Wang, Y.	2018	Effects of arbuscular mycorrhizal inoculation and biochar amendment on maize growth, cadmium uptake and soil cadmium speciation in Cd-contaminated soil		Exclude	1	0	0	1	0	0	2	Loamy (49% sand)
Liu, Y.; Wang, Y.; Lu, H.; Lonappan, L.; Brar, S. K.; He, L.; Chen, J.; Yang, S.	2018	Biochar application as a soil amendment for decreasing cadmium availability in soil and accumulation in Brassica chinensis		Exclude	1	0	0	0	0	0	1	No soil info
Nguyen, Binh Thanh; Trinh, Nam Ngoc; Le, Chau Minh Thi; Nguyen, Trang Thuy; Tran, Thanh Van; Thai, Binh Vu; Le, Tan Van	2018	The interactive effects of biochar and cow manure on rice growth and selected properties of salt-affected soil		Exclude	1	0	0	0	0	0	1	Silty clay loam
Paymaneh, Z.; Gryndler, M.; Konvalinková, T.; Benada, O.; Borovička, J.; Bukovská, P.; Püschel, D.; Řezáčová, V.; Sarcheshmehpour, M.; Jansa, J.	2018	Soil matrix determines the outcome of interaction between mycorrhizal symbiosis and biochar for Andropogon gerardii growth and nutrition		Exclude	1	0	0	0	0	0	1	No soil info
Rens, H.; Bera, T.; Alva, A. K.	2018	Effects of Biochar and Biosolid on Adsorption of Nitrogen, Phosphorus, and Potassium in Two Soils		Include	0	0	0	0	0	0	0	Adsoption = retention
Rittl, T. F.; Butterbach-Bahl, K.; Basile, C. M.; Pereira, L. A.; Alms, V.; Dannenmann, M.; Couto, E. G.; Cerri, C. E. P.	2018	Greenhouse gas emissions from soil amended with agricultural residue biochars: Effects of feedstock type, production temperature and soil moisture		Include	0	0	0	0	0	0	0	"Sandy loam soil" but no % given. SD given.
Wang, C.; Liu, J.; Shen, J.; Chen, D.; Li, Y.; Jiang, B.; Wu, J.	2018	Effects of biochar amendment on net greenhouse gas emissions and soil fertility in a double rice cropping system: A 4-year field experiment		Exclude	1	0	0	0	0	0	1
Weatherley, BB Kaudal; AJ	2018	Agronomic effectiveness of urban biochar aged through co-composting with food waste		Exclude	0	0	1	0	0	0	1	This might be a duplicate with a thesis (term "urban biochar" is not very common).
Yu, Chun-Hui; Wang, Shan-Li; Tongsiri, Prapasiri; Cheng, Mei-Ping; Lai, Hung-Yu	2018	Effects of Poultry-Litter Biochar on Soil Properties and Growth of Water Spinach (Ipomoea aquatica Forsk.)		Exclude	1	0	0	0	0	0	1
..., S de Jesus Duarte; B Glaser; R Paiva de Lima;	2019	Chemical, Physical, and Hydraulic Properties as Affected by One Year of Miscanthus Biochar Interaction with Sandy and Loamy Tropical Soils		Include	0	0	0	0	0	0	0	SE/SD given
Al-Wabel, M. I.	2019	A short-term effect of date palm biochars on NH3 volatilization and N transformation in calcareous sandy loam soil		Include	0	0	0	0	0	0	0	SE/SD given
Alexandre Santos, Pimenta; Neyton de Oliveira, Miranda; Mary Anne Barbosa de, Carvalho; Gualter Guenther Costa da, Silva; Mota Oliveira, Ermelinda Maria	2019	Effects of biochar addition on chemical properties of a sandy soil from northeast Brazil		Include	0	0	0	0	0	0	0	Only K content. Critical appraisal: Readable?
Azeem, M.; Hayat, R.; Hussain, Q.; Ahmed, M.; Pan, G.; Ibrahim Tahir, M.; Imran, M.; Irfan, M.; Mehmood ul, Hassan	2019	Biochar improves soil quality and N2-fixation and reduces net ecosystem CO2 exchange in a dryland legume-cereal cropping system		Include	0	0	0	0	0	0	0	SD given
Chang, CC Tsai; YF	2019	Impact of Biochar Application on Carbon Dynamics and Fertility of Soils Over-fertilization with Compost		Exclude	1	0	0	0	0	0	1	Clay (loam)
Chathurika, J. A. S.; Kumaragamage, D.; Indraratne, S. P.; Dandeniya, W. S.	2019	Improving soil carbon pool, soil fertility and yield of maize (<i>Zea mays</i> L.) in low-fertile tropical Alfisols by combining fertilizers with slow-decomposing organic amendments		Exclude	0	0	1	0	0	0	1	Less K addition in BC treatment
Gale, Nigel V.; Thomas, Sean C.	2019	Dose-dependence of growth and ecophysiological responses of plants to biochar		Include	0	0	0	0	0	0	0	Critical appraisal: readable?
Ge, Xiaogai; Yang, Zhenya; Zhou, Benzhi; Cao, Yonghui; Xiao, Wenfa; Wang, Xiaoming; Li, Mai-He	2019	Biochar fertilization significantly increases nutrient levels in plants and soil but has no effect on biomass of pinus massoniana (lamb.) and cunninghamia lanceolata (lamb.) hook saplings during the first growing season		Exclude	1	0	0	0	0	0	1	No soil info
Ghori, Sadaf Aslam; Gul, Shamim; Tahir, Saniya; Sohail, Meenah; Batool, Saira; Shahwani, Muhammad Naeem; Bano, Gul; Butt, Mujeeb-ur-Rehman	2019	WOOD-DERIVED BIOCHAR INFLUENCES NUTRIENT USE EFFICIENCY OF HEAVY METALS IN SPINACH (SPINACIA OLERACEA) UNDER GROUNDWATER AND WASTEWATER IRRIGATION		Exclude	0	0	0	1	0	0	1	Growth and metal content
Iqbal, Md Toufiq; Ortas, Ibrahim; Ahmed, Ibrahim A. M.; Isik, Mehmet; Islam, Md Shariful	2019	Rice straw biochar amended soil improves wheat productivity and accumulated phosphorus in grain		Exclude	1	0	0	0	0	0	1	No soil info
Kaur, V.; Sharma, P.	2019	Role of Prosopis juliflora biochar in poly-aromatic hydrocarbon remediation using Trifolium alexandrinum L		Include	0	0	0	0	0	0	0	SE given
Kizito, Simon; Luo, Hongzhen; Lu, Jiaxin; Bah, Hamidou; Dong, Renjie; Wu, Shubiao	2019	Role of Nutrient-Enriched Biochar as a Soil Amendment during Maize Growth: Exploring Practical Alternatives to Recycle Agricultural Residuals and to Reduce Chemical Fertilizer Demand		Exclude	1	0	0	0	0	0	1
Latini, A.; Bacci, G.; Teodoro, M.; Gattia, D. M.; Bevivino, A.; Trakal, L.	2019	The Impact of Soil-Applied Biochars From Different Vegetal Feedstocks on Durum Wheat Plant Performance and Rhizospheric Bacterial Microbiota in Low Metal-Contaminated Soil		Include	0	0	0	0	0	0	0	Significance given
Li, X	2019	Biochar Amendment for Enhanced Nitrogen Use, Soil Health, and Plant Growth		Exclude	1	0	0	0	0	0	1	Silt loam
Liu, M.; Che, Y.; Wang, L.; Zhao, Z.; Zhang, Y.; Wei, L.; Xiao, Y.	2019	Rice straw biochar and phosphorus inputs have more positive effects on the yield and nutrient uptake of Lolium multiflorum than arbuscular mycorrhizal fungi in acidic Cd-contaminated soils		Exclude	1	0	0	0	0	0	1	No soil info
Liu, X.; Zhou, J.; Chi, Z.; Zheng, J.; Li, L.; Zhang, X.; Zheng, J.; Cheng, K.; Bian, R.; Pan, G.	2019	Biochar provided limited benefits for rice yield and greenhouse gas mitigation six years following an amendment in a fertile rice paddy		Include	0	0	0	0	0	0	0	SE/SD given
Manolikaki, I.; Diamadopoulos, E.	2019	Positive Effects of Biochar and Biochar-Compost on Maize Growth and Nutrient Availability in Two Agricultural Soils		Include	0	0	0	0	0	0	0	SD given
Miller, V	2019	Development of soils for revegetation in northern diamond mines		Exclude	0	0	0	1	0	0	1	Only the first experiment considers biochar, the 4 others do not. Outcome is never relevant.
Rafael, R. B. A.; Fernandez-Marcos, M. L.; Cocco, S.; Ruello, M. L.; Fornasier, F.; Corti, G.	2019	Benefits of Biochars and NPK Fertilizers for Soil Quality and Growth of Cowpea (Vigna unguiculata L. Walp.) in an Acid Arenosol		Include	0	0	0	0	0	0	0	SD given
Rashti, Mehran Rezaei; Esfandbod, Maryam; Phillips, Ian R; Chen, Chengrong	2019	Rhizosphere management by biochar and leaching improved plant performance in fresh bauxite residue sand		Include	0	0	0	0	0	0	0	SE given
Rehman, M.; Liu, L.; Bashir, S.; Saleem, M. H.; Chen, C.; Peng, D.; Siddique, K. H.	2019	Influence of rice straw biochar on growth, antioxidant capacity and copper uptake in ramie (Boehmeria nivea L.) grown as forage in aged copper-contaminated soil		Exclude	1	0	0	0	0	0	1	"Loam soil", no % given. SD given
Sanford, JR	2019	Biochar applications for agricultural nitrogen management		Exclude							1
Weldon, Simon; Rasse, Daniel P; Budai, Alice; Tomic, Oliver; Dörsch, Peter	2019	The effect of a biochar temperature series on denitrification: which biochar properties matter?		Exclude	1	0	0	0	0	0	1	No soil info
Yan, S.; Niu, Z.; Yan, H.; Yun, F.; Peng, G.; Yang, Y.; Liu, G.	2019	Biochar application significantly affects the N pool and microbial community structure in purple and paddy soils		Exclude	1	0	0	0	0	0	1	No soil info
Zhou, Zhidong; Gao, Ting; Van Zwieten, Lukas; Zhu, Qian; Yan, Taotao; Xue, Jianhui; Wu, Yongbo	2019	Soil Microbial Community Structure Shifts Induced by Biochar and Biochar‐Based Fertilizer Amendment to Karst Calcareous Soil		Include	0	0	0	0	0	0	0	Significance given
Abedinzadeh, M.; Etesami, H.; Alikhani, H. A.; Sha, S.	2020	Combined use of municipal solid waste biochar and bacterial biosorbent synergistically decreases Cd(II) and Pb(II) concentration in edible tissue of forage maize irrigated with heavy metal-spiked water		Exclude	0	0	0	1	0	0	1	Growth and metal content
Agbede, T. M.; Adekiya, A. O.; Odoja, A. S.; Bayode, L. N.; Omotehinse, P. O.; Adepehin, I.	2020	Effects of biochar and poultry manure on soil properties, growth, quality, and yield of cocoyam (Xanthosoma sagittifoliumSchott) in degraded tropical sandy soil		Include	0	0	0	0	0	0	0	Significance given
Ali, Izhar; He, Liang; Ullah, Saif; Zhao, Quan; Wei, Shangqing; Iqbal, Anas; Munsif, Fazal; Shah, Tariq; Xuan, Ying; Luo, Yuqiong; Li, Tianyuan; Jiang, Ligeng	2020	Biochar addition coupled with nitrogen fertilization impacts on soil quality, crop productivity, and nitrogen uptake under double‐cropping system		Exclude	1	0	0	0	0	0	1	No soil info
Basalirwa, D.; Sudo, S.; Wacal, C.; Oo, A. Z.; Sasagawa, D.; Yamamoto, S.; Masunaga, T.; Nishihara, E.	2020	Impact of fresh and aged palm shell biochar on N2O emissions, soil properties, nutrient content and yield of Komatsuna (Brassica rapa var. perviridis) under sandy soil conditions		Include	0	0	0	0	0	0	0	SE given
Bednik, M.; Medynska-Juraszek, A.; Dudek, M.; Kloc, S.; Kret, A.; Labaz, B.; Waroszewski, J.	2020	Wheat Straw Biochar and NPK Fertilization Efficiency in Sandy Soil Reclamation		Include	0	0	0	0	0	0	0	Significance given
Chen-Chi, Tsai; Yu-Fang, Chang	2020	Effects of Rice Husk Biochar on Carbon Release and Nutrient Availability in Three Cultivation Age of Greenhouse Soils		Exclude	1	0	0	0	0	0	1
Filho, A. P. M.; de Medeiros, E. V.; Lima, J. R. S.; Duda, G. P.; Silva, W. M.; Antonino, A. C. D.; da Silva, J. S. A.; de Oliveira, J. B.; Hammecker, C.	2020	Impact of coffee biochar on soil carbon, microbial biomass and enzymatic activities in semiarid sandy soil cultivated with maize		Include	0	0	0	0	0	0	0	Significance given
Garg, Ankit; Huang, He; Kushvaha, Vinod; Madhushri, Priyanka; Viroon, Kamchoom; Wani, Insha; Koshy, Nevin; Hong-Hu, Zhu	2020	Mechanism of biochar soil pore–gas–water interaction: gas properties of biochar-amended sandy soil at different degrees of compaction using KNN modeling		Exclude	0	0	0	1	0	0	1
Guo, X.; Ji, Q.; Rizwan, M.; Li, H.; Li, D.; Chen, G.	2020	Effects of biochar and foliar application of selenium on the uptake and subcellular distribution of chromium in Ipomoea aquatica in chromium-polluted soils		Exclude	1	0	0	0	0	0	1	No soil info
Haghighatjou, M.; Shirvani, M.	2020	Sugarcane Bagasse Biochar: Preparation, Characterization, and Its Effects on Soil Properties and Zinc Sorption-desorption		Exclude	1	0	0	0	0	0	1	No soil info
Ibn Ferjani, A.; Jellali, S.; Akrout, H.; Limousy, L.; Hamdi, H.; Thevenin, N.; Jeguirim, M.	2020	Nutrient retention and release from raw exhausted grape marc biochars and an amended agricultural soil: Static and dynamic investigation		Include	0	0	0	0	0	0	0	Significance given
Jarosz, R.; Mierzwa-Hersztek, M.; Gondek, K.; Kopeć, M.; Lošák, T.; Marcińska-Mazur, L.	2020	Changes in quantity and quality of organic matter in soil after application of poultry litter and poultry litter biochar—5-year field experiment		Include	0	0	0	0	0	0	0	SD given
Kamran, Muhammad; Malik, Zaffar; Parveen, Aasma; Huang, Li; Riaz, Muhammad; Bashir, Saqib; Mustafa, Adnan; Abbasi, Ghulam Hassan; Xue, Bin; Ali, Umeed	2020	Ameliorative effects of biochar on rapeseed (Brassica napus L.) growth and heavy metal immobilization in soil irrigated with untreated wastewater		Exclude	1	0	0	1	0	0	2	Clay loam
Leinweber, Kerstin Panten and Peter	2020	Agronomic evaluation of bone char as phosphorus fertiliser after five years of consecutive application		Exclude	1	0	0	0	0	0	1	WRONG PDF
Li, Quan; Song, Xinzhang; Yrjälä, Kim; Lv, Jianhua; Li, Yongfu; Wu, Jiasheng; Qin, Hua	2020	Biochar mitigates the effect of nitrogen deposition on soil bacterial community composition and enzyme activities in a Torreya grandis orchard		Exclude	1	0	0	0	0	0	1	Clay loam
Liu, Ting; Yang, Lihua; Hu, Zhengkun; Xue, Jingrong; Lu, Yanyan; Chen, Xiaoyun; Griffiths, Bryan S.; Whalen, Joann K.; Liu, Manqiang	2020	Biochar exerts negative effects on soil fauna across multiple trophic levels in a cultivated acidic soil		Exclude	1	0	0	1	0	0	2	Silty clay
MacCarthy, D. S.; Darko, E.; Nartey, E. K.; Adiku, S. G. K.; Tettey, A.	2020	Integrating biochar and inorganic fertilizer improves productivity and profitability of irrigated rice in Ghana, West Africa		Exclude	1	0	0	0	0	0	1	Clay
Mahlo, Lewele Alfred	2020	The effects of biochar and NPK fertilizer on maize performance and selected soil nutrient levels		Exclude	1	0	0	0	0	0	1
Mierzwa-Hersztek, M.; Wolny-Koladka, K.; Gondek, K.; Galazka, A.; Gawryjolek, K.	2020	Effect of Coapplication of Biochar and Nutrients on Microbiocenotic Composition, Dehydrogenase Activity Index and Chemical Properties of Sandy Soil		Include	0	0	0	0	0	0	0	Significance given
Mukherjee, Subham; Mavi, Manpreet S; Singh, Jagdeep; Singh, Bhupinder Pal	2020	Rice-residue biochar influences phosphorus availability in soil with contrasting P status		Include	0	0	0	0	0	0	0	SE given
Obadi, A.; AlHarbi, A.; Abdel-Razzak, H.; Al-Omran, A.	2020	Biochar and compost as soil amendments: effect on sweet pepper (Capsicum annuumL.) growth under partial root zone drying irrigation		Exclude	0	0	0	1	0	0	1	Intervention: not sure about topsoil or not
Reyes-Cabrera, J.; Erickson, J. E.; Leon, R. G.; Quadros, D. G.; Silveira, M. L.; Sollenberger, L. E.	2020	Bahiagrass pasture and elephantgrass bioenergy cropping systems differ in root traits		Exclude	0	0	0	1	0	0	1	Root N concentration
Sun, L. Y.; Deng, J. Y.; Fan, C. H.; Li, J.; Liu, Y. L.	2020	Combined effects of nitrogen fertilizer and biochar on greenhouse gas emissions and net ecosystem economic budget from a coastal saline rice field in southeastern China		Exclude	1	0	0	0	0	0	1	Clay
Tao, Y.; Han, S.; Zhang, Q.; Yang, Y.; Shi, H.; Akindolie, M. S.; Jiao, Y.; Qu, J.; Jiang, Z.; Han, W.; Zhang, Y.	2020	Application of biochar with functional microorganisms for enhanced atrazine removal and phosphorus utilization		Exclude	1	0	0	1	0	0	2	No soil info
Thers, H.; Abalos, D.; Dorsch, P.; Elsgaard, L.	2020	Nitrous oxide emissions from oilseed rape cultivation were unaffected by flash pyrolysis biochar of different type, rate and field ageing		Include	0	0	0	0	0	0	0	SE given
Wang, Zhi; Wang, Zhen; Luo, Ying; Zhan, Ya-nan; Meng, Ya-li; Zhou, Zhi-guo	2020	Biochar increases 15N fertilizer retention and indigenous soil N uptake in a cotton-barley rotation system		Exclude	1	0	0	0	0	0	1	No soil info
Wei, W.; Yang, H.; Fan, M.; Chen, H.; Guo, D.; Cao, J.; Kuzyakov, Y.	2020	Biochar effects on crop yields and nitrogen loss depending on fertilization		Exclude	1	0	0	0	0	0	1	No soil info
Yang, Q.; Ravnskov, S.; Neumann Andersen, M.	2020	Nutrient uptake and growth of potato: Arbuscular mycorrhiza symbiosis interacts with quality and quantity of amended biochars		Include	0	0	0	0	0	0	0	SE given
Zafar-ul-Hye, Muhammad; Wasim, Muhammad Mubashir; Munir, Tariq Muhammad; Aon, Muhammad; Shaaban, Muhammad; Abbas, Mazhar; Hussain, Mubshar; Ahmad, Maqshoof	2020	Co-application of sugarcane bagasse biochar, farmyard manure and mineral nitrogen improved growth indices of corn grown in alkaline calcareous soil		Exclude	0	0	0	1	0	0	1	Intervention: not sure about topsoil or not - pot experiment so probably mixed (though not mentioned) but the pots are 60cm deep. Sandy clay loam with 55% sand. SD given.
Zhang, X. F.; Yang, W. L.; Xin, X. L.; Zhu, A. N.; Ding, S. J.	2020	Poor physical structural components restrict soil fertility and crop productivity for wheat-maize cropping		Exclude	0	1	0	0	0	0	1	Not about biochar. Analyze soil structure to see what impacts soil fertility.
	2021	Biochar Promotes Nitrogen Transformation and Tomato Yield by Regulating Nitrogen-Related Microorganisms in Tomato Cultivation Soil		Exclude	1	0	0	0	0	0	1	Silty clay loam
..., DA Sang; RA Bakar; SH Ahmad; OH Ahmed;	2021	Response on Uptake of Nutrients and on Grain Yield from Rice Husk Biochar Application on Oryza sativa L. Grown in a Low Yielding Granary Area of Tanjung Karang …		Exclude	1	0	0	0	0	0	1	Clay
..., M Arrobas; JV Decker; BL Feix;	2021	Biochar and zeolites did not improve phosphorus uptake or crop productivity in a field trial performed in an irrigated intensive farming system		Include	0	0	0	0	0	0	0	Comparator: not sure for the field experiment, but OK for the pot experiment. Loamy with 54% sand
..., N Prakongkep; RJ Gilkes; W Wisawapipat;	2021	Effects of Biochar on Properties of Tropical Sandy Soils Under Organic Agriculture		Include	0	0	0	0	0	0	0	No SE/SD given?
..., …; S Ali; M Ilyas; M Riaz; K Akhtar; K Ali;	2021	Enhancing phosphorus availability, soil organic carbon, maize productivity and farm profitability through biochar and organic–inorganic fertilizers in an irrigated maize …		Exclude	1	0	0	0	0	0	1	Silty clay loam
Al Mamun, S.; Saha, S.; Ferdush, J.; Tusher, T. R.; Abu-Sharif, M.; Alam, M. F.; Balks, M. R.; Parveen, Z.	2021	Cadmium contamination in agricultural soils of Bangladesh and management by application of organic amendments: evaluation of field assessment and pot experiments		Include	0	0	0	0	0	0	0	SE given
Asiloglu, R.; Sevilir, B.; Samuel, S. O.; Aycan, M.; Akca, M. O.; Suzuki, K.; Murase, J.; Turgay, O. C.; Harada, N.	2021	Effect of protists on rhizobacterial community composition and rice plant growth in a biochar amended soil		Exclude	1	0	0	0	0	0	1
Baninajarian, Soheila; Shirvani, Mehran	2021	Use of biochar as a possible means of minimizing phosphate fixation and external P requirement of acidic soil		Exclude	1	0	0	0	0	0	1	No soil info
Ebrahimi, Mohsen; Souri, Mohammad Kazem; Mousavi, Amir; Navazolah, Sahebani	2021	Biochar and vermicompost improve growth and physiological traits of eggplant (<i>Solanum melongena</i> L.) under deficit irrigation		Exclude	0	1	0	0	0	0	1	Population: loamy with 50% sand. Intervention: "incorporated in the top 40 cm of soil"
Herawati, A.; Mujiyo, ; Syamsiyah, J.; Baldan, S. K.; Arifin, I.	2021	Application of soil amendments as a strategy for water holding capacity in sandy soils		Exclude	0	0	0	1	0	0	1	Water related
Hua, Xiao; Hu, Chen; Yongkuan, Chi	2021	STUDY ON THE EFFECT OF BIOCHAR MULCHING ON SOIL MOISTURE CONSERVATION IN KARST AREA OF SOUTH CHINA--TAKE QIXINGGUAN DISTRICT IN NORTHWEST GUIZHOU PROVINCE AS AN EXAMPLE		Exclude	1	0	0	1	0	0	2	Water related. No soil info but probably clay.
Lebrun, Manhattan; Nandillon, Romain; Miard, Florie; Le Forestier, Lydie; Morabito, Domenico; Bourgerie, Sylvain	2021	Effects of biochar, ochre and manure amendments associated with a metallicolous ecotype of <i>Agrostis capillaris</i> on As and Pb stabilization of a former mine technosol		Exclude	1	0	0	0	0	0	1	No soil info
Liao, X.; Müller, C.; Jansen-Willems, A.; Luo, J.; Lindsey, S.; Liu, D.; Chen, Z.; Niu, Y.; Ding, W.	2021	Field-aged biochar decreased N2O emissions by reducing autotrophic nitrification in a sandy loam soil		Include	0	0	0	0	0	0	0	SD given
P, Kannan; M, Paramasivan; S, Marimuthu; C, Swaminathan; Bose, Jayakumar	2021	Applying both biochar and phosphobacteria enhances Vigna mungo L. growth and yield in acid soils by increasing soil pH, moisture content, microbial growth and P availability		Include	0	0	0	0	0	0	0	Significance given
Shahzad, H.; Iqbal, M.; Latif, N.; Khan, M. A.; Khan, Q. U.	2021	Managing organic carbon of sandy clay loam soil with organic amendments to promote particle aggregation		Exclude	0	0	0	1	0	0	1	Sandy clay loam with 51% sand. Focus on carbon. Biochar feedstock not clear (but the article is about organic amendments?)
Sulok Kevin Muyang, Tawie; Haruna, Ahmed Osumanu; Khew Choy, Yuen; Lai, Pei Sing; Zehnder Jarroop Augustine, Mercer; Wasli Mohd, Effendi; Aziz Zakry Fitri, Ab	2021	Use of organic soil amendments to improve soil health and yield of immature pepper (<i>Piper nigrum</i> L.)		Include	0	0	0	0	0	0	0	Not sure about comparator. Sandy clay loam with 60% sand. SD given.
Xue, Shuaixing; Chen, Fengfen; Wang, Yuying; Shao, Zhijiang; Zhang, Congguang; Qiu, Ling; Yi, Ran; He, Li	2021	Effects of Co-Applications of Biochar and Solid Digestate on Enzyme Activities and Heavy Metals Bioavailability in Cd-Polluted Greenhouse Soil		Exclude	1	0	0	0	0	0	1	"medium loam"
Yang, C.; Liu, J.; Lu, S.	2021	Pyrolysis temperature affects pore characteristics of rice straw and canola stalk biochars and biochar-amended soils		Exclude	1	0	0	1	0	0	2
Cano, I López	0	… and environmental evaluation of biochar obtained by pyrolysis from different organic wastes= Evaluación agronómica y ambiental del uso agrícula del biochar …		Include							0
JONES, H CHENG; PW HILL; MS BASTAMI; DL	0	Biochar stimulates the decomposition of simple organic matter and suppresses		Exclude				1			1
Licht, MBM	0	Comparing Biochar Application Methods for Switchgrass Yield and C Sequestration on Contrasting Marginal Lands in Pennsylvania		Include							0	Control and treatment have to checked at CA stage carfully
Nyambo, P.; Chiduza, C.; Araya, T.	0	Effect of conservation agriculture on selected soil physical properties on a haplic cambisol in Alice, Eastern Cape, South Africa		Exclude	1			1	1		3
Stylianou, M.; Panagiotou, C. F.; Andreou, E.; Frixou, F.; Christou, A.; Papanastasiou, P.	0	Assessing the influence of biochars on the hydraulic properties of a loamy sand soil		Exclude				1	1		2
Kimetu, J. M.; Lehmann, J.; Ngoze, S. O.; Mugendi, D. N.; Kinyangi, J. M.; Riha, S.; Verchot, L.; Recha, J. W.; Pell, A. N.	2008	Reversibility of soil productivity decline with organic matter of differing quality along a degradation gradient		Include							0	This should be checked carefully at CA stage
Speir, RA	2008	Use of pyrolysis char as an amendment in soils of the Southeastern United States		Include							0
	2011	USE OF BIOCHAR		Exclude	1	1	1		1
Steiner, C.; Teixeira, W. G.; Zech, W.	2009	The effect of charcoal in Banana (Musa Sp.) planting holes - An on-farm study in central Amazonia, Brazil		Exclude	1				1		2	The soil type is not described
Bor, A	2010	Properties of dark anthropogenic soil layers and influence of charcoal on crop growth in the Negev desert (Israel)		Exclude	1			1			2
Deenik, J. L.; McClellan, T.; Uehara, G.; Antal Jr, M. J.; Sonia, C.	2010	Charcoal volatile matter content influences plant growth and soil nitrogen transformations		Exclude	1	1					2
van Zwieten, L.; Kimber, S.; Morris, S.; Chan, K. Y.; Downie, A.; Rust, J.; Joseph, S.; Cowie, A.	2010	Effects of biochar from slow pyrolysis of papermill waste on agronomic performance and soil fertility		Exclude	1						1
Dil, Matthew	2011	The effects of nitrogen-enriched biochar on maize (Zea mays) productivity and soil organic carbon		Include							0	This has to be deleted at CA stage because the data is not clear if it is for sandy soil or other type of soil. So, the output is not clear
Edmunds, C. W.; Labbe, N.; Kim, P.; Johnson, A.; Radosevich, M.; Rials, T.	2011	Effects of biochar amendment in soil on bioenergy crop yield and biomass composition		Exclude	1						1
Olivier, Charl Francois	2011	An investigation into the degradation of biochar and its interactions with plants and soil microbial community		Exclude					1		1
Rosenani, AB; Ahmad, SH; Nurul Adila, S	2011	Biochar as a soil amendment to improve crop yield and soil carbon sequestration		Exclude	1						1
Åslund, I	2012	Effects of applying biochar to soils from Embu, Kenya		Exclude	1						1
Ippolito, J. A.; Novak, J. M.; Busscher, W. J.; Ahmedna, M.; Rehrah, D.; Watts, D. W.	2012	Switchgrass biochar aff ects two aridisols		Include							0
Jones, D. L.; Rousk, J.; Edwards-Jones, G.; DeLuca, T. H.; Murphy, D. V.	2012	Biochar-mediated changes in soil quality and plant growth in a three year field trial		Exclude	1						1	the percentage of sand is not given
Noguera, Diana; Barot, Sébastien; Laossi, K-R; Cardoso, J; Lavelle, Patrick; de Carvalho, MH Cruz	2012	Biochar but not earthworms enhances rice growth through increased protein turnover		Exclude	1			1			2
Schnell, Ronnie W; Vietor, Donald M; Provin, Tony L; Munster, Clyde L; Capareda, Sergio	2012	Capacity of biochar application to maintain energy crop productivity: soil chemistry, sorghum growth, and runoff water quality effects		Include							0	The treatments have to be checked at CA stage
Uchimiya, M.; Bannon, D. I.; Wartelle, L. H.; Lima, I. M.; Klasson, K. T.	2012	Lead Retention by Broiler Litter Biochars in Small Arms Range Soil: Impact of Pyrolysis Temperature		Exclude				1	1		2	This could have been deleted at CA Stage anyway
..., CC Tsai; YF Chang; GS Hwang;	2013	Impact of Wood Biochar Addition on Nutrient Leaching and Fertility in a Rural Ultisols of Taiwan		Exclude	1						1
Mensah, SG	2013	HYT Biofertilizers and Biochar Effects on the Growth, Yield and Fruit Quality of Okra in the Forest Ecological Zone of Ghana		Exclude	1						1
Sachdeva, V	2013	Biochar-induced soil stability influences phosphorus retention in an agricultural field in Quebec		Exclude	1						1
Zheng, H.; Wang, Z.; Deng, X.; Herbert, S.; Xing, B.	2013	Impacts of adding biochar on nitrogen retention and bioavailability in agricultural soil		Exclude	1						1
Brantley, KE	2014	Short-Term Effects of Poultry Litter or Woodchip Biochar Amendment in a Temperate Zone Agronomic System		Exclude	1						1
Chintala, Rajesh; Schumacher, Thomas E.; McDonald, Louis M.; Clay, David E.; Malo, Douglas D.; Papiernik, Sharon K.; Clay, Sharon A.; Julson, James L.	2014	Phosphorus Sorption and Availability from Biochars and Soil/ Biochar Mixtures		Exclude	1			1			2
Ebeheakey, AA	2014	The use of biochar and charcoal as soil amendments to improve allelochemical-laden soils in the landscape		Exclude		1	1				2
Liang, Feng; LI, Gui-tong; LIN, Qi-mei; ZHAO, Xiao-rong	2014	Crop yield and soil properties in the first 3 years after biochar application to a calcareous soil		Exclude	1						1
Olmo, M.; Alburquerque, J. A.; Barrón, V.; del Campillo, M. C.; Gallardo, A.; Fuentes, M.; Villar, R.	2014	Wheat growth and yield responses to biochar addition under Mediterranean climate conditions		Exclude	1						1
Sevean, RL	2014	Impact of biochar and industrial ash amendments on soil properties, growth and nutrition of black and white spruce seedlings in a sandy loam soil		Include							0
Tammeorg, Priit	2014	Softwood biochar as a soil amendment material for boreal agriculture		Exclude				1			1
Wang, T.; Camps-Arbestain, M.; Hedley, M.	2014	The fate of phosphorus of ash-rich biochars in a soil-plant system		Include							0	Can be deleted at CA stage because the results cant be read
Willich, M	2014	Leaching of Carbon and Nutrients on a Subtropical Sandy Soil from Northern Oman-A Comparison of Methods and Amendments		Exclude		1					1
..., A Eyles; SA Bound; G Oliver; R Corkrey; M Hardie;	2015	Impact of biochar amendment on the growth, physiology and fruit of a young commercial apple orchard		Exclude				1			1
..., MIA Shamim; FA DIJKSTRA; M ABUYUSUF;	2015	Synergistic effects of biochar and NPK fertilizer on soybean yield in an alkaline soil		Exclude				1			1
..., P Ly; QD Vu; LS Jensen; A Pandey;	2015	Effects of rice straw, biochar and mineral fertiliser on methane (CH 4) and nitrous oxide (N 2 O) emissions from rice (Oryza sativa L.) grown in a rain-fed lowland rice soil of Cambodia: a pot experiment		Exclude				1			1
Asadu, E Ndor; OJ Jayeoba; CLA	2015	Effect of biochar soil amendment on soil properties and yield of sesame varieties in Lafia, Nigeria		Include							0
Case, S. D. C.; McNamara, N. P.; Reay, D. S.; Stott, A. W.; Grant, H. K.; Whitaker, J.	2015	Biochar suppresses N2O emissions while maintaining N availability in a sandy loam soil		Include							0	This has to be deleted at CA stage because the output is not clear and not readable
Chen, Jingjing; Kim, Hyunjin; Yoo, Gayoung	2015	Effects of Biochar Addition on CO2 and N2O Emissions following Fertilizer Application to a Cultivated Grassland Soil		Include							0
Fan, R.; Luo, J.; Yan, S.; Zhou, Y.; Zhang, Z.	2015	Effects of Biochar and Super Absorbent Polymer on Substrate Properties and Water Spinach Growth		Exclude	1						1
Kongthod, T.; Thanachit, S.; Anusontpornperm, S.; Wiriyakitnateekul, W.	2015	Effects of Biochars and Other Organic Soil Amendments on Plant Nutrient Availability in an Ustoxic Quartzipsamment		Include							0
Liu, SS Akhtar; MN Andersen; F	2015	Residual effects of biochar on improving growth, physiology and yield of wheat under salt stress		Include							0
Matt, CP	2015	An assessment of biochar amended soilless media for nursery propagation of northern Rocky Mountain native plants		Exclude	1						1
Rajapaksha, Anushka Upamali; Ahmad, Mahtab; Vithanage, Meththika; Kim, Kwon-Rae; Chang, Jun Young; Lee, Sang Soo; Ok, Yong Sik	2015	The role of biochar, natural iron oxides, and nanomaterials as soil amendments for immobilizing metals in shooting range soil		Include							0
Sigua, G. C.; Stone, K. C.; Hunt, P. G.; Cantrell, K. B.; Novak, J. M.	2015	Increasing biomass of winter wheat using sorghum biochars		Include							0
Van Zwieten, Lukas; Rose, Terry; Herridge, David; Kimber, Stephen; Rust, Josh; Cowie, Annette; Morris, Stephen	2015	Enhanced biological N 2 fixation and yield of faba bean (Vicia faba L.) in an acid soil following biochar addition: dissection of causal mechanisms		Exclude	1						1
Wisnubroto, Erwin Ismu	2015	Investigation on the effect of biochar addition and the use of pasture species with different rooting systems on soil fertility and carbon storage : a thesis presented in partial fulfilment of the requirements for the degree of Master of Philosophy (MPhil) in Soil Science at the Institute of Agriculture and Environment, Massey University, Palmerston North, New Zealand		Include							0
Yang, Fan; Cao, Xinde; Gao, Bin; Zhao, Ling; Li, Feiyue	2015	Short-term effects of rice straw biochar on sorption, emission, and transformation of soil NH 4+-N		Exclude	1						1
Agegnehu, G.; Bass, A. M.; Nelson, P. N.; Bird, M. I.	2016	Benefits of biochar, compost and biochar-compost for soil quality, maize yield and greenhouse gas emissions in a tropical agricultural soil		Exclude	1						1
Andreev, Nadejda; Ronteltap, Mariska; Lens, Piet N. L.; Boincean, Boris; Bulat, Lidia; Zubcov, Elena	2016	Lacto-fermented mix of faeces and bio-waste supplemented by biochar improves the growth and yield of corn (Zea mays L.)		Exclude	1			1			2
Basta, N. T.; Busalacchi, D. M.; Hundal, L. S.; Kumar, K.; Dick, R. P.; Lanno, R. P.; Carlson, J.; Cox, A. E.; Granato, T. C.	2016	Restoring Ecosystem Function in Degraded Urban Soil Using Biosolids, Biosolids Blend, and Compost		Exclude	1						1	Soil texture was not given
Egyir, M	2016	Using Biochar To Reduce Leaching And Enhance Nitrogen Uptake In Two Ghanaian Soils		Include							0
Gao, S	2016	Locally produced wood biochar increases nutrient retention in agricultural soils of the San Juan Islands, WA, USA		Include							0
Haider, G.; Steffens, D.; Muller, C.; Kammann, C. I.	2016	Standard Extraction Methods May Underestimate Nitrate Stocks Captured by Field-Aged Biochar		Include							0
Han, Fengpeng; Ren, Lulu; Zhang, Xing-Chang	2016	Effect of biochar on the soil nutrients about different grasslands in the Loess Plateau		Include							0	it should be carefully checked at CA stage
Khan, Naser; Clark, Ian; Sánchez-Monedero, Miguel A.; Shea, Syd; Meier, Sebastian; Qi, Fangjie; Kookana, Rai S.; Bolan, Nanthi	2016	Physical and chemical properties of biochars co-composted with biowastes and incubated with a chicken litter compost		Exclude	1						1
Ma, Ningning; Zhang, Lili; Zhang, Yulan; Yang, Lijie; Yu, Chunxiao; Yin, Guanghua; Doane, Timothy A.; Wu, Zhijie; Zhu, Ping; Ma, Xingzhu	2016	Biochar Improves Soil Aggregate Stability and Water Availability in a Mollisol after Three Years of Field Application		Exclude	1			1			2
Mickan, B. S.; Abbott, L. K.; Stefanova, K.; Solaiman, Z. M.	2016	Interactions between biochar and mycorrhizal fungi in a water-stressed agricultural soil		Exclude				1			1
Salim, B. B. M.	2016	Influence of biochar and seaweed extract applications on growth, yield and mineral composition of wheat (Triticum aestivum L.) under sandy soil conditions		Include							0
Subedi, R.; Taupe, N.; Pelissetti, S.; Petruzzelli, L.; Bertora, C.; Leahy, J. J.; Grignani, C.	2016	Greenhouse gas emissions and soil properties following amendment with manure-derived biochars: Influence of pyrolysis temperature and feedstock type		Include							0
Xu, Nan; Tan, Guangcai; Wang, Hongyuan; Gai, Xiapu	2016	Effect of biochar additions to soil on nitrogen leaching, microbial biomass and bacterial community structure		Include							0
Zhang, Hanzhi; Chen, Chengrong; Gray, Evan M; Boyd, Sue E; Yang, Hong; Zhang, Dongke	2016	Roles of biochar in improving phosphorus availability in soils: a phosphate adsorbent and a source of available phosphorus		Exclude	1				1		2	The percentage of sand is not given
..., TTN Nguyena; CY Xua;	2017	Effects of Biochar on Nitrogen Cycling and Plant Ecophysiology in Cropping Systems		Exclude					1		1	It is not an experimental study
ALI, A	2017	Effect of biochar on growth, yield and quality of potato		Exclude	1			1			2
Aller, D	2017	Modified from a manuscript published in Geoderma Deborah Aller, Samuel Rathke 2, David Laird, Richard Cruse, Jerry Hatfield 3		Exclude	1			1			2
Arif, M.; Ilyas, M.; Riaz, M.; Ali, K.; Shah, K.; Ul Haq, I.; Fahad, S.	2017	Biochar improves phosphorus use efficiency of organic-inorganic fertilizers, maize-wheat productivity and soil quality in a low fertility alkaline soil		Exclude	1						1
Biederman, L. A.; Phelps, J.; Ross, B. J.; Polzin, M.; Harpole, W. S.	2017	Biochar and manure alter few aspects of prairie development: A field test		Exclude	1						1	The soil type is not described, this could have been deleted at CA stage anyway
Burgeon, V	2017	Biochar effects on soil physicochemical properties and on maize yields (Zea mays L.) in tropical soils of Burkina Faso		Include							0
Feng, Yanfang; Lu, Haiying; Liu, Yang; Xue, Lihong; Dionysiou, Dionysios D.; Yang, Linzhang; Xing, Baoshan	2017	Nano-cerium oxide functionalized biochar for phosphate retention: preparation, optimization and rice paddy application		Exclude	1				1		2
Gale, Nigel V.; Halim, Md Abdul; Horsburgh, Mark; Thomas, Sean C.	2017	Comparative responses of early-successional plants to charcoal soil amendments		Exclude				1			1
Holly, Michael; Larson, Rebecca	2017	Thermochemical Conversion of Biomass Storage Covers to Reduce Ammonia Emissions from Dairy Manure		Exclude	1						1
Huang, Min; Zhou, Xuefeng; Chen, Jiana; Cao, Fangbo; Jiang, Ligeng; Zou, Yingbin	2017	Interaction of changes in pH and urease activity induced by biochar addition affects ammonia volatilization on an acid paddy soil following application of urea		Exclude	1						1
Jeong, Jaeyeob; Jo, Chang Gyu; Baek, Gyeong Won; Park, Jae-Hyun; Ma, Ho-Seop; Yoo, Byung Oh; Kim, Choonsig	2017	Soil and the foliage nutrient status following soil amendment applications in a Japanese cypress ( Chamaecyparis obtusa Endlicher) plantation		Exclude	1						1	Percentage of sand is not given. Ultisol soil can be clay soil but also sandy soil
Lee, S. C. K.; Rosenani, A. B.; Ishak, C. F.; Idris, A.; Abdul Rahim, K.; Meyer-Aurich, A.	2017	15N-labelled fertiliser recovery by maize (Zea mays L.) and leaching of nutrients as influenced by oil palm empty fruit bunch biochar in a mini-lysimeter under controlled tropical environment		Include							0
Liu, Z.; He, T.; Cao, T.; Yang, T.; Meng, J.; Chen, W.	2017	Effects of biochar application on nitrogen leaching, ammonia volatilization and nitrogen use efficiency in two distinct soils		Include							0
Pavlíková, Daniela; Zemanova, Veronika; Břendová, Kateřina; Kubátová, Pavla; Tlustoš, Pavel	2017	Effect of biochar application on the content of nutrients (Ca, Fe, K, Mg, Na, P) and amino acids in subsequently growing spinach and mustard		Exclude	1						1
Rollon, Reuben James C.; Almendras-Ferraren, Angela S.; Ferraren, Dilberto O.	2017	Effects of biochar application on potting media chemical properties, arbuscular mycorrhizal fungi spore density, growth and nutrient uptake of sorghum (Sorghum vulgare L.)		Exclude	1						1
Sanger, A.; Reibe, K.; Mumme, J.; Kaupenjohann, M.; Ellmer, F.; Ross, C. L.; Meyer-Aurich, A.	2017	Biochar application to sandy soil: effects of different biochars and N fertilization on crop yields in a 3-year field experiment		Include							0
Shepherd, Jessica G.; Buss, Wolfram; Sohi, Saran P.; Heal, Kate V.	2017	Bioavailability of phosphorus, other nutrients and potentially toxic elements from marginal biomass-derived biochar assessed in barley (Hordeum vulgare) growth experiments		Include							0	This can be deleted at CA stage because in the experiments randomization was not mentioned
Speratti, Alicia Beatriz	2017	Biochar for the Brazilian Cerrado: contributions to soil quality and plant growth		Include							0
Sun, Z.; Sänger, A.; Rebensburg, P.; Lentzsch, P.; Wirth, S.; Kaupenjohann, M.; Meyer-Aurich, A.	2017	Contrasting effects of biochar on N2O emission and N uptake at different N fertilizer levels on a temperate sandy loam		Include							0
Yi, Qiong; Tang, Shuanghu; Fan, Xiaolin; Zhang, Mu; Pang, Yuwan; Huang, Xu; Huang, Qiaoyi	2017	Effects of nitrogen application rate, nitrogen synergist and biochar on nitrous oxide emissions from vegetable field in south China		Exclude	1						1
Yuniwati, E. D.	2017	Land Husbandry: Biochar application to reduce land degradation and erosion on cassava production		Exclude	1						1	Soil texture was not given
Zhang, Guixiang; Guo, Xiaofang; Zhu, Yuen; Han, Zhiwang; He, Qiusheng; Zhang, Fengsong	2017	Effect of biochar on the presence of nutrients and ryegrass growth in the soil from an abandoned indigenous coking site: the potential role of biochar in the revegetation of contaminated site		Include							0
..., NB Jahromi; F Walker; A Fulcher; J Altland;	2018	Growth response, mineral nutrition, and water utilization of container-grown woody ornamentals grown in biochar-amended pine bark		Exclude	1						1	The soil type is not described, alo bulk density is very low, so it should be fertile soil
Alvarez-Rogel, J.; Gomez, M. D. T.; Conesa, H. M.; Parraga-Aguado, I.; Gonzalez-Alcaraz, M. N.	2018	Biochar from sewage sludge and pruning trees reduced porewater Cd, Pb and Zn concentrations in acidic, but not basic, mine soils under hydric conditions		Exclude				1			1
Bockstette, J	2018	The role of soil reconstruction and soil amendments in forest reclamation		Exclude	1			1			2
Chen, Z.; Zhang, J.; Liu, M.; Wu, Y.; Yuan, Z.	2018	Immobilization of metals in contaminated soil from E-waste recycling site by dairy-manure-derived biochar		Include							0
Cheng, Qianding; Cheng, Hongguang; Lu, Lu; Pu, Xiao; Wu, Zhenzhen; Sun, Haixu	2018	Fate of nitrogen in overlying water with biochar addition to sediment in planted ditches		Exclude	1						1
Fazal, Jalal; Arif, Muhammad; Ahmad, Ishfaq; Waheed, Murad	2018	Increasing Farm Productivity and Soil Fertility on Sustainable Basis Through “Summer Gap” Utilization with Biochar and Legumes		Exclude	1			1			2
Gerdelidani, A. F.; Hosseini, H. M.	2018	Effects of sugar cane bagasse biochar and spent mushroom compost on phosphorus fractionation in calcareous soils		Exclude				1			1
Gonai, AZ Oo; S Sudo; KT Win; A Shibata; T	2018	Influence of pruning waste biochar and oyster shell on N2O and CO2 emissions from Japanese pear orchard soil		Exclude	1						1
Liu, H.; Xu, F.; Xie, Y.; Wang, C.; Zhang, A.; Li, L.; Xu, H.	2018	Effect of modified coconut shell biochar on availability of heavy metals and biochemical characteristics of soil in multiple heavy metals contaminated soil		Include							0	This can be deleted at CA stage
Pandit, N. R.; Mulder, J.; Hale, S. E.; Zimmerman, A. R.; Pandit, B. H.; Cornelissen, G.	2018	Multi-year double cropping biochar field trials in Nepal: Finding the optimal biochar dose through agronomic trials and cost-benefit analysis		Exclude	1			1			2
Pandit, Naba Raj; Mulder, Jan; Hale, Sarah Elizabeth; Martinsen, Vegard; Schmidt, Hans Peter; Cornelissen, Gerard	2018	Biochar improves maize growth by alleviation of nutrient stress in a moderately acidic low-input Nepalese soil		Exclude	1						1
Richard, Robert P.; Potvin, Lynette R.; Kane, Evan S.; Handler, Stephen D.; Smith, Patrick J.; Peterson, Don	2018	Biochar and Wood Ash Amendments for Forestry in the Lake States: Field Report and Initial Results		Include							0
Speratti, Alicia B.; Johnson, Mark S.; Heiriane Martins, Sousa; Dalmagro, Higo J.; Eduardo Guimarães, Couto	2018	Biochars from local agricultural waste residues contribute to soil quality and plant growth in a Cerrado region (Brazil) Arenosol		Include							0
Sun, Haijun; Min, Ju; Zhang, Hailin; Feng, Yanfang; Lu, Kouping; Shi, Weiming; Yu, Min; Li, Xuewen	2018	Biochar application mode influences nitrogen leaching and NH3 volatilization losses in a rice paddy soil irrigated with N-rich wastewater		Exclude	1						1	Sand percentage is n ot given in the soil composition
Wang, C.; Alidoust, D.; Yang, X.; Isoda, A.	2018	Effects of bamboo biochar on soybean root nodulation in multi-elements contaminated soils		Include							0
Yadav, V.; Khare, P.; Deshmukh, Y.; Shanker, K.; Nigam, N.; Karak, T.	2018	Performance of biochar derived from Cymbopogon winterianus waste at two temperatures on soil properties and growth of Bacopa monneri		Include							0
..., …; C Tang; H Wang; C Zhao; D Yin; Y Yuan; K Yang;	2019	Effect of different amounts of biochar on meadow soil characteristics and maize yields over three years		Exclude	1						1	Soil texture was not given
..., H Cao; L Ning; M Xun; F Feng; P Li; S Yue; J Song;	2019	Biochar can increase nitrogen use efficiency of Malus hupehensis by modulating nitrate reduction of soil and root		Include							0
Avornyo, Vincent Kodjo	2019	Increasing rice productivity in the lowland soils of the interior savanna of Ghana: The role of rice husk biochar and phosphate rock		Exclude	1						1
Bohara, H.; Dodla, S.; Wang, J. J.; Darapuneni, M.; Acharya, B. S.; Magdi, S.; Pavuluri, K.	2019	Influence of poultry litter and biochar on soil water dynamics and nutrient leaching from a very fine sandy loam soil		Include							0
Duan, P.; Zhang, Q.; Zhang, X.; Xiong, Z.	2019	Mechanisms of mitigating nitrous oxide emissions from vegetable soil varied with manure, biochar and nitrification inhibitors		Exclude	1			1			2
Fungo, B.; Chen, Z.; Butterbach-Bahl, K.; Lehmannn, J.; Saiz, G.; Braojos, V.; Kolar, A.; Rittl, T. F.; Tenywa, M.; Kalbitz, K.; Neufeldt, H.; Dannenmann, M.	2019	Nitrogen turnover and N2O/N2 ratio of three contrasting tropical soils amended with biochar		Exclude				1			1
Fungo, Bernard; Lehmann, Johannes; Kalbitz, Karsten; Thionģo, Margaret; Moses, Tenywa; Okeyo, Irene; Neufeldt, Henry	2019	Ammonia and nitrous oxide emissions from a field Ultisol amended with tithonia green manure, urea, and biochar		Exclude	1						1	Texture of the soil is not given
Ghorbani, M.; Asadi, H.; Abrishamkesh, S.	2019	Effects of rice husk biochar on selected soil properties and nitrate leaching in loamy sand and clay soil		Include							0	Randomization is not mentioned in the study so it should be carefully checked at CA stage
Kätterer, Thomas; Roobroeck, Dries; Andrén, Olof; Kimutai, Geoffrey; Karltun, Erik; Kirchmann, Holger; Nyberg, Gert; Vanlauwe, Bernard; de Nowina, Kristina Röing	2019	Biochar addition persistently increased soil fertility and yields in maize-soybean rotations over 10 years in sub-humid regions of Kenya		Exclude	1						1
Kelso, S	2019	The Effects of Biochar, Weed Control, and Irrigation on the Growth and Survival of Jack Pine Seedlings and Native Plant Communities in Northern Minnesota, USA		Exclude	1			1	1		3
Li, S.; Wang, S.; Shangguan, Z.	2019	Combined biochar and nitrogen fertilization at appropriate rates could balance the leaching and availability of soil inorganic nitrogen		Exclude	1						1
Mandal, Sanchita; Donner, Erica; Smith, Euan; Sarkar, Binoy; Lombi, Enzo	2019	Biochar with near-neutral pH reduces ammonia volatilization and improves plant growth in a soil-plant system: A closed chamber experiment		Exclude	1						1	Soil texture was not given.
Murtaza, B.; Zaman, G.; Imran, M.; Shah, G. M.; Amjad, M.; Ahmad, N.; Naeem, M. A.; Zakir, A.; Farooq, A.; Ahmad, S.; Murtaza, G.	2019	Municipal Solid Waste Compost Improves Crop Productivity in Saline-Sodic Soil: A Multivariate Analysis of Soil Chemical Properties and Yield Response		Exclude		1					1
Ramlow, M.; Foster, E. J.; Del Grosso, S. J.; Cotrufo, M. F.	2019	Broadcast woody biochar provides limited benefits to deficit irrigation maize in Colorado		Exclude	1						1
Sánchez-Monedero, M. A.; Cayuela, M. L.; Sánchez-García, M.; Vandecasteele, B.; D’Hose, T.; López, G.; Martínez-Gaitán, C.; Kuikman, P. J.; Sinicco, T.; Mondini, C.	2019	Agronomic evaluation of biochar, compost and biochar-blended compost across different cropping systems: Perspective from the European project FERTIPLUS		Exclude				1			1
Sial, Tanveer Ali; Lan, Zhilong; Khan, Muhammad Numan; Zhao, Ying; Kumbhar, Farhana; Liu, Jiao; Zhang, Afeng; Hill, Robert Lee; Lahori, Altaf Hussain; Memon, Mehurnisa	2019	Evaluation of orange peel waste and its biochar on greenhouse gas emissions and soil biochemical properties within a loess soil		Exclude	1						1
Sun, Yunpeng; Yang, Jinsong; Yao, Rongjiang; Chen, Xiaobing	2019	Biochar and fulvic acid to activate soil fertility for achieving agro-ecology benefits in a newly reclaimed coastal wetland of China		Exclude	1						1
Xu, M.; Wu, J.; Yang, G.; Zhang, X.; Peng, H.; Yu, X.; Xiao, Y.; Qi, H.	2019	Biochar addition to soil highly increases P retention and decreases the risk of phosphate contamination of waters		Exclude	1						1	Soil texture was not given. Soil is paddy soil but its texture is not given
Xu, Xiangrui; Cheng, Kun; Wu, Hua; Sun, Jianfei; Qian, Yue; Pan, Genxing	2019	Greenhouse gas mitigation potential in crop production with biochar soil amendment—a carbon footprint assessment for cross‐site field experiments from China		Exclude	1			1	1		3
Yang, X. Y.; Chang, K. H.; Kim, Y. J.; Zhang, J.; Yoo, G.	2019	Effects of different biochar amendments on carbon loss and leachate characterization from an agricultural soil		Exclude	1						1
Zhang, J.; Zhuang, M.; Shan, N.; Zhao, Q.; Li, H.; Wang, L.	2019	Substituting organic manure for compound fertilizer increases yield and decreases NH 3 and N 2 O emissions in an intensive vegetable production systems		Exclude	1						1
Zheng, Bang-Xiao; Ding, Kai; Yang, Xiao-Ru; Wadaan, Mohammed A. M.; Hozzein, Wael N.; Peñuelas, Josep; Zhu, Yong-Guan	2019	Straw biochar increases the abundance of inorganic phosphate solubilizing bacterial community for better rape (Brassica napus) growth and phosphate uptake		Exclude				1	1		2
..., N Parker; WA Agyare; E Bessah;	2020	Biochar as a substitute for inorganic fertilizer: Effects on soil chemical properties and maize growth in Ghana		Include							0
Alazzaz, A.; Usman, A. R. A.; Ahmad, M.; Ibrahim, H. M.; Elfaki, J.; Sallam, A. S.; Akanji, M. A.; Al-Wabel, M. I.	2020	Potential short-term negative versus positive effects of olive mill-derived biochar on nutrient availability in a calcareous loamy sand soil		Include							0	No info about topsoil, can be deleted at CA stage
Anawar, ZM Solaiman; MI Shafi; E Beamont; HM	2020	Poultry Litter Biochar Increases Mycorrhizal Colonisation, Soil Fertility and Cucumber Yield in a Fertigation System on Sandy Soil		Include							0
Ashiq, W.; Nadeem, M.; Ali, W.; Zaeem, M.; Wu, J.; Galagedara, L.; Thomas, R.; Kavanagh, V.; Cheema, M.	2020	Biochar amendment mitigates greenhouse gases emission and global warming potential in dairy manure based silage corn in boreal climate		Exclude				1			1
Awad, M.; Moustafa-Farag, M.; Wei, L.; Huang, Q.; Liu, Z.	2020	Effect of garden waste biochar on the bioavailability of heavy metals and growth of Brassica juncea (L.) in a multi-contaminated soil		Exclude	1						1
Cheng, Ran; Anwari, Gulaqa; Zhu, Jing; Wang, Xiaowei; Zhang, Siqi; Geng, Yanqiu; Guo, Liying; Feng, Jin; Shao, Xiwen	2020	Benefits of Biochar for Improving Ion Contents, Cell Membrane Permeability, Leaf Water Status and Yield of Rice Under Saline–Sodic Paddy Field Condition		Exclude	1						1
Ekinci, M Memici; K	2020	Pyrolysis of tomato harvest waste as a function of temperature and duration: Characteristics, production energy, and carbon dioxide emission in field …		Exclude	1			1			2
Feng, Zhuo; Xiao-Feng, Zhang; Li-Li, Lei; Ting-Xiu, Yan; Rui-Rui, Lu; Zun-He, Hu; Yuan-Xiao, Jing	2020	The effect of arbuscular mycorrhizal fungi and biochar on the growth and Cd/Pb accumulation in <i>Zea mays</i>		Exclude	1			1			2
Guo, X.; Han, W.; Zhang, G.; Yang, Y.; Wei, Z.; He, Q.; Wu, Q.	2020	Effect of inorganic and organic amendments on maize biomass, heavy metals uptake and their availability in calcareous and acidic washed soil		Exclude				1			1
Hale, S. E.; Nurida, N. L.; Jubaedah,; Mulder, J.; Sormo, E.; Silvani, L.; Abiven, S.; Joseph, S.; Taherymoosavi, S.; Cornelissen, G.	2020	The effect of biochar, lime and ash on maize yield in a long-term field trial in a Ultisol in the humid tropics		Exclude				1			1
Hussain, Azhar; Maqshoof, Ahmad; Mumtaz Muhammad, Zahid; Ali, Sajjad; Rubab, Sarfraz; Muhammad, Naveed; Moazzam, Jamil; Damalas, Christos A.	2020	Integrated Application of Organic Amendments with <i>Alcaligenes</i> sp. AZ9 Improves Nutrient Uptake and Yield of Maize (<i>Zea mays</i>)		Include							0
Jalal, F.; Arif, M.; Akhtar, K.; Khan, A.; Naz, M.; Said, F.; Zaheer, S.; Hussain, S.; Imtiaz, M.; Khan, M. A.; Ali, M.; Wei, F.	2020	Biochar integration with legume crops in summer gape synergizes nitrogen use efficiency and enhance maize yield		Exclude	1						1
Lebrun, M.; Nandillon, R.; Miard, F.; Le Forestier, L.; Morabito, D.; Bourgerie, S.	2020	Effects of biochar, ochre and manure amendments associated with a metallicolous ecotype of Agrostis capillaris on As and Pb stabilization of a former mine technosol		Exclude	1			1			2
Liu, Mohan; Zhao, Zhuojun; Chen, Lu; Wang, Leqi; Ji, Lingzhen; Xiao, Yan	2020	Influences of arbuscular mycorrhizae, phosphorus fertiliser and biochar on alfalfa growth, nutrient status and cadmium uptake		Exclude					1		1
Lustosa Filho, J. F.; Carneiro, J. S. D. S.; Barbosa, C. F.; de Lima, K. P.; Leite, A. D. A.; Melo, L. C. A.	2020	Aging of biochar-based fertilizers in soil: Effects on phosphorus pools and availability to Urochloa brizantha grass		Exclude	1						1
Meena, H. M.; Prakasha, H. C.	2020	Effect of biochar, lime and soil test value based fertilizer application on soil fertility, nutrient uptake and yield of rice-cowpea cropping system in an acid soil of Karnataka		Exclude	1						1	Sand percentage is n ot given in the soil composition
Muhammad, Kamran; Malik, Zaffar; Parveen, Aasma; Huang, Li; Riaz, Muhammad; Bashir, Saqib; Mustafa, Adnan; Abbasi, Ghulam Hassan; Xue, Bin; Umeed, Ali	2020	Ameliorative Effects of Biochar on Rapeseed (<i>Brassica napus</i> L.) Growth and Heavy Metal Immobilization in Soil Irrigated with Untreated Wastewater		Exclude	1			1			2
Nzediegwu, C.; Prasher, S.; Elsayed, E.; Dhiman, J.; Mawof, A.; Patel, R.	2020	Biochar applied to soil under wastewater irrigation remained environmentally viable for the second season of potato cultivation		Exclude				1			1
Sikder, JC Joardar; B Mondal; S	2020	Comparative study of poultry litter and poultry litter biochar application in the soil for plant growth		Exclude	1			1			2
Sun, Qiaoyu; Liu, Yong; Liu, Hongbin; R. Kasten Dumroese	2020	Interaction of Biochar Type and Rhizobia Inoculation Increases the Growth and Biological Nitrogen Fixation of Robinia pseudoacacia Seedlings		Exclude	1		1	1			3
Unc, J Abedin; A	2020	Addition of biochar to acidic boreal podzolic soils enhances micronutrient availability and crop productivity		Include							0	This can be deleted at CA stage because the ourputs are not clearly readable
Wang, Y. M.; Wang, S. W.; Wang, C. Q.; Zhang, Z. Y.; Zhang, J. Q.; Meng, M.; Li, M.; Uchimiya, M.; Yuan, X. Y.	2020	Simultaneous Immobilization of Soil Cd(II) and As(V) by Fe-Modified Biochar		Include							0	Treatment definations are not clear, check at CA stage
Winarso, Sugeng; Hermiyanto, Bambang; Romadhona, Sukron; Pandutama, Marinus H.; Setiawati, Tri Candra; Indasah, I.	2020	Effectiveness of the combination of biopellet, biochar, chicken manure and fish waste to the improvement of chemical properties of sandy soil and soybean plant growth		Exclude		1	1				2
Zhang, X.; Qu, J. S.; Li, H.; La, S. K.; Tian, Y. Q.; Gao, L. H.	2020	Biochar addition combined with daily fertigation improves overall soil quality and enhances water-fertilizer productivity of cucumber in alkaline soils of a semi-arid region		Include							0
Zolue, GM	2020	Biochar as an Amendment to Improve the Quality of Highly Degraded Soils		Include							0
	2021	Assessment of Acidic Biochar on the Growth, Physiology and Nutrients Uptake of Maize (Zea mays L.) Seedlings under Salinity Stress		Exclude	1						1
..., M Duan; G Liu; B Zhou; X Chen; Q Wang;	2021	Effects of modified biochar on water and salt distribution and water-stable macro-aggregates in saline-alkaline soil		Exclude				1			1
Adetunji, SO Oladele; AT	2021	Agro-residue biochar and N fertilizer addition mitigates CO2-C emission and stabilized soil organic carbon pools in a rain-fed agricultural cropland		Exclude				1			1
Amoah-Antwi, C.; Kwiatkowska-Malina, J.; Fenton, O.; Szara, E.; Thornton, S. F.; Malina, G.	2021	Holistic Assessment of Biochar and Brown Coal Waste as Organic Amendments in Sustainable Environmental and Agricultural Applications		Include							0
Arif, Muhammad; Salman, Ali; Ilyas, Muhammad; Riaz, Muhammad; Akhtar, Kashif; Ali, Kawsar; Muhammad, Adnan; Shah, Fahad; Khan, Imran; Shah, Shahen; Wang, Haiyan	2021	Enhancing phosphorus availability, soil organic carbon, maize productivity and farm profitability through biochar and organic–inorganic fertilizers in an irrigated maize agroecosystem under semi‐arid climate		Exclude	1						1
Hannet, G.; Singh, K.; Fidelis, C.; Farrar, M. B.; Muqaddas, B.; Bai, S. H.	2021	Effects of biochar, compost, and biochar-compost on soil total nitrogen and available phosphorus concentrations in a corn field in Papua New Guinea		Include							0
Lebrun, M.; Miard, F.; Nandillon, R.; Hattab-Hambli, N.; Leger, J. C.; Scippa, G. S.; Morabito, D.; Bourgerie, S.	2021	Influence of Biochar Particle Size and Concentration on Pb and As Availability in Contaminated Mining Soil and Phytoremediation Potential of Poplar Assessed in a Mesocosm Experiment		Exclude				1			1
Manirakiza, Noel; Şeker, Cevdet; Hamza, Negiş	2021	Effects of Woody Compost and Biochar Amendments on Biochemical Properties of the Wind Erosion Afflicted a Calcareous and Alkaline Sandy Clay Loam Soil		Include							0
Papageorgiou, A.; Azzi, E. S.; Enell, A.; Sundberg, C.	2021	Biochar produced from wood waste for soil remediation in Sweden: Carbon sequestration and other environmental impacts		Exclude	1			1	1		3
Saffari, N.; Hajabbasi, M. A.; Shirani, H.; Mosaddeghi, M. R.; Owens, G.	2021	Influence of corn residue biochar on water retention and penetration resistance in a calcareous sandy loam soil		Exclude				1			1
Selvarajh, G.; Ch'ng, H. Y.; Zain, N. M.; Sannasi, P.; Azmin, Snhm	2021	Improving Soil Nitrogen Availability and Rice Growth Performance on a Tropical Acid Soil via Mixture of Rice Husk and Rice Straw Biochars		Exclude	1						1	It could be related but the percentage of sand in the soil composition is not given
Simiele, Melissa; Sferra, Gabriella; Lebrun, Manhattan; Renzone, Giovanni; Bourgerie, Sylvain; Scippa, Gabriella Stefania; Morabito, Domenico; Scaloni, Andrea; Trupiano, Dalila	2021	In-depth study to decipher mechanisms underlying Arabidopsis thaliana tolerance to metal (loid) soil contamination in association with biochar and/or bacteria		Include							0
Xie, Yingxin; Dong, Cheng; Chen, Zhiyong; Liu, Yujuan; Zhang, Yangyang; Gou, Peixin; Zhao, Xu; Ma, Dongyun; Kang, Guozhang; Wang, Chenyang; Zhu, Yunji; Guo, Tiancai	2021	Successive biochar amendment affected crop yield by regulating soil nitrogen functional microbes in wheat-maize rotation farmland		Exclude	1						1
Xiu, Liqun; Zhang, Weiming; Wu, Di; Sun, Yuanyuan; Zhang, Honggui; Gu, Wenqi; Wang, Yuning; Meng, Jun; Chen, Wenfu	2021	Biochar can improve biological nitrogen fixation by altering the root growth strategy of soybean in Albic soil		Exclude	1						1	Soil texture was not given
..., CL Phillips; KM Meyer; CV Hanson;	0	Manipulating rangeland soil microclimate with juniper biochar for improved native seedling establishment		Exclude	1						1
..., E Maftuah; A Hairani; A Susilawati;	0	Biochar for the Improvement of Peatland and Suboptimal Land		Exclude					1		1	It is not an experimental study
..., R WIROSOEDARMO; ANUR MUSTAQIMAN;	0	… PYROLYSIS TEMPERATURE ON BIOCHAR TO REDUCE CADMIUM (CD) CONCENTRATION IN IMPACTED LAPINDO MUD SOIL IN SIDOARJO, EAST JAVA		Exclude				1			1
Gerhard Soja, Franz Zehetner, Katharina Keiblinger, Franz Rosner, Florian Faber, Georg Dersch, Vladimir Fristak	0	Immobilization of copper in vineyard soils the role of the organic additives biochar and compost		Exclude				1			1	The soil type is not given
MIKAJLO, H DVOŘÁČKOVÁ; J ZÁHORA; J ELBL; I	0	CARBON SEQUESTRATION VIA BIOCHAR APPLICATION INTO THE SOIL–IMPROVEMENT OF PLANT REACTION ON THE INDUCED DROUGHT STRESS		Exclude	1						1
Asai, Hidetoshi; Samson, Benjamin K; Stephan, Haefele M; Songyikhangsuthor, Khamdok; Homma, Koki; Kiyono, Yoshiyuki; Inoue, Yoshio; Shiraiwa, Tatsuhiko; Horie, Takeshi	2009	Biochar amendment techniques for upland rice production in Northern Laos: 1. Soil physical properties, leaf SPAD and grain yield		Exclude				1			1
Lee, James W.; Kidder, Michelle; Evans, Barbara R.; Sokwon, Paik; Buchanan, Iii A. C.; Garten, Charles T.; Brown, Robert C.	2010	Characterization of Biochars Produced from Cornstovers for Soil Amendment		Exclude	1		1				2
Ying, Ding; Yu-Xue, Liu; Wei-Xiang, Wu; De-Zhi, Shi; Min, Yang; Zhe-Ke, Zhong	2010	Evaluation of Biochar Effects on Nitrogen Retention and Leaching in Multi-Layered Soil Columns		Exclude	1	1					2
Beck, Deborah A; Johnson, Gwynn R; Spolek, Graig A	2011	Amending greenroof soil with biochar to affect runoff water quantity and quality		Exclude	1				1		2	The soil type is not given
Harris, Eva	2011	Impact of biochar amendment on nutrient retention by riparian soils		Exclude	1						1
Streubel, J. D.; Collins, H. P.; Garcia-Perez, M.; Tarara, J.; Granatstein, D.; Kruger, C. E.	2011	Influence of Contrasting Biochar Types on Five Soils at Increasing Rates of Application		Exclude	1						1
Borchard, N.; Wolf, A.; Laabs, V.; Aeckersberg, R.; Scherer, H. W.; Moeller, A.; Amelung, W.	2012	Physical activation of biochar and its meaning for soil fertility and nutrient leaching - a greenhouse experiment		Include							0
Reddy, A	2012	Phosphorus Transport and Distribution in Kentucky Soils Prepared Using Various Biochar Types		Include							0
Sarkhot, Deoyani V.; Berhe, Asmeret Asefaw; Ghezzehei, Teamrat A.	2012	Impact of Biochar Enriched with Dairy Manure Effluent on Carbon and Nitrogen Dynamics		Exclude	1						1
Akbar Basri, M. H.; Abdu, A.; Jusop, S.; Ahmed, H. A.; Abdul-Hamid, H.; Kusno, M. A.; Zainal, B.; Senin, A. L.; Junejo, N.	2013	Effects of mixed organic and inorganic fertilizers application on soil properties and the growth of kenaf (Hibiscus Cannabinus l.)cultivated on BRIS soils		Include							0
Guerena, D.; Lehmann, J.; Hanley, K.; Enders, A.; Hyland, C.; Riha, S.	2013	Nitrogen dynamics following field application of biochar in a temperate North American maize-based production system		Exclude	1						1
Schulz, H.; Dunst, G.; Glaser, B.	2013	Positive effects of composted biochar on plant growth and soil fertility		Include							0
V, Shanthi Prabha; R, Renuka; P, Sreekanth N.; Padmakumar, Babu; Thomas, A. P.	2013	A STUDY OF THE FERTILITY AND CARBON SEQUESTRATION POTENTIAL OF RICE SOIL WITH RESPECT TO THE APPLICATION OF BIOCHAR AND SELECTED AMENDMENTS		Exclude	1						1	The soil type is not given
Liu, Xiaoyu; Ye, Yingxin; Liu, Yuming; Zhang, Afeng; Zhang, Xuhui; Li, Lianqing; Pan, Genxing; Kibue, Grace Wanjiru; Zheng, Jufeng; Zheng, Jinwei	2014	Sustainable biochar effects for low carbon crop production: a 5-crop season field experiment on a low fertility soil from Central China		Exclude	1						1
Paz-Ferreiro, Jorge; Fu, Shenglei; Méndez, Ana; Gascó, Gabriel	2014	Interactive effects of biochar and the earthworm Pontoscolex corethrurus on plant productivity and soil enzyme activities		Include							0	This can be deleted in CA
Prendergast‐Miller, MT; Duvall, M; Sohi, SP	2014	Biochar–root interactions are mediated by biochar nutrient content and impacts on soil nutrient availability		Include							0
Shen, J.; Tang, H.; Liu, J.; Wang, C.; Li, Y.; Ge, T.; Jones, D. L.; Wu, J.	2014	Contrasting effects of straw and straw-derived biochar amendments on greenhouse gas emissions within double rice cropping systems		Exclude	1						1
Singla, Ankit; Dubey, Suresh Kumar; Singh, Alpana; Inubushi, Kazuyuki	2014	Effect of biogas digested slurry-based biochar on methane flux and methanogenic archaeal diversity in paddy soil		Include							0
Ulyett, James	2014	Impact of biochar manipulations on water and nitrogen		Include							0
Xu, Gang; Sun, JunNa; Shao, HongBo; Chang, Scott X	2014	Biochar had effects on phosphorus sorption and desorption in three soils with differing acidity		Include							0	They studied P sorbtion but it is not in our inclusion criteria, so doubting but it can be deleted at CA stage
..., …; BH Pandit; V Martinsen; G Cornelissen; P Conte;	2015	Fourfold increase in pumpkin yield in response to low-dosage root zone application of urine-enhanced biochar to a fertile tropical soil		Exclude	1			1			2
Alvarez-Campos, Odiney; Lang, Timothy A; Bhadha, Jehangir H; McCray, Mabry; Gao, Bin; Glaz, Barry; Daroub, Samira H	2015	Biochar and Mill Ash Use as Soil Amendments to Grow Sugarcane in Sandy Soils of South Florida		Exclude		1	1				2	The treatment and control were treated differently, Control received P fertilizer while treatment didn’t
Badr, E. A.; Ibrahim, O. M.; Tawfik, M. M.; Bahr, A. A.	2015	Management strategy for improving the productivity of wheat in newly reclaimed sandy soil		Exclude		1	1				2	The study applied charcoal as a treatment but the properties of the charcoal was not described. Besides, control and treatment was not describd
Crombie, Kyle; Mašek, Ondřej; Cross, Andrew; Sohi, Saran	2015	Biochar - synergies and trade-offs between soil enhancing properties and C sequestration potential		Exclude	1		1				2
Huppi, R.; Felber, R.; Neftel, A.; Six, J.; Leifeld, J.	2015	Effect of biochar and liming on soil nitrous oxide emissions from a temperate maize cropping system		Exclude	1		1				2	the control was treated differently than a treatment
Li, B.; Fan, C. H.; Zhang, H.; Chen, Z. Z.; Sun, L. Y.; Xiong, Z. Q.	2015	Combined effects of nitrogen fertilization and biochar on the net global warming potential, greenhouse gas intensity and net ecosystem economic budget in intensive vegetable agriculture in southeastern China		Exclude	1						1
Mitchell, Perry J; Simpson, André J; Soong, Ronald; Simpson, Myrna J	2015	Shifts in microbial community and water-extractable organic matter composition with biochar amendment in a temperate forest soil		Exclude				1			1
Nguyen, DH	2015	Influence of organic amendments on greenhouse gas emissions and N use efficiency in sub-tropical cropping systems		Include							0
Nystrom, Eric Thomas	2015	Biochar Effect on Soil Physical and Chemical Properties and Bermudagrass Growth		Include							0
Sorrenti, G	2015	Biochar in perennial crops: nutritional, agronomical and environmental implications		Include							0
Weerasekara, Chathuri Sugandhika	2015	Effects of biochar on yield and nitrogen nutrition of warm-season biomass grasses		Exclude			1	1			2
..., Y Wang; L Zhang; H Yang; G Yan; Z Xu; C Chen;	2016	Biochar nutrient availability rather than its water holding capacity governs the growth of both C3 and C4 plants		Exclude	1			1			2	The soil texture is not given
Backer, R. G. M.; Schwinghamer, T. D.; Whalen, J. K.; Seguin, P.; Smith, D. L.	2016	Crop yield and SOC responses to biochar application were dependent on soil texture and crop type in southern Quebec, Canada		Include							0
Criscuoli, Irene	2016	Stabilité du charbon végétal (biochar) dans le sol et impact sur la productivité et les cycles des nutriments des prairies alpines		Exclude		1					1
Fang, B.; Lee, X.; Zhang, J.; Li, Y.; Zhang, L.; Cheng, J.; Wang, B.; Cheng, H.	2016	Impacts of straw biochar additions on agricultural soil quality and greenhouse gas fluxes in karst area, Southwest China		Exclude	1						1
Hüppi, R	2016	The impact of biochar on nitrous oxide emissions and nitrogen cycling in temperate cropland soils		Exclude	1						1
Laghari, Mahmood; Hu, Zhiquan; Mirjat, Muhammad Saffar; Xiao, Bo; Tagar, Ahmed Ali; Hu, Mian	2016	Fast pyrolysis biochar from sawdust improves the quality of desert soils and enhances plant growth		Include							0
Mandal, Sanchita; Thangarajan, Ramya; Bolan, Nanthi S.; Sarkar, Binoy; Khan, Naser; Ok, Yong Sik; Naidu, Ravi	2016	Biochar-induced concomitant decrease in ammonia volatilization and increase in nitrogen use efficiency by wheat		Exclude	1						1	It should be related but the soil texture is not given
Ming, LI; Ming, LIU; LI, Zhong-pei; JIANG, Chun-yu; Meng, WU	2016	Soil N transformation and microbial community structure as affected by adding biochar to a paddy soil of subtropical China		Exclude	1						1	Soil texture doesn’t match. It is Anthrosol which is normaly Silty clay soil
Pereira, R. C.; Hedley, M.; Arbestain, M. C.; Wisnubroto, E.; Green, S.; Saggar, S.; Kusumo, B. H.; Mahmud, A. F.	2016	Net changes of soil C stocks in two grassland soils 26months after simulated pasture renovation including biochar addition		Include							0
Priyadarshani, S Hewage; R	2016	Effect of charred digestate (biochar) and digestate on soil organic carbon and nutrients in temperate bioenergy crop production systems		Exclude	1						1
Schneider, F.; Haderlein, S. B.	2016	Potential effects of biochar on the availability of phosphorus - mechanistic insights		Exclude	1	1			1		3
Williams, R	2016	Effectiveness of Biochar Addition in Reducing Concentrations of Selected Nutrients and Bacteria in Runoff		Exclude	1						1
Zhang, Y.; Lin, F.; Wang, X.; Zou, J.; Liu, S.	2016	Annual accounting of net greenhouse gas balance response to biochar addition in a coastal saline bioenergy cropping system in China		Include							0	Can be deleted in the critical appraisal stage because the outcome is not clear enough, and not readable
Baiga, R; Rajashekhar Rao, BK	2017	Effects of biochar, urea and their co‐application on nitrogen mineralization in soil and growth of Chinese cabbage		Exclude	1						1	It is very related however the sand composition is not more than 50%, it equals around 44%
Cárdenas- Aguiar, E.; Gascó, G.; Paz-Ferreiro, J.; Méndez, A.	2017	The effect of biochar and compost from urban organic waste on plant biomass and properties of an artificially copper polluted soil		Exclude			1	1			2
Ch'ng, H. Y.; Ahmed, O. H.; Majid, N. M. A.; Jalloh, M. B.	2017	Reducing Soil Phosphorus Fixation to Improve Yield of Maize on a Tropical Acid Soil Using Compost and Biochar Derived from Agro-Industrial Wastes		Include							0
Griffin, Deirdre E; Wang, Daoyuan; Parikh, Sanjai J; Scow, Kate M	2017	Short-lived effects of walnut shell biochar on soils and crop yields in a long-term field experiment		Exclude	1						1
Ibrahim, Muhammad; Li, Gang; Khan, Sardar; Chi, Qiaoqiao; Xu, Yaoyang	2017	Biochars mitigate greenhouse gas emissions and bioaccumulation of potentially toxic elements and arsenic speciation in Phaseolus vulgaris L		Exclude	1			1			2
Li, Shuailin; Liang, Chutao; Shangguan, Zhouping	2017	Effects of apple branch biochar on soil C mineralization and nutrient cycling under two levels of N		Exclude	1						1
Luo, Xianxiang; Liu, Guocheng; Xia, Yang; Chen, Lei; Jiang, Zhixiang; Zheng, Hao; Wang, Zhenyu	2017	Use of biochar-compost to improve properties and productivity of the degraded coastal soil in the Yellow River Delta, China		Exclude	1						1	It is related however there is no info about soil texture
Lusiba, S.; Odhiambo, J.; Ogola, J.	2017	Effect of biochar and phosphorus fertilizer application on soil fertility: soil physical and chemical properties		Exclude	1						1
Parker, N	2017	Biochar application to highly weathered tropical soils		Exclude				1			1
Pereira, Engil Isadora Pujol; Conz, Rafaela Feola; Six, Johan	2017	Nitrogen utilization and environmental losses in organic greenhouse lettuce amended with two distinct biochars		Exclude	1						1
SANG, DA	2017	… OF RICE HUSK BIOCHAR AS SOIL AMENDMENT FOR IMPROVEMENT OF RICE YIELD, NUTRIENT UPTAKE, SOIL PROPERTIES AND FERTILIZER …		Include							0	Content is not given
Sarma, B.; Borkotoki, B.; Narzari, R.; Kataki, R.; Gogoi, N.	2017	Organic amendments: Effect on carbon mineralization and crop productivity in acidic soil		Include							0
Tampere, M	2017	Impact of slurry fertilization on nutrient leaching and on the abundance of antibiotic resistance genes in agricultural soil		Exclude		1					1	This is a related study however it did not mention Biochar and its effect
Trakal, L.; Raya-Moreno, I.; Mitchell, K.; Beesley, L.	2017	Stabilization of metal(loid)s in two contaminated agricultural soils: Comparing biochar to its non-pyrolysed source material		Exclude				1			1
Wang, L. L.; Wu, J.; Wang, Z. J.; Li, W. Z.; Zhang, K.	2017	Effects of Three Biochars as Adsorbents on Soils Adsorbing Ammonium Nitrogen in Biogas Slurry		Include							0	The results are given in ANAP which is a NH4 adsorption concentration, not sure if it can be inluded
Yao, Qin; Liu, Junjie; Yu, Zhenhua; Li, Yansheng; Jin, Jian; Liu, Xiaobing; Wang, Guanghua	2017	Changes of bacterial community compositions after three years of biochar application in a black soil of northeast China		Exclude	1						1	It is a black soil
Zhang, Rui; Zhang, Yongling; Song, Lili; Song, Xinzhang; Hänninen, Heikki; Wu, Jiasheng	2017	Biochar enhances nut quality of Torreya grandis and soil fertility under simulated nitrogen deposition		Exclude	1						1	It is a red yellow soil
Zhang, Yaling; Menke, Carl; Drigo, Barbara; Bai, Shahla Hosseini; Anderson, Ian; Xu, Zhihong; Chen, Hong; Zhang, Manyun	2017	Assessing the potential of using biochar in mine rehabilitation under elevated atmospheric CO 2 concentration		Exclude	1		1				2	Soil is a mine soil, no info about its texture
..., T Persaud; O Homenauth; D Fredericks;	2018	Effect of Rice Husk Biochar as an Amendment on a Marginal Soil in Guyana		Exclude				1			1
Aghoghovwia, Makhosazana Princess	2018	Effect of different biochars on inorganic nitrogen availability		Include							0
Anyanwu, I. N.; Alo, M. N.; Onyekwere, A. M.; Crosse, J. D.; Nworie, O.; Chamba, E. B.	2018	Influence of biochar aged in acidic soil on ecosystem engineers and two tropical agricultural plants		Exclude	1			1			2	The soil texture is not given, but anyway the outcome is not related
Bashir, S.; Shaaban, M.; Mehmood, S.; Zhu, J.; Fu, Q.; Hu, H.	2018	Efficiency of C3 and C4 Plant Derived-Biochar for Cd Mobility, Nutrient Cycling and Microbial Biomass in Contaminated Soil		Exclude	1						1
Berek, A. K.; Hue, N. V.; Radovich, T. J. K.; Ahmad, A. A.	2018	Biochars Improve Nutrient Phyto-Availability of Hawai'i's Highly Weathered Soils		Exclude	1						1	The soil texture is not given, Oxisol, not sure if it is a sandy soil
DAS, BR	2018	EFFECT OF BIOCHAR ON SOIL STATUS, YIELD AND PROCESSING QUALITY OF POTATO VARIETIES		Exclude	1						1
Duan, Pengpeng; Zhang, Xi; Zhang, Qianqian; Wu, Zhen; Xiong, Zhengqin	2018	Field-aged biochar stimulated N2O production from greenhouse vegetable production soils by nitrification and denitrification		Exclude	1						1
Gavili, E.; Moosavi, A. A.; Choghamarani, F. M.	2018	Cattle manure biocty-40har potential for ameliorating soil physical characteristics and spinach response under drought		Include							0
Gonzaga, M. I. S.; Mackowiak, C.; de Almeida, A. Q.; de Carvalho, J. I. T.; Andrade, K. R.	2018	Positive and negative effects of biochar from coconut husks, orange bagasse and pine wood chips on maize (Zea mays L.) growth and nutrition		Include							0
Hossain, TF Khan; MU Salma; SA	2018	Impacts of different sources of biochar on plant growth characteristics		Exclude	1						1
Liu, Yuan; Zhu, Jirong; Ye, Chengyu; Zhu, Pengfei; Ba, Qingsong; Pang, Jiayin; Shu, Liangzuo	2018	Effects of biochar application on the abundance and community composition of denitrifying bacteria in a reclaimed soil from coal mining subsidence area		Exclude	1						1	The soil is reclaimed coal mine subsi- dence
Lu, Haohao; Liu, Yuxue; Wang, Yuying; He, Lili; Yang, Shengmao; Wang, Yaofeng; Zhong, Zheke	2018	Effects of Water‐Washed Biochar on Soil Properties, Greenhouse Gas Emissions, and Rice Yield		Include							0	It is very related study however they used loamy soil but they did not mentioned the percentage of the sand
Malghani, S.; Kim, J.; Lee, S. H.; Yoo, G. Y.; Kang, H.	2018	Application of two contrasting rice-residue-based biochars triggered gaseous loss of nitrogen under denitrification-favoring conditions: A short-term study based on acetylene inhibition technique		Exclude	1						1
Nielsen, S.; Joseph, S.; Ye, J.; Chia, C.; Munroe, P.; Zwieten, L. V.; Thomas, T.	2018	Crop-season and residual effects of sequentially applied mineral enhanced biochar and N fertiliser on crop yield, soil chemistry and microbial communities		Exclude	1						1	Rhodic Ferralsol soil, I don't think it is related
Piccolla, Cristiano Dela	2018	Use of bone char and biochar for recycling phosphorus into agricultural systems		Exclude				1	1		2
Shah, Z Shah; T	2018	Residual Effect of Biochar on Soil Properties and Yield of Maize (Zea mays L.) under Different Cropping Systems		Include							0	Author has to be contacted about the soil texture, no info is given
Suthar, Ratna G.; Wang, Cun; Nunes, M. Cecilia N.; Chen, Jianjun; Sargent, Steven A.; Bucklin, Ray A.; Gao, Bin	2018	Bamboo Biochar Pyrolyzed at Low Temperature Improves Tomato Plant Growth and Fruit Quality		Include							0
Thangarajan, R.; Bolan, N. S.; Kunhikrishnan, A.; Wijesekara, H.; Xu, Y.; Tsang, D. C. W.; Song, H.; Ok, Y. S.; Hou, D.	2018	The potential value of biochar in the mitigation of gaseous emission of nitrogen		Exclude	1						1	It is an Australian Andisol, which is normally very fertile young soil
Wang, Y Liu; S Yang; H Lu; Y	2018	Effects of biochar on spatial and temporal changes in soil temperature in cold waterlogged rice paddies		Exclude	1			1			2
..., AR Dzvene; C Chiduza; PNS Mnkeni;	2019	Characterisation of livestock biochars and their effect on selected soil properties and maize early growth stage in soils of Eastern Cape province, South Africa		Include							0	Soil phosphorus is given
..., N Gogoi; B Sarma; SC Mondal; R Kataki;	2019	Use of biochar in sustainable agriculture		Exclude		1	1	1	1		4	It is more like a review
Abbaspour, A.; Asgari, H.	2019	Effect of biochar on nitrogen retention in soil under corn plant inoculated with arbuscular mycorrhizal fungi		Exclude	1						1
Chen, H.; Yang, X.; Gielen, G.; Mandal, S.; Xu, S.; Guo, J.; Shaheen, S. M.; Rinklebe, J.; Che, L.; Wang, H.	2019	Effect of biochars on the bioavailability of cadmium and di-(2-ethylhexyl) phthalate to Brassica chinensis L. in contaminated soils		Exclude	1						1
Chen, Q.; Rao, P.; Cheng, Z.; Yan, L.; Qian, S.; Song, R.; Shen, G.	2019	Novel soil remediation technology for simultaneous organic pollutant catalytic degradation and nitrogen supplementation		Include							0
Edmund Kyei, Akoto-Danso; Delphine, Manka’abusi; Steiner, Christoph; Werner, Steffen; Häring, Volker; Nyarko, George; Marschner, Bernd; Drechsel, Pay; Buerkert, Andreas	2019	Agronomic effects of biochar and wastewater irrigation in urban crop production of Tamale, northern Ghana		Exclude	1						1	46% is sand in the soil composition
Giagnoni, L.; Maienza, A.; Baronti, S.; Vaccari, F. P.; Genesio, L.; Taiti, C.; Martellini, T.; Scodellini, R.; Cincinelli, A.; Costa, C.; Mancuso, S.; Renella, G.	2019	Long-term soil biological fertility, volatile organic compounds and chemical properties in a vineyard soil after biochar amendment		Exclude	1						1	This could have been related if the sand composition 50% was but it is 45%
Huang, Dandan; Yang, Luning; Ko, Jae Hac; Xu, Qiyong	2019	Comparison of the methane-oxidizing capacity of landfill cover soil amended with biochar produced using different pyrolysis temperatures		Exclude					1		1	It is related , only thing is that the soil was taked from 1m depth and not from topsoil
Li, Bo; Zhou, Jun; Lu, Ying; Xiong, Zhengqin	2019	Field-aged biochar reduces the greenhouse gas balance in a degraded vegetable field treated by reductive soil disinfestation		Exclude	1						1
Liu, Bingjie; Cai, Zhaohui; Zhang, Yuchan; Liu, Guocheng; Luo, Xianxiang; Zheng, Hao	2019	Comparison of efficacies of peanut shell biochar and biochar-based compost on two leafy vegetable productivity in an infertile land		Exclude	1						1
Liu, Y.; Zhu, J.; Gao, W.; Guo, Z.; Xue, C.; Pang, J.; Shu, L.	2019	Effects of biochar amendment on bacterial and fungal communities in the reclaimed soil from a mining subsidence area		Include							0
Oladele, SO	2019	Effect of biochar amendment on soil enzymatic activities, carboxylate secretions and upland rice performance in a sandy clay loam Alfisol of Southwest Nigeria		Include							0
Rekasi, M.; Szili-Kovacs, T.; Takacs, T.; Bernhardt, B.; Puspan, I.; Kovacs, R.; Kutasi, J.; Draskovits, E.; Molnar, S.; Molnar, M.; Uzinger, N.	2019	Improving the fertility of sandy soils in the temperate region by combined biochar and microbial inoculant treatments		Include							0
Retsin, C	2019	VALORIZATION OF LOW-TEMPERATURE BIOCHAR AND RECOVERED AMMONIUM SOLUTIONS PRODUCED FROM MUNICIPAL SEWAGE SLUDGE		Include							0
Reyes-Cabrera, J.; Erickson, J. E.; Leon, R. G.; Silveira, M. L.; Sollenberger, L. E.	2019	Amending marginal sandy soils with biochar and lignocellulosic fermentation residual sustains fertility in elephantgrass bioenergy cropping systems		Include							0
Sarfaraz, Q	2019	Caracterização de biocarvões derivados de diferentes dejetos animais e resíduos das culturas e seu uso em cultivos de grãos		Include							0	This is related but the experimental design was not clearly described (can be excluded at CA stage)
Shaban, F Mostafa; K	2019	Effect of different types of biochar on soil chemical properties, microbial community, pathogenic fungi and faba bean productivity		Include							0
Song, Y.; Li, Y.; Cai, Y.; Fu, S.; Luo, Y.; Wang, H.; Liang, C.; Lin, Z.; Hu, S.; Li, Y.; Chang, S. X.	2019	Biochar decreases soil N2O emissions in Moso bamboo plantations through decreasing labile N concentrations, N-cycling enzyme activities and nitrification/denitrification rates		Exclude	1						1
Sun, Haijun; Shi, Weiming; Zhou, Mengyi; Ma, Xiaofang; Zhang, Huanchao	2019	Effect of biochar on nitrogen use efficiency, grain yield and amino acid content of wheat cultivated on saline soil		Exclude	1						1
Werner, Steffen; Edmund Kyei, Akoto-Danso; Delphine, Manka’abusi; Steiner, Christoph; Haering, Volker; Nyarko, George; Buerkert, Andreas; Marschner, Bernd	2019	Nutrient balances with wastewater irrigation and biochar application in urban agriculture of Northern Ghana		Exclude	1						1
Zaidun, Siti Wardah; Jalloh, Mohamadu Boyie; Awang, Azwan; Sam, Lum Mok; Besar, Normah Awang; Musta, Baba; Ahmed, Osumanu Haruna; Omar, Latifah	2019	Biochar and clinoptilolite zeolite on selected chemical properties of soil cultivated with maize (Zea mays L.)		Exclude	1						1
Zeng, L.; Lin, X.; Zhou, F.; Qin, J.; Li, H.	2019	Biochar and crushed straw additions affect cadmium absorption in cassava-peanut intercropping system		Exclude	1				1		2	The soil texture is not given, and study design is not appropriate to our study
Zhou, J. M.; Chen, H. L.; Tao, Y. L.; Thring, R. W.; Mao, J. L.	2019	Biochar amendment of chromium-polluted paddy soil suppresses greenhouse gas emissions and decreases chromium uptake by rice grain		Exclude	1						1	The soil texture is not given
Zhu, Yuen; Li, Hua; Wu, Yi; Yin, Xin-An; Zhang, Guixiang	2019	Effects of surface-modified biochars and activated carbon on the transformation of soil inorganic nitrogen and growth of maize under chromium stress		Include							0
..., AR Al-Harbi; A Obadi; AM Al-Omran;	2020	Sweet peppers yield and quality as affected by biochar and compost as soil amendments under partial root irrigation		Exclude			1	1	1		3
..., A Calamai; D Chiaramonti; D Casini; A Masoni;	2020	Short-term effects of organic amendments on soil properties and maize (Zea maize L.) growth		Include							0
..., F Li; S Men; S Zhang; J Huang; X Puyang; Z Wu;	2020	Responses of Low-Quality Soil Microbial Community Structure and Activities to Application of a Mixed Material of Humic Acid, Biochar, and Super Absorbent …		Exclude	1						1	The soil texture is not given, also biochar production was not described well
..., F Razzaghi; S Poormansour;	2020	Effects of wheat straw biochar and irrigation water on hydraulic and chemical properties of a sandy loam soil after faba bean cultivation		Include							0	Only CEC is related in the study as an output
..., GA Akolgo; F Kemausuor; EA Awafo;	2020	Biochar as a Soil Amendment Tool: Effects on Soil Properties and Yield of Maize and Cabbage in Brong-Ahafo Region, Ghana		Include							0
..., RK Gupta; A Hussain; SS Sooch; JS Kang;	2020	Rice straw biochar improves soil fertility, growth, and yield of rice–wheat system on a sandy loam soil		Include							0
..., U Majaule; O Dikinya; B Moseki;	2020	Effects of biochar and sewage sludge on spinach (Spinacia oleracea L.) yield and soil NO3-content in texturally different soils in Glen Valley, Botswana		Exclude	1						1
Bashir, S.; Hussain, Q.; Zhu, J.; Fu, Q.; Houben, D.; Hu, H.	2020	Efficiency of KOH-modified rice straw-derived biochar for reducing cadmium mobility, bioaccessibility and bioavailability risk index in red soil		Exclude	1						1
Chen-Chi, Tsai; Yu-Fang, Chang	2020	Nitrogen Availability in Biochar-Amended Soils with Excessive Compost Application		Exclude	1						1
Ding, W Wei; S Zhang; L Wu; D Cui; X	2020	Biochar and phosphorus fertilization improved soil quality and inorganic phosphorus fractions in saline-alkaline soils		Include							0
Eduah, J. O.; Nartey, E. K.; Abekoe, M. K.; Andersen, M. N.	2020	Changes in phosphorus fractions in three tropical soils amended with corn cob and rice husk biochars		Exclude				1			1
Figueiredo, Cícero Célio de; Pinheiro, Thamires Dutra; de Oliveira, Luiz Eduardo Zacanaro; de Araujo, Alyson Silva; Coser, Thais Rodrigues; Paz-Ferreiro, Jorge	2020	Direct and residual effect of biochar derived from biosolids on soil phosphorus pools: A four-year field assessment		Exclude	1						1
Hariyono, B.; Utomo, W. H.; Utami, S. R.; Islami, T.	2020	Utilization of the trash biochar and waste of sugarcane to improve the quality of sandy soil and growth of sugarcane		Include							0
Harris, AM Freitas; VD Nair; WG	2020	Biochar as Influenced by Feedstock Variability: Implications and Opportunities for Phosphorus Management		Exclude	1						1
Karimi, Ehsan; Shirmardi, Mostafa; Maryam Dehestani, Ardakani; Gholamnezhad, Jalal; Zarebanadkouki, Mohsen	2020	The Effect of Humic Acid and Biochar on Growth and Nutrients Uptake of Calendula (<i>Calendula officinalis</i> L.)		Exclude	1						1
Naeem, Muhammad Asif; Shabbir, Arslan; Amjad, Muhammad; Abbas, Ghulam; Imran, Muhammad; Murtaza, Behzad; Tahir, Muhammad; Ahmad, Amna	2020	Acid treated biochar enhances cadmium tolerance by restricting its uptake and improving physio-chemical attributes in quinoa (Chenopodium quinoa Willd.)		Exclude				1			1
Nzediegwu, C.; Prasher, S.; Elsayed, E.; Dhiman, J.; Mawof, A.; Patel, R.	2020	Impact of Soil Biochar Incorporation on the Uptake of Heavy Metals Present in Wastewater by Spinach Plants		Exclude			1		1		2
Persson, T.; Szulc, W.; Rutkowska, B.; Hoglind, M.; Hanslin, H. M.; Saebo, A.	2020	Impacts of organic soil amendments on forage grass production under different soil conditions		Include							0
Reyes-Moreno, G.; Cuervo-Andrade, J. L.; Darghan-Contreras, A.; Cárdenas-Pardo, N. J.	2020	Impact of dry sludges and sludge biochar on height and dry matter of solanum lycopersicum L		Exclude	1						1	Soil texture is not described
Rivelli, A Libutti; V Trotta; AR	2020	Biochar, Vermicompost, and Compost as Soil Organic Amendments: Influence on Growth Parameters, Nitrate and Chlorophyll Content of Swiss Chard (Beta vulgaris L …		Include							0
Song, Shuang; Arora, Srishti; Laserna, Anna Karen C.; Shen, Ye; Thian, Brian W. Y.; Cheong, Jia Chin; Tan, Jonathan K. N.; Chiam, Zhongyu; Fong, Siew Lee; Ghosh, Subhadip; Ok, Yong Sik; Li, Sam F. Y.; Tan, Hugh T. W.; Dai, Yanjun; Wang, Chi-Hwa	2020	Biochar for urban agriculture: Impacts on soil chemical characteristics and on Brassica rapa growth, nutrient content and metabolism over multiple growth cycles		Include							0
Tarin, Muhammad Waqqas Khan; Lili, Fan; Lu, Shen; Jinli, Lai; Jingwen, Li; Zhiwen, Deng; Lingyan, Chen; Tianyou, He; Rong, Jundong; Zheng, Yushan	2020	Rice straw biochar impact on physiological and biochemical attributes of Fokienia hodginsii in acidic soil		Exclude	1						1	Soil texture is not described
Uchenna, O. S.; Solomon, O. J.	2020	Pyrolyzed agricultural wastes for improving degraded soil, nutrient use efficiency and growth performance of maize		Include							0
Waqas Ahmad, Minhas; Hussain, Mubshar; Mehboob, Noman; Nawaz, Ahmad; Ul-Allah, Sami; Muhammad Shahid, Rizwan; Hassan, Zeshan	2020	Synergetic use of biochar and synthetic nitrogen and phosphorus fertilizers to improves maize productivity and nutrient retention in loamy soil		Exclude	1						1
Zhang, H. D.; Marchant-Forde, J. N.; Zhang, X. Y.; Wang, Y.	2020	Effect of Cornstalk Biochar Immobilized Bacteria on Ammonia Reduction in Laying Hen Manure Composting		Exclude	1			1			2
Zhang, Z.; Dong, X.; Wang, S.; Pu, X.	2020	Benefits of organic manure combined with biochar amendments to cotton root growth and yield under continuous cropping systems in Xinjiang, China		Include							0
..., I Asirifi; S Werner; S Heinze; CKS Saba; IYD Lawson;	2021	Short-term effect of biochar on microbial biomass, respiration and enzymatic activities in wastewater irrigated soils in urban agroecosystems of the West African …		Exclude	1			1			2
..., M Becagli; L Guglielminetti;	2021	… Biochar and Vermicompost Solution on Leachate Characterization and Nitrogen Balance from a Greenhouse Tomato (Solanum Lycopersicum) Cultivation Soil		Include							0
Cui, Qian; Xia, Jiangbao; Yang, Hongjun; Liu, Jingtao; Shao, Pengshuai	2021	Biochar and effective microorganisms promote Sesbania cannabina growth and soil quality in the coastal saline-alkali soil of the Yellow River Delta, China		Exclude	1						1	Soil texture is not described
Egene, C. E.; Sigurnjak, I.; Regelink, I. C.; Schoumans, O. F.; Adani, F.; Michels, E.; Sleutel, S.; Tack, F. M. G.; Meers, E.	2021	Solid fraction of separated digestate as soil improver: implications for soil fertility and carbon sequestration		Include							0	Experimental design is a bit different, it needs to be assessed in CA stage
Hira Javaid, Siddiqui; Gul, Shamim; Attiq-Ur-Rehman, Kakar; Shaheen, Umbreen; Gul Bano, Rehman; Khan, Naqeebullah; Samiullah,	2021	Poultry Manure as an Organic Fertilizer with or without Biochar Amendment: Influence on Growth and Heavy Metal Accumulation in Lettuce and Spinach and Soil Nutrients		Include							0
Liao, X.; Liu, D.; Niu, Y.; Chen, Z.; He, T.; Ding, W.	2021	Effect of field-aged biochar on fertilizer N retention and N2O emissions: A field microplot experiment with 15N-labeled urea		Include							0	This study has some formulas which can be useful for the second paper
Liu, …; X Han; N Li; K Chen; J Yang; X Zhan; P Luo; N	2021	Combined application of biochar with fertilizer promotes nitrogen uptake in maize by increasing nitrogen retention in soil		Exclude	1						1
Reddy, Krishna R.; Yargicoglu, Erin N.; Chetri, Jyoti K.	2021	Effects of Biochar on Methane Oxidation and Properties of Landfill Cover Soil: Long-Term Column Incubation Tests		Exclude	1			1			2	Soil texture is not described
Selvarajh, G.; Ch’ng, H. Y.; Zain, N. M.; Sannasi, P.; Azmin, S. N. H. M.	2021	Article improving soil nitrogen availability and rice growth performance on a tropical acid soil via mixture of rice husk and rice straw biochars		Exclude	1						1	It is a sandy clay soil but the percentage of sand is not desrcribed
Tregubova, P.; Koptsik, G.; Stepanov, A.; Koptsik, S.; Spiers, G.	2021	Organic amendments potentially stabilize metals in smelter contaminated Arctic soils: An incubation study		Exclude				1			1
Yang, C. D.; Lu, S. G.	2021	Effects of five different biochars on aggregation, water retention and mechanical properties of paddy soil: A field experiment of three-season crops		Exclude	1			1			2
..., GS Yadav; M Datta; S Babu; A Das; C Debnath;	0	Biochar for carbon sequestration and moisture storage in soils of North Eastern Himalayan Region of lndia		Exclude	1	1	1	1	1		5
Ehsanullah, A Shakeel; M	0	Influence of biochar on growth and photosynthetic attributes of Triticum aestivum L. under half and full irrigation		Exclude				1			1
Gallery, JS Fehmi; C Rasmussen; RE	0	Biochar and woodchip amendments alter restoration outcomes, microbial processes, and soil moisture		Include							0	This can be excluded at CA stage because they did not explain how the biochar was produced
Jarosz, R.; Mierzwa-Hersztek, M.; Gondek, K.; Kopec, M.; Losak, T.; Marcinska-Mazur, L.	0	Changes in quantity and quality of organic matter in soil after application of poultry litter and poultry litter biochar-5-year field experiment		Include							0	Percentage of sand is not given, since it is a loamy sand I assumed the sand percentage is higher than 50%
Kumar, A.; Bhattacharya, T.	0	Removal of Arsenic by Wheat Straw Biochar from Soil		Exclude	1			1	1		3
Manori, S.; Shah, V.; Soni, V.; Dutta, K.; Daverey, A.	0	Phytoremediation of cadmium-contaminated soil by Bidens pilosa L.: impact of pine needle biochar amendment		Exclude	1						1
Graham, CM Briggs; J Breiner; RC	2005	Contributions of Pinus Ponderosa charcoal to soil chemical and physical properties		Exclude		1	1	1	1		4
Major, Julie	2009	Biochar Application To A Colombian Savanna Oxisol: Fate And Effect On Soil Fertility, Crop Production, Nutrient Leaching And Soil Hydrology Volume I		Exclude	1						1
Major, Julie; Rondon, Marco; Molina, Diego; Riha, Susan J; Lehmann, Johannes	2010	Maize yield and nutrition during 4 years after biochar application to a Colombian savanna oxisol		Exclude	1						1
Noguera, Diana; Rondón, Marco; Laossi, Kam-Rigne; Hoyos, Valerio; Lavelle, Patrick; de Carvalho, Maria Helena Cruz; Barot, Sébastien	2010	Contrasted effect of biochar and earthworms on rice growth and resource allocation in different soils		Exclude	1						1
Solaiman, P Blackwell; E Krull; G Butler; A Herbert; Z	2010	Effect of banded biochar on dryland wheat production and fertiliser use in south-western Australia: an agronomic and economic perspective		Include							0	At CA stage the experimental part should be checked carefully
..., SE Lee; M Ahmad; AARA Usman;	2011	Effects of biochar on soil quality and heavy metal availability in a military shooting range soil in Korea		Include							0	This study can be deleted at CA stage because the experimental design is not described well and no randomization is mentioned
Kammann, C. I.; Linsel, S.; Gossling, J. W.; Koyro, H. W.	2011	Influence of biochar on drought tolerance of Chenopodium quinoa Willd and on soil-plant relations		Exclude	1						1
Unger, R.; Killorn, R.	2011	Effect of the Application of Biochar on Selected Soil Chemical Properties, Corn Grain, and Biomass Yields in Iowa		Exclude	1						1	Soil texture is not given but anyway it could have been deleted at CA stage because the results are not readable
Uzoma, K. C.; Inoue, M.; Andry, H.; Zahoor, A.; Nishihara, E.	2011	Influence of biochar application on sandy soil hydraulic properties and nutrient retention		Exclude	1						1
..., ST Shafie; MAM Salleh; LL Hang;	2012	Effect of pyrolysis temperature on the biochar nutrient and water retention capacity		Include							0
Feng, Y.; Xu, Y.; Yu, Y.; Xie, Z.; Lin, X.	2012	Mechanisms of biochar decreasing methane emission from Chinese paddy soils		Exclude	1			1			2
Guerena, David	2012	Agronomic Potential Of Biochar In Contrasting Maize-Based Temperate And Tropical Agro-Ecological Zones		Exclude	1			1			2
Mao, J. D.; Johnson, R. L.; Lehmann, J.; Olk, D. C.; Neves, E. G.; Thompson, M. L.; Schmidt-Rohr, K.	2012	Abundant and Stable Char Residues in Soils: Implications for Soil Fertility and Carbon Sequestration		Exclude	1			1	1		3
Stefankiw, Jocelyn	2012	Novel organic amendments to improve soil fertility and plant nutrition		Exclude	1						1
Wang, Jinyang; Pan, Xiaojian; Liu, Yinglie; Zhang, Xiaolin; Xiong, Zhengqin	2012	Effects of biochar amendment in two soils on greenhouse gas emissions and crop production		Exclude	1			1			2
Angst, Teri	2013	Evaluating the impacts of biochar on the fate and dynamics of dairy manure in agricultural soil		Include							0	This can be deleted at CA stage because the results are not readable
Bekele, A.; Roy, J. L.; Young, M. A.	2013	Use of Biochar and Oxidized Lignite for Reconstructing a Functioning Topsoil: Plant Growth Response and Soil Nutrient Concentrations		Include							0
Budi, S. W.; Setyaningsih, L.	2013	Arbuscular mycorrhizal fungi and biochar improved early growth of neem (melia azedarach linn.) seedling under greenhouse conditions		Exclude	1						1	Sand percentage is not given in the soil composition. It was an Ultisol soil and it is normally a clay soil
Dong, Da; Yang, Min; Wang, Cheng; Wang, Hailong; Li, Yi; Luo, Jiafa; Wu, Weixiang	2013	Responses of methane emissions and rice yield to applications of biochar and straw in a paddy field		Include							0
Netherton Marks, Evan Alexander	2013	Biochar effects on soil quality as evaluated by physical, chemical, and biological parameters		Exclude				1			1
Stewart, Matthew	2013	Removal of organic and inorganic contaminants from oil sands tailings using carbon based adsorbents and native sediment		Exclude				1			1
..., LM Macdonald; M Farrell; L Van Zwieten;	2014	Plant growth responses to biochar addition: an Australian soils perspective		Include							0
..., …; S Bodé; J Cook; F Ronsse; S Shackley; P Boeckx;	2014	Short-term effect of feedstock and pyrolysis temperature on biochar characteristics, soil and crop response in temperate soils		Include							0
Abukari, A	2014	Effect of rice husk biochar on maize productivity in the guinea savannah zone of Ghana		Include							0	This study can be deleted at CA stage because the outputs are not clear (they did not mention if it is a mean value or what)
Aston, S	2014	The impacts of biochar application on soil hydrology, erosion and related properties		Exclude	1			1			2
Kastner, Martin	2014	Assessing the use of biotic and abiotic soil remediation for the restoration of temperate meadow ecosystems		Include
Lu, K.; Yang, X.; Shen, J.; Robinson, B.; Huang, H.; Liu, D.; Bolan, N.; Pei, J.; Wang, H.	2014	Effect of bamboo and rice straw biochars on the bioavailability of Cd, Cu, Pb and Zn to Sedum plumbizincicola		Include							0	Randomization is not mentioned
Raave, H.; Keres, I.; Kauer, K.; Noges, M.; Rebane, J.; Tampere, M.; Loit, E.	2014	The impact of activated carbon on NO3--N, NH4+-N, P and K leaching in relation to fertilizer use		Exclude		1					1
Singla, Ankit; Iwasa, Hirokuni; Inubushi, Kazuyuki	2014	Effect of biogas digested slurry based-biochar and digested liquid on N 2 O, CO 2 flux and crop yield for three continuous cropping cycles of komatsuna (Brassica rapa var. perviridis)		Exclude				1			1
Street, T. A.; Doyle, R. B.; Close, D. C.	2014	Biochar Media Addition Impacts Apple Rootstock Growth and Nutrition		Exclude				1			1
Verhoeven, E.; Six, J.	2014	Biochar does not mitigate field-scale N2O emissions in a Northern California vineyard: An assessment across two years		Include							0
Yoo, G.; Kim, H.; Chen, J.; Kim, Y.	2014	Effects of Biochar Addition on Nitrogen Leaching and Soil Structure following Fertilizer Application to Rice Paddy Soil		Include							0
Zhao, Xu; Wang, Jiangwei; Wang, Shenqiang; Xing, Guangxi	2014	Successive straw biochar application as a strategy to sequester carbon and improve fertility: A pot experiment with two rice/wheat rotations in paddy soil		Exclude	1						1	Soil texture is not given
..., F Nabavinia; H Emami; A Astaraee;	2015	Effect of tannery wastes and biochar on soil chemical and physicochemical properties and growth traits of radish		Include							0
..., S Abrishamkesh; M Gorji; H Asadi;	2015	Effects of rice husk biochar application on the properties of alkaline soil and lentil growth		Exclude	1						1
..., SH Bai; F Reverchon; CY Xu; Z Xu; TJ Blumfield;	2015	Wood biochar increases nitrogen retention in field settings mainly through abiotic processes		Exclude	1						1	Soil texture is not given
..., W Suliman; JB Harsh; NI Abu-Lail;	2015	EFFECT OF BIOCHAR ADDITION ON CO2 AND N2O FLUXES, AND INORGANIC-N CONTENTS IN QUINCY SAND: A SHORT-TERM LABORATORY STUDY		Exclude				1			1
Ci, Fang; Tao, Zhang; Ping, Li; Rongfeng, Jiang; Shubiao, Wu; Haiyu, Nie; Yingcai, Wang	2015	Phosphorus recovery from biogas fermentation liquid by Ca-Mg loaded biochar		Exclude	1			1	1		3
González, M. E.; Cea, M.; Medina, J.; González, A.; Diez, M. C.; Cartes, P.; Monreal, C.; Navia, R.	2015	Evaluation of biodegradable polymers as encapsulating agents for the development of a urea controlled-release fertilizer using biochar as support material		Include							0	This study can be deleted at CA stage
Hardie, M. A.; Oliver, G.; Clothier, B. E.; Bound, S. A.; Green, S. A.; Close, D. C.	2015	Effect of Biochar on Nutrient Leaching in a Young Apple Orchard		Exclude		1	1				2
Herath, I; Kumarathilaka, P; Navaratne, A; Rajakaruna, N; Vithanage, M	2015	Immobilization and phytotoxicity reduction of heavy metals in serpentine soil using biochar		Exclude	1						1	Soil texture is not given
Jiang, J.; Yuan, M.; Xu, R.; Bish, D. L.	2015	Mobilization of phosphate in variable-charge soils amended with biochars derived from crop straws		Exclude	1						1	Soil texture is not given
Lashari, Muhammad Siddique; Ye, Yingxin; Ji, Haishi; Li, Lianqing; Kibue, Grace Wanjiru; Lu, Haifei; Zheng, Jufeng; Pan, Genxing	2015	Biochar–manure compost in conjunction with pyroligneous solution alleviated salt stress and improved leaf bioactivity of maize in a saline soil from central China: a 2‐year field experiment		Exclude	1			1			2
Reibe, K.; Ross, C. L.; Ellmer, F.	2015	Hydro-/Biochar application to sandy soils: impact on yield components and nutrients of spring wheat in pots		Exclude			1	1			2
Roberts, David A.; Cole, Andrew J.; Paul, Nicholas A.; de Nys, Rocky	2015	Algal biochar enhances the re-vegetation of stockpiled mine soils with native grass		Exclude	1			1			2
Taghavimehr, Jamal	2015	Effect of biochar on Soil Microbial Communities, Nutrient Availability, and Greenhouse Gases in Short Rotation Coppice Systems of Central Alberta		Exclude	1						1
Wang, W.; Lai, D. Y. F.; Wang, C.; Pan, T.; Zeng, C.	2015	Effects of rice straw incorporation on active soil organic carbon pools in a subtropical paddy field		Exclude	1	1		1			3
Young, A Bekele; JL Roy; MA	2015	Use of biochar and oxidized lignite for reconstructing functioning agronomic topsoil: Effects on soil properties in a greenhouse study		Include							0
..., M Zolfi-Bavariani; A Ronaghi;	2016	Influence of poultry manure–derived biochars on nutrients bioavailability and chemical properties of a calcareous soil		Include							0
..., …; O Klebercz; C Kirchkeszner; K Gruiz; N Uzinger;	2016	Acidic sandy soil improvement with biochar—A microcosm study		Exclude				1	1		2
..., Q Xiao; LX Zhu; HP Zhang; XY Li; YF Shen;	2016	Soil amendment with biochar increases maize yields in a semi-arid region by improving soil quality and root growth		Exclude	1						1
Buecker, J.; Kloss, S.; Wimmer, B.; Rempt, F.; Zehetner, F.; Soja, G.	2016	Leachate Composition of Temperate Agricultural Soils in Response to Biochar Application		Include							0
Diatta, AA	2016	Effects of Biochar Application on soil Fertility and Pearl Millet (Pennisetum glaucum L.) Yield		Include							0
Fresno, T.; Moreno-Jimenez, E.; Penalosa, J. M.	2016	Assessing the combination of iron sulfate and organic materials as amendment for an arsenic and copper contaminated soil. A chemical and ecotoxicological approach		Include							0
Glisczynski, Felix von; Pude, Ralf; Amelung, Wulf; Sandhage‐Hofmann, Alexandra	2016	Biochar‐compost substrates in short‐rotation coppice: Effects on soil and trees in a three‐year field experiment		Exclude	1						1
Hue, AK Berek; NV	2016	Characterization of biochars and their use as an amendment to acid soils		Exclude	1						1	Soil texture is not given
Jha, P.; Neenu, S.; Rashmi, I.; Meena, B. P.; Jatav, R. C.; Lakaria, B. L.; Biswas, A. K.; Singh, M.; Patra, A. K.	2016	Ameliorating Effects of Leucaena Biochar on Soil Acidity and Exchangeable Ions		Exclude	1						1
Lele Nyami, B.; Kachaka Sudi, C.; Lejoly, J.	2016	Effect of the use of biochar and leaves of Tithonia diversifolia combined with mineral fertilizer on maize (Zea mays l.) and the properties of ferralitic soil in Kinshasa (DRC)		Exclude						1	1
Li, Zhi-Fang; Wang, Qian; Zhang, Wan-Jie; Du, Zhang-Liu; He, Xin-Hua; Zhang, Qing-Zhong	2016	Contributions of nutrients in biochar to increase spinach production: a pot experiment		Exclude	1						1
Monnie, F	2016	Effect of biochar on soil physical properties, water use efficiency, and growth of maize in a sandy loam soil		Exclude				1			1
Pühringer, H	2016	Effects of different biochar application rates on soil fertility and soil water retention in on-farm experiments on smallholder farms in Kenya		Exclude	1						1
Rodríguez-Vila, Alfonso; Forján, Rubén; Guedes, Rafael; Covelo, Emma	2016	Changes on the Phytoavailability of Nutrients in a Mine Soil Reclaimed with Compost and Biochar		Exclude	1						1	Soil texture is not given
Saenjan, N Thammasom; P Vityakon; P Lawongsa; P	2016	Agriculture and Natural Resources		Include							0	Results can be checked at CA stage carefully
Takaya, Chibi Asabe	2016	Nutrient sorption potential of treated and untreated hydrochars and biochars derived from various waste feedstocks		Exclude	1		1		1		3
Xu, Gang; Zhang, You; Sun, Junna; Shao, Hongbo	2016	Negative interactive effects between biochar and phosphorus fertilization on phosphorus availability and plant yield in saline sodic soil		Exclude	1						1	Soil texture is not given
..., JP BINDU; DD REDDY; P SANTHY; KM SELLAMUTHU;	2017	NUTRIENT LEACHING BEHAVIOUR OF AN ALFISOL AS AFFECTED BY TOBACCO STALK BIOCHAR AND SYNTHETIC ZEOLITE		Include							0	At CA stage the experimental part should be checked carefully
Ahmed, Faruque; Islam, Md Shoriful; Iqbal, Md Toufiq	2017	Biochar amendment improves soil fertility and productivity of mulberry plant		Exclude	1						1	Soil texture is not given
Amendola, C.; Montagnoli, A.; Terzaghi, M.; Trupiano, D.; Oliva, F.; Baronti, S.; Miglietta, F.; Chiatante, D.; Scippa, G. S.	2017	Short-term effects of biochar on grapevine fine root dynamics and arbuscular mycorrhizae production		Exclude	1			1			2
Cheng, H.; Hill, P. W.; Bastami, M. S.; Jones, D. L.	2017	Biochar stimulates the decomposition of simple organic matter and suppresses the decomposition of complex organic matter in a sandy loam soil		Exclude	1						1
Esfandbod, M; Phillips, IR; Miller, B; Rashti, M Rezaei; Lan, ZM; Srivastava, P; Singh, B; Chen, CR	2017	Aged acidic biochar increases nitrogen retention and decreases ammonia volatilization in alkaline bauxite residue sand		Exclude	1		1				2
Hawthorne, Iain	2017	Impacts of biochar application to a Douglas-fir forest soil on greenhouse gas fluxes and water quality		Include							0	The results have to be checked carefully at CA stage
Iqbal, MT	2017	Utilization of biochar in improving yield of wheat in Bangladesh		Exclude	1						1
Kerré, B.; Willaert, B.; Cornelis, Y.; Smolders, E.	2017	Long-term presence of charcoal increases maize yield in Belgium due to increased soil water availability		Exclude	1						1	Soil texture is not given
Laird, DA; Novak, JM; Collins, HP; Ippolito, JA; Karlen, DL; Lentz, RD; Sistani, KR; Spokas, K; Van Pelt, RS	2017	Multi-year and multi-location soil quality and crop biomass yield responses to hardwood fast pyrolysis biochar		Exclude				1			1	The results of relevant soils are not given
RADIN, RA	2017	OIL PALM EMPTY FRUIT BUNCH BIOCHAR AND COMPOST AS AMENDMENT FOR IMPROVEMENT OF POLYBAG-GROWING MEDIA AND OIL PALM …		Include							0
RAHMAN, MDT	2017	RESPONSE OF BIOCHAR ON SOIL PROPERTIES AND YIELD OF SESAME		Exclude	1						1
Shifa, RI	2017	Assessment of carbon stock and selected soil fertility indicators in a bush encroached savanna at Erichsfelde farm, Namibia		Exclude	1	1		1			3
Vitkova, Justina; Surda, Peter; Kondrlova, Elena; Horak, Jan; Rodny, Marek	2017	Analysis of soil water content and crop yield after biochar application in field conditions		Exclude	1			1			2
Zheng, Jufeng; Han, Jiming; Liu, Zhiwei; Xia, Wenbin; Zhang, Xuhui; Li, Lianqing; Liu, Xiaoyu; Bian, Rongjun; Cheng, Kun; Zheng, Jinwei; Pan, Genxing	2017	Biochar compound fertilizer increases nitrogen productivity and economic benefits but decreases carbon emission of maize production		Include							0
..., SP Majumder; AK Chaitanya; A Datta; D Padhan;	2018	Dynamics of carbon and nitrogen in agricultural soils: role of organic and inorganic sources		Exclude	1				1		2
Abedin, J.	2018	Enhancing Soils of Labrador through Application of Biochar, Fishmeal, and Chemical Fertilizer		Include							0
Ahmad, M.; Usman, A. R. A.; Al-Faraj, A. S.; Ahmad, M.; Sallam, A.; Al-Wabel, M. I.	2018	Phosphorus-loaded biochar changes soil heavy metals availability and uptake potential of maize (Zea mays L.) plants		Exclude				1			1
Aung Zaw, Oo; Sudo, Shigeto; Akiyama, Hiroko; Win, Khin Thuzar; Shibata, Akira; Yamamoto, Akinori; Sano, Tomohito; Hirono, Yuhei	2018	Effect of dolomite and biochar addition on N2O and CO2 emissions from acidic tea field soil		Exclude	1						1
Bornø, Marie Louise; Joseph Osafo, Eduah; Müller-Stöver, Dorette Sophie; Liu, Fulai	2018	Effect of different biochars on phosphorus (P) dynamics in the rhizosphere of <i>Zea mays L.</i> (maize)		Include							0
Brassard, P	2018	Biochar production in an auger pyrolysis reactor and its amendment to soil as a tool to mitigate climate change		Exclude				1			1
Cao, H.; Feng, F.; Xun, M.; Huang, P.; Li, Y. G.; Ji, T.; Wei, G. Q.; Zhang, W. W.; Yang, H. Q.	2018	Effect of carbonized apple wood on nitrogen-transforming microorganisms and nitrogen oxides in soil of apple tree rootzone		Exclude		1		1			2
Demiraj, E.; Libutti, A.; Malltezi, J.; Rroco, E.; Brahushi, F.; Monteleone, M.; Sulce, S.	2018	Effect of organic amendments on nitrate leaching mitigation in a sandy loam soil of Shkodra district, Albania		Exclude	1						1
Fahmi, A. H.; Samsuri, A.; Jol, H.; Singh, D.	2018	Bioavailability and leaching of Cd and Pb from contaminated soil amended with different sizes of biochar		Exclude	1						1
Graef, H.; Kiobia, D.; Saidia, P.; Kahimba, F.; Graef, F.; Eichler-Löbermann, B.	2018	Combined effects of biochar and fertilizer application on maize production in dependence on the cultivation method in a sub-humid climate		Exclude				1			1
Korai, Punhoon Khan; Sial, Tanveer Ali; Hussain, Qaiser; Jamro, Ghulam Murtaza; Kumbhar, Farhana; Chandio, Farman Ali	2018	WASHED BIOCHAR ENHANCES SOIL QUALITY, CARBON FRACTIONS AND THE PERFORMANCE OF AMMONIUM AND NITRATES IN SOIL		Exclude	1						1
Mahanjana, A	2018	Examining links between soil fertility and various nutrient management regimes on yield and quality of sweet potato (Ipomoea batatas)		Exclude				1			1
Ngulube, M	2018	Effect of gypsum and biochar amendments on groundnut (Arachis hypogaea L.) biomass yield and selected soil properties under water stress		Exclude				1			1
Oleszczuk, M Kończak; P	2018	Application of biochar to sewage sludge reduces toxicity and improve organisms growth in sewage sludge-amended soil in long term field experiment		Exclude				1			1
Ramlow, M.; Cotrufo, M. F.	2018	Woody biochar's greenhouse gas mitigation potential across fertilized and unfertilized agricultural soils and soil moisture regimes		Exclude	1						1
Shaheen, A.; Bukhari, S. T. A.	2018	Potential of sawdust and corn cobs derived biochar to improve soil aggregate stability, water retention, and crop yield of degraded sandy loam soil		Exclude	1						1
Shin, J. D.; Ravindran, B.; Jang, E.	2018	Soil carbon sequestration of biochar pellet in agricultural practice		Include							0
Singh, S Mia; FA Dijkstra; B	2018	Enhanced biological nitrogen fixation and competitive advantage of legumes in mixed pastures diminish with biochar aging		Include							0	Randomization is not mentioned, should be checked at CA stage
Zhao, Yinghao; Zhao, Ling; Mei, Yanyan; Li, Feiyue; Cao, Xinde	2018	Release of nutrients and heavy metals from biochar-amended soil under environmentally relevant conditions		Exclude	1						1
..., AO Adekiya; TM Agbede; CM Aboyeji; O Dunsin;	2019	Effects of biochar and poultry manure on soil characteristics and the yield of radish		Include							0
..., G Swagathnath; S Rangabhashiyam;	2019	Influence of biochar application on growth of Oryza sativa and its associated soil microbial ecology		Exclude	1			1			2
..., L Ma; F Kong; Z Wang; Y Luo; X Lv; Z Zhou;	2019	Growth and yield of cotton as affected by different straw returning modes with an equivalent carbon input		Include							0
..., Z Zoghi; SM Hosseini; MT Kouchaksaraei;	2019	The effect of biochar amendment on the growth, morphology and physiology of Quercus castaneifolia seedlings under water-deficit stress		Exclude	1						1
Abbas, Munir; Shahzada Sohail, Ijaz; Ansar, Muhammad; Hussain, Qaiser; Hassan, Asma; Akmal, Muhammad; Tahir, Muhammad; Iqbal, Muhammad; Bashir, Kashif; Sana ur, Rehman	2019	Impact of biochar with different organic materials on carbon fractions, aggregate size distribution, and associated polysaccharides and soil moisture retention in an arid soil		Exclude				1			1
Bang-Liang, Deng; Shu-Li, Wang; Xin-Tong, Xu; Wang, Hua; Dong-Nan, Hu; Xiao-Min, Guo; Qing-Hua, Shi; Siemann, Evan; Zhang, Ling	2019	Effects of biochar and dicyandiamide combination on nitrous oxide emissions from <i>Camellia oleifera</i> field soil		Exclude	1						1	Soil texture is not given
Dodor, Daniel E.; Amanor, Yahaya J.; Asamoah-Bediako, Abena; MacCarthy, Dilys S.; Delali, B. K. Dovie	2019	Kinetics of Carbon Mineralization and Sequestration of Sole and/or Co-amended Biochar and Cattle Manure in a Sandy Soil		Include							0
Esawy, Mahmoud; El-Beshbeshy, Talaat; Nasser Abd, El-Kader; Rania El, Shal; Khalafallah, Naglaa	2019	Impacts of biochar application on soil fertility, plant nutrients uptake and maize (<i>Zea mays</i> L.) yield in saline sodic soil		Exclude	1						1
Gondek, K.; Mierzwa-Hersztek, M.; Kopec, M.; Sikora, J.; Glab, T.; Szczurowska, K.	2019	Influence of Biochar Application on Reduced Acidification of Sandy Soil, Increased Cation Exchange Capacity, and the Content of Available Forms of K, Mg, and P		Include							0	At CA stage the paper has to be checked carefully
Gu, J. F.; Zhou, H.; Tang, H. L.; Yang, W. T.; Zeng, M.; Liu, Z. M.; Peng, P. Q.; Liao, B. H.	2019	Cadmium and arsenic accumulation during the rice growth period under in situ remediation		Exclude	1						1	Soil texture is not given
Jiang, Runshan Will	2019	The effect of biochar amendment on the health, greenhouse gas emission, and climate change resilience of soil in a temperate agroecosystem		Exclude				1			1
Jin, Z.; Chen, C.; Chen, X.; Jiang, F.; Hopkins, I.; Zhang, X.; Han, Z.; Billy, G.; Benavides, J.	2019	Soil acidity, available phosphorus content, and optimal biochar and nitrogen fertilizer application rates: A five-year field trial in upland red soil, China		Exclude	1						1
Li, M.; Hu, H.; He, X.; Jia, J.; Drosos, M.; Wang, G.; Liu, F.; Hu, Z.; Xi, B.	2019	Organic Carbon Sequestration in Soil Humic Substances As Affected by Application of Different Nitrogen Fertilizers in a Vegetable-Rotation Cropping System		Exclude	1						1
Lu, H.; Feng, Y.; Feng, Y.; Dong, Y.; Sun, H.; Xing, J.; Shao, H.; Xue, L.; Yang, L.	2019	Cerium-modified biochar: A recycling biomaterial for regulating phosphorus availability in paddy ecosystem from coastal mudflat reclamation		Exclude	1			1			2
Lu, Xinhua; Li, Yongfu; Wang, Hailong; Singh, Bhupinder Pal; Hu, Shuaidong; Luo, Yu; Li, Jianwu; Xiao, Yongheng; Cai, Xiaoqing; Li, Yongchun	2019	Responses of soil greenhouse gas emissions to different application rates of biochar in a subtropical Chinese chestnut plantation		Exclude	1						1
Moradi, R.; Pourghasemian, N.; Naghizadeh, M.	2019	Effect of beeswax waste biochar on growth, physiology and cadmium uptake in saffron		Exclude	1						1
Nzediegwu, C.; Prasher, S.; Elsayed, E.; Dhiman, J.; Mawof, A.; Patel, R.	2019	Effect of Biochar on the Yield of Potatoes Cultivated Under Wastewater Irrigation for Two Seasons		Exclude				1			1
Oladele, S.; Adeyemo, A.; Awodun, M.; Ajayi, A.; Fasina, A.	2019	Effects of biochar and nitrogen fertilizer on soil physicochemical properties, nitrogen use efficiency and upland rice (Oryza sativa) yield grown on an Alfisol in Southwestern Nigeria		Include							0	Randomization is not mentioned, should be checked at CA stage
Rodriguez-Vila, A.; Forjan, R.; Guedes, R. S.; Covelo, E. F.	2019	TRACE ELEMENT SOLUBILITY IN A COMPOST-BIOCHAR RECLAIMED MINE SOIL		Exclude	1						1	Soil texture is not given
Senbayram, M.; Saygan, E. P.; Chen, R. R.; Aydemir, S.; Kaya, C.; Wu, D.; Bladogatskaya, E.	2019	Effect of biochar origin and soil type on the greenhouse gas emission and the bacterial community structure in N fertilised acidic sandy and alkaline clay soil		Include							0
Tanure, M. M. C.; da Costa, L. M.; Huiz, H. A.; Fernandes, R. B. A.; Cecon, P. R.; Pereira Junior, J. D.; da Luz, J. M. R.	2019	Soil water retention, physiological characteristics, and growth of maize plants in response to biochar application to soil		Include							0	This can be deleted at CA stage because the results are not readable
Win, Khin Thuzar; Okazaki, Keiki; Ookawa, Taiichiro; Yokoyama, Tadashi; Ohwaki, Yoshinari	2019	Influence of rice-husk biochar and Bacillus pumilus strain TUAT-1 on yield, biomass production, and nutrient uptake in two forage rice genotypes		Exclude	1						1
Wu, P.; Li, L.; Wang, J.	2019	Effects of Fe-loaded biochar on the bioavailability of Arsenic and cadmium to lettuce growing in a mining contaminated soil		Exclude	1			1	1		3
Yang, shihong; Xiao, Ya'nan; Sun, Xiao; Ding, Jie; Jiang, Zewei; Xu, Junzeng	2019	Biochar improved rice yield and mitigated CH4 and N2O emissions from paddy field under controlled irrigation in the Taihu Lake Region of China		Exclude	1						1	Soil texture is not given
Zhang, F.; Liu, M.; Li, Y.; Che, Y.; Xiao, Y.	2019	Effects of arbuscular mycorrhizal fungi, biochar and cadmium on the yield and element uptake of Medicago sativa		Include							0
	2020	Effects of Straw and Biochar Amendments on Grassland Productivity and Root Morphology		Exclude				1			1
	2020	Biochar and Its Effects on Plant–Soil Macronutrient Cycling during a Three-Year Field Trial on Sandy Soil with Peppermint (Mentha piperita L.). Part I: Yield and Macro Element Content in Soil and Plant Biomass		Include							0
..., J Cooper; I Greenberg; B Ludwig; L Hippich;	2020	Effect of biochar and compost on soil properties and organic matter in aggregate size fractions under field conditions		Include							0	It could be not related as well because only CEC is given in the results
..., S Gill; A Alshankiti; SA Shahid;	2020	Amending Soil Health to Improve Productivity of Alternate Crops in Marginal Sandy Soils of the UAE		Include							0
..., S Herlambang; PB Santoso; HT Sutiono;	2020	The application of biochar and organic matter for proper cultivation on paddy soil		Include							0	Again only CEC is related in the results
..., ZH Weng; X Liu; S Eldridge; H Wang; T Rose;	2020	Priming of soil organic carbon induced by sugarcane residues and its biochar control the source of nitrogen for plant uptake: A dual 13C and 15N isotope …		Include							0
Adekiya, Aruna Olasekan; Taiwo, Michael Agbede; Olayanju, Adeniyi; Wutem Sunny, Ejue; Adekanye, Timothy A.; Adenusi, Titilayo Tolulope; Ayeni, Jerry Femi	2020	Effect of Biochar on Soil Properties, Soil Loss, and Cocoyam Yield on a Tropical Sandy Loam Alfisol		Include							0
Ali, Izhar; Ullah, Saif; He, Liang; Zhao, Quan; Iqbal, Anas; Wei, Shangqing; Shah, Tariq; Niyaz, Ali; Yan, Bo; Muhammad, Adnan; Amanullah,; Jiang, Ligeng	2020	Combined application of biochar and nitrogen fertilizer improves rice yield, microbial activity and N-metabolism in a pot experiment		Exclude	1						1	Soil texture is not given
Aydin, Elena; Šimanský, Vladimír; Horák, Ján; Igaz, Dušan	2020	Potential of biochar to alternate soil properties and crop yields 3 and 4 years after the application		Exclude	1						1
Blanco-Canqui, H.; Laird, D. A.; Heaton, E. A.; Rathke, S.; Acharya, B. S.	2020	Soil carbon increased by twice the amount of biochar carbon applied after 6 years: Field evidence of negative priming		Exclude	1			1			2
El-Hassanin, A. S.; Samak, M. R.; Radwan, S. R.; El-Chaghaby, G. A.	2020	Preparation and characterization of biochar from rice straw and its application in soil remediation		Exclude	1		1				2
Hamid, Yasir; Tang, Lin; Hussain, Bilal; Usman, Muhammad; Rehman Hashmi, Muhammad Laeeq ur; Bilal Khan, Muhammad; Yang, Xiaoe; He, Zhenli	2020	Immobilization and sorption of Cd and Pb in contaminated stagnic anthrosols as amended with biochar and manure combined with inorganic additives		Exclude	1			1			2
Heidari, Ebrahim; Mohammadi, Khosro; Pasari, Babak; Rokhzadi, Asad; Sohrabi, Yousef	2020	Combining the phosphate solubilizing microorganisms with biochar types in order to improve safflower yield and soil enzyme activity		Exclude	1			1			2
Joseph, Urhie Ewhoyerure; Toluwase, Adegoke O; Kehinde, Erinle Olajide; Omasan, Ejoh Eyinmisan; Tolulope, Akande Y; George, Odugbenro O; Zhao, Chengsen; Hongyan, Wang	2020	Effect of biochar on soil structure and storage of soil organic carbon and nitrogen in the aggregate fractions of an Albic soil		Exclude	1						1
Khan, S.; Shah, Z.; Mian, I. A.; Dawar, K.; Tariq, M.; Khan, B.; Mussarat, M.; Amin, H.; Ismail, M.; Ali, S.; Shah, T.; Alamri, S.; Siddiqui, M. H.; Adnan, M.; Romman, M.; Fahad, S.; Noman, A.; Kamal, A.	2020	Soil fertility, n2 fixation and yield of chickpea as influenced by long-term biochar application under mung–chickpea cropping system		Exclude	1						1
Li, P.; Wu, M. C.; Kang, G. D.; Zhu, B. J.; Li, H. X.; Hu, F.; Jiao, J. G.	2020	Soil quality response to organic amendments on dryland red soil in subtropical China		Exclude	1			1			2
Liang, Jin; Wei, Dan; Yin, Dawei; Zhou, Baoku; Ding, JianLi; Wang, Wei; Zhang, Jiuming; Qiu, Shaojun; Zhang, Chengjun; Li, Yan; An, Zhizhuang; Gu, Jialin; Wang, Lei	2020	Investigations of the effect of the amount of biochar on soil porosity and aggregation and crop yields on fertilized black soil in northern China		Exclude	1			1			2
Liu, Y. X.; Sun, X. Y.; Li, S.; Li, S. Y.; Zhou, W. J.; Ma, Q. X.; Zhang, J. L.	2020	Influence of green waste compost on Pb-polluted soil remediation, soil quality improvement, and uptake by Pakchoi cabbage (Brassica campestris L. ssp)		Exclude	1						1	Soil texture is not given
Marschner, KA Frimpong; E Abban-Baidoo; B	2020	Can combined compost and biochar application improve the quality of a highly weathered coastal savanna soil?		Include							0	Randomization is not mentioned, should be checked at CA stage
Martos, Soledad; Mattana, Stefania; Ribas, Angela; Albanell, Elena; Domene, Xavier	2020	Biochar application as a win-win strategy to mitigate soil nitrate pollution without compromising crop yields: a case study in a Mediterranean calcareous soil		Exclude	1						1
Mondal, S. C.; Sarma, B.; Farooq, M.; Nath, D. J.; Gogoi, N.	2020	Cadmium bioavailability in acidic soils under bean cultivation: role of soil additives		Exclude				1			1
Netherway, P.; Gasco, G.; Mendez, A.; Surapaneni, A.; Reichman, S.; Shah, K.; Paz-Ferreiro, J.	2020	Using Phosphorus-Rich Biochars to Remediate Lead-Contaminated Soil: Influence on Soil Enzymes and Extractable P		Exclude	1						1
Ren, Han; Huang, Baoling; Fernández-García, Víctor; Miesel, Jessica; Li, Yan; Lv, Chengqun	2020	Biochar and Rhizobacteria Amendments Improve Several Soil Properties and Bacterial Diversity		Exclude	1						1
Robinson, Connor	2020	System dynamics analysis of impacts of biosolids and biosolids-derived biochar land application on agricultural soil quality		Exclude	1	1	1	1	1		5
Simiele, M.; Lebrun, M.; Del Cioppo, G.; Scippa, S. G.; Trupiano, D.; Bourgerie, S.; Morabito, D.	2020	Evaluation of Different Amendment Combinations Associated with Trifolium repens to Stabilize Pb and As in a Mine-Contaminated Soil		Exclude	1			1			2
Šrank, D.; Šimanský, V.	2020	Physical Properties of Texturally Different Soils after Application of Biochar Substrates		Exclude				1			1
Thapa, RB	2020	An Economic Framework for Analyzing Potential Use of Pyrolyzed Coal as a Soil Amendment for Low-Quality Range Soil		Exclude				1			1
Uzinger, N.; Takacs, T.; Szili-Kovacs, T.; Radimszky, L.; Fuzy, A.; Draskovits, E.; Szucs-Vasarhelyi, N.; Molnar, M.; Farkas, E.; Kutasi, J.; Rekasi, M.	2020	Fertility Impact of Separate and Combined Treatments with Biochar, Sewage Sludge Compost and Bacterial Inocula on Acidic Sandy Soil		Include							0	This has to be checked carefully at CA stage
Wang, H.; Ren, T.; Feng, Y.; Liu, K.; Feng, H.; Liu, G.; Shi, H.	2020	Effects of the application of biochar in four typical agricultural soils in China		Exclude	1						1
Xia, Hao; Riaz, Muhammad; Zhang, Mengyang; Liu, Bo; El-Desouki, Zeinab; Jiang, Cuncang	2020	Biochar increases nitrogen use efficiency of maize by relieving aluminum toxicity and improving soil quality in acidic soil		Exclude	1						1
Xie, Y.; Yang, C.; Ma, E.; Tan, H.; Zhu, T.; Müller, C.	2020	Biochar stimulates NH4+ turnover while decreasing NO3− production and N2O emissions in soils under long-term vegetable cultivation		Exclude	1						1
Zhao, Wei; Zhou, Qin; Tian, Zongze; Cui, Yutong; Liang, Ying; Wang, Hongyan	2020	Apply biochar to ameliorate soda saline-alkali land, improve soil function and increase corn nutrient availability in the Songnen Plain		Exclude	1						1	Soil texture is not given
Zheng, X.; Song, W.; Guan, E.; Wang, Y.; Hu, X.; Liang, H.; Dong, J.	2020	Response in Physicochemical Properties of Tobacco-Growing Soils and N/P/K Accumulation in Tobacco Plant to Tobacco Straw Biochar		Exclude	1						1
..., M Aamer; MU Hassan; M Shaaban; F Rasul;	2021	Rice straw biochar mitigates N2O emissions under alternate wetting and drying conditions in paddy soil		Exclude	1						1
Azeem, M.; Ali, A.; Arockiam Jeyasundar, P. G. S.; Li, Y.; Abdelrahman, H.; Latif, A.; Li, R.; Basta, N.; Li, G.; Shaheen, S. M.; Rinklebe, J.; Zhang, Z.	2021	Bone-derived biochar improved soil quality and reduced Cd and Zn phytoavailability in a multi-metal contaminated mining soil		Exclude	1						1	Soil texture is not given
Bashir, S.; Qayyum, M. A.; Husain, A.; Bakhsh, A.; Ahmed, N.; Hussain, M. B.; Elshikh, M. S.; Alwahibi, M. S.; Almunqedhi, B. M. A.; Hussain, R.; Wang, Y. F.; Zhou, Y.; Diao, Z. H.	2021	Efficiency of different types of biochars to mitigate Cd stress and growth of sunflower (Helianthus; L.) in wastewater irrigated agricultural soil		Exclude	1						1
Chen, Pengfei; Liu, Yizhen; Mo, Chaoyang; Jiang, Zhenhui; Yang, Jingping; Lin, Jingdong	2021	Microbial mechanism of biochar addition on nitrogen leaching and retention in tea soils from different plantation ages		Exclude	1						1
Jeon, Jisoo; Park, Ji Hun; Yuk, Hyeonseong; Kim, Young Uk; Yun, Beom Yeol; Wi, Seunghwan; Kim, Sumin	2021	Evaluation of hygrothermal performance of wood-derived biocomposite with biochar in response to climate change		Exclude	1		1		1		3
Lewis, AJ Erickson; JL Kozarek; KA Kramarczuk; L	2021	Biofiltration Media Optimization–Phase I Final Report		Exclude		1	1	1	1		4
Liu, J. Y.; Qiu, H. S.; Wang, C.; Shen, J. L.; Zhang, W. Z.; Cai, J. M.; Tang, H.; Wu, J. S.	2021	Effects of biochar amendment on greenhouse gas emission in two paddy soils with different textures		Exclude	1						1
Mohamed, Badr A.; Ellis, Naoko; Kim, Chang Soo; Bi, Xiaotao; Chen, Wei-Hsin	2021	Engineered biochars from catalytic microwave pyrolysis for reducing heavy metals phytotoxicity and increasing plant growth		Include							0	Randomization is not mentioned, should be checked at CA stage
Mounissamy, Vassanda Coumar; Parihar, Raghbendra Singh; Dwivedi, Anil Kumar; Saha, Jayanta Kumar; Rajendiran, Selladurai; Lakaria, Brij Lal; Patra, Ashok Kumar	2021	Effects of Co‐composting of Municipal Solid Waste and Pigeon Pea Biochar on Heavy Metal Mobility in Soil and Translocation to Leafy Vegetable Spinach		Exclude		1	1				2
Peng, Y. T.; Sun, Y. Q.; Fan, B. Q.; Zhang, S.; Bolan, N. S.; Chen, Q.; Tsang, D. C. W.	2021	Fe/Al (hydr)oxides engineered biochar for reducing phosphorus leaching from a fertile calcareous soil		Exclude	1			1			2
Rathika, R.; Srinivasan, P.; Alkahtani, J.; Al-Humaid, L. A.; Alwahibi, M. S.; Mythili, R.; Selvankumar, T.	2021	Influence of biochar and EDTA on enhanced phytoremediation of lead contaminated soil by Brassica juncea		Exclude	1			1			2
Sg, Lusiba; Jjo, Odhiambo; Adeleke, R; St, Maseko	2021	The potential of biochar to enhance concentration and utilization of selected macro and micro nutrients for chickpea (Cicer arietinum) grown in three contrasting soils		Include							0
Shen, H.; Zhang, Q.; Zhang, X.; Jiang, X.; Zhu, S.; Chen, A.; Wu, Z.; Xiong, Z.	2021	In situ effects of biochar field-aged for six years on net N mineralization in paddy soil		Exclude	1						1
Tan, G.; Wang, H.; Xu, N.; Junaid, M.; Liu, H.; Zhai, L.	2021	Effects of biochar application with fertilizer on soil microbial biomass and greenhouse gas emissions in a peanut cropping system		Exclude	1						1	Soil texture is not given and the results are not very related anyway
Zhang, D.; Ding, A.; Li, T.; Wu, X.	2021	Effects of passivators on artemisia selengensis yield and cd stabilization in a contaminated soil		Exclude	1						1
Zhang, Lin; Li, Caibin; Liu, Yangxiang; Sun, Zhencai; He, Yi; Wen, Defeng; Wang, Yuchuan; Chen, Xue; Cai, Heqing; Li, Guitong	2021	Participation of urea-N absorbed on biochar granules among soil and tobacco plant (Nicotiana tabacumL.) and its potential environmental impact		Exclude	1			1			2	Soil texture is not given
Zhang, Qianqian; Zhang, Xi; Duan, Pengpeng; Jiang, Xueyang; Shen, Haojie; Yan, Xiaoyuan; Xiong, Zhengqin	2021	The effect of long-term biochar amendment on N2O emissions: Experiments with N15-O18 isotopes combined with specific inhibition approaches		Exclude	1			1			2
Yao, Y.; Zhou, H.; Yan, X. L.; Yang, X.; Huang, K. W.; Liu, J.; Li, L. J.; Zhang, J. Y.; Gu, J. F.; Zhou, Y. Y.; Liao, B. H.	0	The Fe3O4-modified biochar reduces arsenic availability in soil and arsenic accumulation in indica rice (Oryza sativa L.)		Exclude	1						1
Beesley, L.; Moreno-Jimenez, E.; Gomez-Eyles, J. L.	2010	Effects of biochar and greenwaste compost amendments on mobility, bioavailability and toxicity of inorganic and organic contaminants in a multi-element polluted soil		Exclude	1			1			2	Soil texture Is not given
Novak, J. M.; Busscher, W. J.; Watts, D. W.; Laird, D. A.; Ahmedna, M. A.; Niandou, M. A. S.	2010	Short-term CO2 mineralization after additions of biochar and switchgrass to a Typic Kandiudult		Include							0	It is related but randomization is not mentioned
	2011	CAN BIOCHAR HELP SUPPRESS GREENHOUSE GASES?		Include							0
..., C Zavalloni; G Alberti; S Biasiol; G Delle Vedove;	2011	Microbial mineralization of biochar and wheat straw mixture in soil: a short-term study		Exclude	1						1
Castaldi, S.; Riondino, M.; Baronti, S.; Esposito, F. R.; Marzaioli, R.; Rutigliano, F. A.; Vaccari, F. P.; Miglietta, F.	2011	Impact of biochar application to a Mediterranean wheat crop on soil microbial activity and greenhouse gas fluxes		Exclude	1			1			2
Karami, N.; Clemente, R.; Moreno-Jimenez, E.; Lepp, N. W.; Beesley, L.	2011	Efficiency of green waste compost and biochar soil amendments for reducing lead and copper mobility and uptake to ryegrass		Exclude	1			1			2	Soil texture Is not given
McElligott, Kristin M.	2011	Biochar amendments to forest soils: effects on soil properties and tree growth		Include							0	This should be chekced carefully at CA stage
Taghizadeh Toosi, Arezoo	2011	Ammonia and nitrous oxide emissions from soils under ruminant urine patches and the effects of biochar amendment on these emissions and plant nitrogen uptake		Exclude	1			1			2	This study covered several topics, but none of the studies could fulfill the inclusion criteria
Yuan, J. H.; Xu, R. K.	2011	The amelioration effects of low temperature biochar generated from nine crop residues on an acidic Ultisol		Exclude	1						1	Soil texture Is not given
Ghosh, S.; Yeo, D.; Wilson, B.; Ow, L. F.	2012	Application of char products improves urban soil quality		Exclude		1					1
Mendez, A.; Gomez, A.; Paz-Ferreiro, J.; Gasco, G.	2012	Effects of sewage sludge biochar on plant metal availability after application to a Mediterranean soil		Include							0	Randomization is not mentioned
Sika, Makhosazana Princess	2012	Effect of biochar on chemistry, nutrient uptake and fertilizer mobility in sandy soil		Include							0
Suppadit, T.; Kitikoon, V.; Phubphol, A.; Neumnoi, P.	2012	EFFECT OF QUAIL LITTER BIOCHAR ON PRODUCTIVITY OF FOUR NEW PHYSIC NUT VARIETIES PLANTED IN CADMIUM-CONTAMINATED SOIL		Exclude	1			1			2
Yi, Q.; Hu, X.; Benoit, J. J.	2012	Impact of black carbon amendments on the retention capacity of cadmium in soil		Exclude	1			1	1		3
Angst, Teri E.; Patterson, Colin J.; Reay, David S.; Anderson, Peter; Peshkur, Tanya A.; Sohi, Saran P.	2013	Biochar Diminishes Nitrous Oxide and Nitrate Leaching from Diverse Nutrient Sources		Include							0
Houben, D	2013	Heavy metal mobility in contaminated soils as affected by plants, amendments and biochar		Exclude	1			1			2
Houben, D.; Evrard, L.; Sonnet, P.	2013	Beneficial effects of biochar application to contaminated soils on the bioavailability of Cd, Pb and Zn and the biomass production of rapeseed (Brassica napus L.)		Include							0
Lehmann, D Güereña; J	2013	Kelly Hanley, Akio Enders, Charles Hyland & Susan Riha		Exclude	1						1
Scharenbroch, B. C.; Meza, E. N.; Catania, M.; Fite, K.	2013	Biochar and Biosolids Increase Tree Growth and Improve Soil Quality for Urban Landscapes		Include							0	It is not clear if the sand soil was taken from the topsoil. If it is not mentioned, it can be deleted
Six, EC Suddick; J	2013	… nitrous oxide emissions and soil quality following the amendment of high temperature walnut shell biochar and compost to a small scale vegetable crop …		Exclude	1			1			2
Suddick, E. C.; Six, J.	2013	An estimation of annual nitrous oxide emissions and soil quality following the amendment of high temperature walnut shell biochar and compost to a small scale vegetable crop rotation		Include							0
Zhang, A.; Bian, R.; Hussain, Q.; Li, L.; Pan, G.; Zheng, J.; Zhang, X.; Zheng, J.	2013	Change in net global warming potential of a rice-wheat cropping system with biochar soil amendment in a rice paddy from China		Exclude	1			1			2
..., G Bonanomi; R D'Ascoli; R Scotti; SA Gaglione;	2014	Soil quality recovery and crop yield enhancement by combined application of compost and wood to vegetables grown under plastic tunnels		Exclude	1	1	1	1			4
Chintala, Rajesh; Mollinedo, Javier; Schumacher, Thomas E; Malo, Douglas D; Julson, James L	2014	Effect of biochar on chemical properties of acidic soil		Exclude	1						1
Dil, Matthew; Oelbermann, Maren; Xue, Wei	2014	An evaluation of biochar pre-conditioned with urea ammonium nitrate on maize (Zea mays L.) production and soil biochemical characteristics		Include							0
Hu, J.; Wu, F.; Wu, S.; Lam, C. L.; Lin, X.; Wong, M. H.	2014	Biochar and glomus caledonium influence cd accumulation of upland kangkong (ipomoea aquatica forsk.) intercropped with alfred stonecrop (sedum alfredii hance)		Exclude	1						1	Soil texture Is not given
Huang, Min; Yang, Liu; Qin, Huadong; Jiang, Ligeng; Zou, Yingbin	2014	Fertilizer nitrogen uptake by rice increased by biochar application		Exclude	1						1
Lopez, Vivian Dominique	2014	Biochar as a soil amendment: Impact on hydraulic and physical properties of an arable loamy sand soil		Include							0	This can be deleted at CA stage because the randomization is not mentioned, also the results are not well readable
Martin, S. L.; Clarke, M. L.; Othman, M.; Ramsden, S. J.; West, H. M.	2014	Biochar-mediated reductions in greenhouse gas emissions from soil amended with anaerobic digestates		Include							0	Randomization is not mentioned, it could be deleted at CA stage
Qian, Li; Chen, Lin; Joseph, Stephen; Pan, Genxing; Li, Lianqing; Zheng, Jinwei; Zhang, Xuhui; Zheng, Jufeng; Yu, Xinyan; Wang, Jiafang	2014	Biochar compound fertilizer as an option to reach high productivity but low carbon intensity in rice agriculture of China		Exclude	1						1	Soil texture Is not given
Sika, M. P.; Hardie, A. G.	2014	Effect of pine wood biochar on ammonium nitrate leaching and availability in a South African sandy soil		Include							0	Randomization is not mentioned, it could be deleted at CA stage
Smider, Benjamin; Singh, Balwant	2014	Agronomic performance of a high ash biochar in two contrasting soils		Include							0	Randomization is not mentioned, it could be deleted at CA stage
Wan, Q.; Yuan, J. H.; Xu, R. K.; Li, X. H.	2014	Pyrolysis temperature influences ameliorating effects of biochars on acidic soil		Exclude	1						1	soil texture Is not given
Zhao, X; Wang, JW; Xu, HJ; Zhou, CJ; Wang, SQ; Xing, GX	2014	Effects of crop‐straw biochar on crop growth and soil fertility over a wheat‐millet rotation in soils of C hina		Exclude	1						1
..., P Blackwell; S Joseph; P Munroe; HM Anawar; P Storer;	2015	Influences of biochar and biochar-mineral complex on mycorrhizal colonisation and nutrition of wheat and sorghum		Exclude	1						1	Sand % is not given in the soil composition
..., W Suliman; JB Harsh; NI Abu-Lail;	2015	… THE ROLE OF BIOCHAR POROUS STRUCTURE AND SURFACE CHEMISTRY IN AUGMENTING HYDROLOGIC PROPERTIES OF A SANDY SOIL		Exclude				1			1
Ahmed, Hasan Pervej; Schoenau, Jeff J	2015	Effects of biochar on yield, nutrient recovery, and soil properties in a canola (Brassica napus L)-wheat (Triticum aestivum L) rotation grown under controlled environmental conditions		Exclude	1			1			2
Azagaku, E Ndor; SN Dauda; ED	2015	Response of maize varieties (Zea mays) to biochar amended soil in Lafia, Nigeria		Exclude				1			1
Bakry, A. B.; Tawfik, M. M.; Thalooth, T.; Alice,; El-Karamany, M. F.	2015	Some agronomic practice for maximizing wheat production under new reclaimed sandy soil		Exclude		1					1
Bradley, A.; Larson, R. A.; Runge, T.	2015	Impact of biochar additions to nitrogen leaching in sand columns		Include							0	Randomization is not mentioned, it could be deleted at CA stage
Deng, Qi; Hui, Dafeng; Wang, Junming; Iwuozo, Stephen; Chih-Li, Yu; Jima, Tigist; Smart, David; Reddy, Chandra; Dennis, Sam	2015	Corn Yield and Soil Nitrous Oxide Emission under Different Fertilizer and Soil Management: A Three-Year Field Experiment in Middle Tennessee		Exclude	1						1
Kammann, Claudia I; Schmidt, Hans-Peter; Messerschmidt, Nicole; Linsel, Sebastian; Steffens, Diedrich; Müller, Christoph; Koyro, Hans-Werner; Conte, Pellegrino; Joseph, Stephen	2015	Erratum: plant growth improvement mediated by nitrate capture in co-composted biochar		Exclude	1			1			2
Lu, Huanping; Li, Zhian; Fu, Shenglei; Méndez, Ana; Gascó, Gabriel; Paz-Ferreiro, Jorge	2015	Combining phytoextraction and biochar addition improves soil biochemical properties in a soil contaminated with Cd		Exclude				1			1
Lusibisa, Siphiwe Gloria	2015	Effect of biochar and phosphorus fertilizer application on selected soil properties and agronomic performance of chickpea (Cicer arietium)		Include							0
Rabileh, M. A.; Shamshuddin, J.; Panhwar, Q. A.; Rosenani, A. B.; Anuar, A. R.	2015	Effects of biochar and/or dolomitic limestone application on the properties of Ultisol cropped to maize under glasshouse conditions		Include							0
Rittl, T. F.; Novotny, E. H.; Balieiro, F. C.; Hoffland, E.; Alves, B. J. R.; Kuyper, T. W.	2015	Negative priming of native soil organic carbon mineralization by oilseed biochars of contrasting quality		Exclude				1			1
Vaccari, F. P.; Maienza, A.; Miglietta, F.; Baronti, S.; Di Lonardo, S.; Giagnoni, L.; Lagomarsino, A.; Pozzi, A.; Pusceddu, E.; Ranieri, R.; Valboa, G.; Genesio, L.	2015	Biochar stimulates plant growth but not fruit yield of processing tomato in a fertile soil		Exclude	1						1
Wang, Z.; Zong, H.; Zheng, H.; Liu, G.; Chen, L.; Xing, B.	2015	Reduced nitrification and abundance of ammonia-oxidizing bacteria in acidic soil amended with biochar		Include							0
Zhai, Limei; CaiJi, Zhuoma; Liu, Jian; Wang, Hongyuan; Ren, Tianzhi; Gai, Xiapu; Xi, Bin; Liu, Hongbin	2015	Short-term effects of maize residue biochar on phosphorus availability in two soils with different phosphorus sorption capacities		Include							0
..., F von Glisczynski; A Sandhage-Hofmann;	2016	Biochar-compost substrates do not promote growth and fruit quality of a replanted German apple orchard with fertile Haplic Luvisol soils		Exclude	1						1
..., G Soja; E Anders; J Bucker; S Feichtmair;	2016	Biochar Applications to Agricultural Soils in Temperate Climates–More Than Carbon Sequestration		Include							0
..., N Thammasoma; P Vityakona; P Lawongsaa;	2016	Department of Land Resources and Environment, Faculty of Agriculture, Khon 9		Include							0
..., Q Li; N Liao; N Zhang; G Zhou; W Zhang;	2016	Effects of cotton (Gossypium hirsutum L.) straw and its biochar application on NH3 volatilization and N use efficiency in a drip-irrigated cotton field		Exclude	1						1
..., S Bhattacharjya; R Chandra; N Pareek;	2016	Biochar and crop residue application to soil: effect on soil biochemical properties, nutrient availability and yield of rice (Oryza sativa L.) and wheat (Triticum aestivum …		Exclude	1						1
Abujabhah, I. S.; Doyle, R.; Bound, S. A.; Bowman, J. P.	2016	The effect of biochar loading rates on soil fertility, soil biomass, potential nitrification, and soil community metabolic profiles in three different soils		Include							0
Cai, Z.; Gao, S.; Hendratna, A.; Duan, Y.; Xu, M.; Hanson, B. D.	2016	Key factors, soil nitrogen processes, and nitrite accumulation affecting nitrous oxide emissions		Exclude				1			1
Cotrufo, X Jiang; ML Haddix; MF	2016	Interactions between biochar and soil organic carbon decomposition: Effects of nitrogen and low molecular weight carbon compound addition		Include							0
De Rozari, P; Greenway, M; El Hanandeh, A	2016	Phosphorus removal from secondary sewage and septage using sand media amended with biochar in constructed wetland mesocosms		Exclude	1						1
Dong, Xinliang; Guan, Tianyu; Li, Guitong; Lin, Qimei; Zhao, Xiaorong	2016	Long-term effects of biochar amount on the content and composition of organic matter in soil aggregates under field conditions		Exclude	1			1			2
Gamage, D. N. V.; Mapa, R. B.; Dharmakeerthi, R. S.; Biswas, A.	2016	Effect of rice-husk biochar on selected soil properties in tropical Alfisols		Include							0
Huff, Matthew D.; Lee, James W.	2016	Biochar-surface oxygenation with hydrogen peroxide		Exclude	1		1	1			3
Molnár, M.; Vaszita, E.; Farkas, É; Ujaczki, É; Fekete-Kertész, I.; Tolner, M.; Klebercz, O.; Kirchkeszner, C.; Gruiz, K.; Uzinger, N.; Feigl, V.	2016	Acidic sandy soil improvement with biochar — A microcosm study		Include							0
Muhamad, K	2016	The impact of biochar on soil functioning in two contrasting climates		Exclude				1			1
Pandey, Vineeta; Patel, Anju; Patra, DD	2016	Biochar ameliorates crop productivity, soil fertility, essential oil yield and aroma profiling in basil (Ocimum basilicum L.)		Exclude	1						1
Rogovska, Natalia; Laird, David A; Karlen, Douglas L	2016	Corn and soil response to biochar application and stover harvest		Exclude	1						1
Takaya, C. A.; Fletcher, L. A.; Singh, S.; Anyikude, K. U.; Ross, A. B.	2016	Phosphate and ammonium sorption capacity of biochar and hydrochar from different wastes		Exclude	1			1			2
Zong, Y.; Xiao, Q.; Lu, S.	2016	Acidity, water retention, and mechanical physical quality of a strongly acidic Ultisol amended with biochars derived from different feedstocks		Exclude	1						1
..., MIS Gonzaga; CL Mackowiak; NB Comerford;	2017	Pyrolysis methods impact biosolids-derived biochar composition, maize growth and nutrition		Include							0	This has to be deleted at CA stage because the results are not interpretable
..., S Jeffery; I Memelink; E Hodgson; S Jones;	2017	Initial biochar effects on plant productivity derive from N fertilization		Exclude				1			1
Akoto-Danso, EK	2017	Nutrient and virtual water fluxes of vegetable production and food distribution in two West African cities		Include							0
ASAP, AA	2017	EFFECT OF CHICKEN LITTER BIOCHAR ON PHOSPHORUS AVAILABILITY IN ACID SOIL AND YIELD OF Zea mays L		Include							0
Backer, Rachel	2017	Biochar soil amendments in Southwestern Québec, Canada: An investigation of impact on crop yields, interaction with N fertilizer and characterization of the biochar volatilome		Include							0
Creegan, E	2017	Effects of compost and biochar application on turf soil nitrate and carbon content under water deficit conditions		Exclude				1			1
CUI, Yue-feng; Jun, MENG; WANG, Qing-xiang; ZHANG, Wei-ming; CHENG, Xiao-yi; CHEN, Wen-fu	2017	Effects of straw and biochar addition on soil nitrogen, carbon, and super rice yield in cold waterlogged paddy soils of North China		Exclude	1						1
Faloye, O. T.; Alatise, M. O.; Ajayi, A. E.; Ewulo, B. S.	2017	Synergistic effects of biochar and inorganic fertiliser on maize (zea mays) yield in an alfisol under drip irrigation		Exclude	1			1			2
Khanmohammadi, Zahra; Afyuni, Majid; Mosaddeghi, Mohammad Reza	2017	Effect of sewage sludge and its biochar on chemical properties of two calcareous soils and maize shoot yield		Exclude	1						1
Li, Zhi-guo; Gu, Chi-ming; Zhang, Run-hua; Ibrahim, Mohamed; Zhang, Guo-shi; Wang, Li; Zhang, Run-qin; Chen, Fang; Liu, Yi	2017	The benefic effect induced by biochar on soil erosion and nutrient loss of slopping land under natural rainfall conditions in central China		Exclude	1						1	Soil texture Is not given
Liu, C.; Liu, F.; Ravnskov, S.; Rubaek, G. H.; Sun, Z.; Andersen, M. N.	2017	Impact of Wood Biochar and Its Interactions with Mycorrhizal Fungi, Phosphorus Fertilization and Irrigation Strategies on Potato Growth		Include							0
Maxfield, T	2017	Short-term stability and function of charcoal in soil and its relevance to Ghanaian subsistence agriculture		Exclude				1			1
Moreno-Barriga, F.; Faz, A.; Acosta, J. A.; Soriano-Disla, M.; Martinez-Martinez, S.; Zornoza, R.	2017	Use of Piptatherum miliaceum for the phytomanagement of biochar amended Technosols derived from pyritic tailings to enhance soil aggregation and reduce metal(loid) mobility		Include							0	replicate and randomization were not mentioned, it can be deleted at CA stage
Obia, A.; Borresen, T.; Martinsen, V.; Cornelissen, G.; Mulder, J.	2017	Effect of biochar on crust formation, penetration resistance and hydraulic properties of two coarse-textured tropical soils		Exclude				1			1
Rafique, Mazhar; Sultan, Tariq; Ortas, Ibrahim; Chaudhary, Hassan Javed	2017	Enhancement of maize plant growth with inoculation of phosphate-solubilizing bacteria and biochar amendment in soil		Exclude	1						1
Yousaf, Balal; Liu, Guijian; Wang, Ruwei; Abbas, Qumber; Imtiaz, Muhammad; Liu, Ruijia	2017	Investigating the biochar effects on C-mineralization and sequestration of carbon in soil compared with conventional amendments using the stable isotope ( δ13C) approach		Exclude	1						1
..., N Teutscherova; J Houška; M Navas; A Masaguer;	2018	Leaching of ammonium and nitrate from Acrisol and Calcisol amended with holm oak biochar: A column study		Include							0	Randomization is not mentioned
Abu El-Eyuoon Abu Zied, Amin	2018	Amelioration of calcareous sandy soil productivity via incorporation between biochar and some organic manures		Include							0
Carrari, Elisa; Ampoorter, Evy; Bussotti, Filippo; Coppi, Andrea; Garcia Nogales, Ana; Pollastrini, Martina; Verheyen, Kris; Selvi, Federico	2018	Effects of charcoal hearth soil on forest regeneration: Evidence from a two-year experiment on tree seedlings		Exclude	1			1			2
Dietrich, Sebastian T.; MacKenzie, M. Derek	2018	Biochar affects aspen seedling growth and reclaimed soil properties in the Athabasca oil sands region		Exclude	1						1
Martins, G. C.; Penido, E. S.; Alvarenga, I. F. S.; Teodoro, J. C.; Bianchi, M. L.; Guilherme, L. R. G.	2018	Amending potential of organic and industrial by-products applied to heavy metal-rich mining soils		Exclude				1			1
Miller, PK	2018	Interactions Between Biochar and Compost in Organic Winter Wheat Production and Soil Quality Under Dryland Conditions		Exclude				1			1
Oldfield, Thomas L.; Sikirica, Nataša; Mondini, Claudio; López, Guadalupe; Kuikman, Peter J.; Holden, Nicholas M.	2018	Biochar, compost and biochar-compost blend as options to recover nutrients and sequester carbon		Exclude				1	1		2
Qi, L.; Niu, H. D.; Zhou, P.; Jia, R. J.; Gao, M.	2018	Effects of biochar on the net greenhouse gas emissions under continuous flooding and water-saving irrigation conditions in paddy soils		Exclude				1			1
Raya Moreno, Irene	2018	Effects of applying pine and corn cobs biochar on soil organic carbon in a Mediterranean agricultural land		Exclude				1			1
Saarnio, Sanna; Räty, Mari; Hyrkäs, Maarit; Virkajärvi, Perttu	2018	Biochar addition changed the nutrient content and runoff water quality from the top layer of a grass field during simulated snowmelt		Include							0
Shahzad, K.; Abid, M.; Sintim, H. Y.	2018	Wheat Productivity and Economic Implications of Biochar and Inorganic Nitrogen Application		Include							0
Singh, C.; Tiwari, S.; Gupta, V. K.; Singh, J. S.	2018	The effect of rice husk biochar on soil nutrient status, microbial biomass and paddy productivity of nutrient poor agriculture soils		Exclude	1						1	Soil texture Is not given
Soja, R Hood-Nowotny; A Watzinger; A Wawra; G	2018	The impact of biochar incorporation on inorganic nitrogen fertilizer plant uptake; an opportunity for carbon sequestration in temperate agriculture		Exclude	1			1			2
Sombo, D	2018	An investigation into the short-term effects of biochar on nitrate leaching from artificial columns of sand		Exclude		1	1				2
Velez, Thelma I; Moonilall, Nall I; Reed, Stewart; Jayachandran, Krishnaswamy; Scinto, Leonard J	2018	Impact of melaleuca quinquenervia biochar on phaseolus vulgaris growth, soil nutrients, and microbial gas flux		Exclude	1			1			2	Soil texture Is not given, the results are not related
Wanniarachchi, Wanniarachchige Dinushika Kumari	2018	Impact of biochar and dairy manure on the hydraulic properties and their measurements in boreal agricultural podzols		Exclude				1			1
, Hameeda; Gul, Shamim; Bano, Gul; Manzoor, Misbah; Tasawar Ali, Chandio; Awan, Adnan A.	2019	Biochar and manure influences tomato fruit yield, heavy metal accumulation and concentration of soil nutrients under wastewater irrigation in arid climatic conditions		Include							0
..., M Zolfi Bavariani; A Ronaghi;	2019	Influence of pyrolysis temperatures on FTIR analysis, nutrient bioavailability, and agricultural use of poultry manure biochars		Exclude	1		1		1		3
Bi, Y.; Cai, S.; Wang, Y.; Xia, Y.; Zhao, X.; Wang, S.; Xing, G.	2019	Assessing the viability of soil successive straw biochar amendment based on a five-year column trial with six different soils: Views from crop production, carbon sequestration and net ecosystem economic benefits		Include							0
Eskedar, Asfaw; Nebiyu, Amsalu; Bekele, Eshetu; Milkiyas, Ahmed; Tessema, Astatkie	2019	Coffee‐husk biochar application increased AMF root colonization, P&#xa0;accumulation, N<sub>2</sub> fixation, and yield of soybean grown in a tropical Nitisol, southwest Ethiopia		Exclude	1						1
Faloye, O. T.; Alatise, M. O.; Ajayi, A. E.; Ewulo, B. S.	2019	Effects of biochar and inorganic fertiliser applications on growth, yield and water use efficiency of maize under deficit irrigation		Exclude				1			1
Feng, Jing; Yang, Zhijiang; Chen, Xiaomin; Liu, Wei; Guo, Bilin; Lin, Gaozhe; Huang, Ronghui; Liu, Wenxin	2019	Potentially hazardous element accumulation in rice tissues and their availability in soil systems after biochar amendments		Include							0	Sand composition was 49.6%
Gunarathne, Viraj; Rajakaruna, Nishanta; Gunarathne, Udaya; Biswas, Jayanta Kumar; Raposo, Zach A.; Vithanage, Meththika	2019	Influence of soil water content and soil amendments on trace metal release and seedling growth in serpentine soil		Exclude				1			1
Jomao-as, NS Aggangan; JG	2019	Biochar From Sugarcane Bagasse and Arbuscular Mycorrhizal Fungi on Growth and Nutrient Status of Cacao (Theobroma cacao L.) Seedlings Under Nursery …		Exclude	1						1
Kabiri, P.; Motaghian, H.; Hosseinpur, A.	2019	Effects of Walnut Leaves Biochars on Lead and Zinc Fractionation and Phytotoxicity in a Naturally Calcareous Highly Contaminated Soil		Exclude				1			1
Kiran, Boda Ravi; Prasad, M. N. V.	2019	Biochar and rice husk ash assisted phytoremediation potentials of Ricinus communis L. for lead-spiked soils		Exclude	1			1			2
Li, M.; Wang, Y.; Liu, M.; Liu, Q.; Xie, Z.; Li, Z.; Uchimiya, M.; Chen, Y.	2019	Three-year field observation of biochar-mediated changes in soil organic carbon and microbial activity		Include							0
Luo, Xianxiang; Wang, Zhengyang; Meki, Kudakwashe; Wang, Xiao; Liu, Bingjie; Zheng, Hao; You, Xiangwei; Li, Fengmin	2019	Effect of co-application of wood vinegar and biochar on seed germination and seedling growth		Exclude	1			1			2
Ma, Yuchun; Liu, De Li; Schwenke, Graeme; Yang, Bo	2019	The global warming potential of straw-return can be reduced by application of straw-decomposing microbial inoculants and biochar in rice-wheat production systems		Exclude	1			1			2
McDonald, M. R.; Bakker, C.; Motior, M. R.	2019	Evaluation of wood biochar and compost soil amendment on cabbage yield and quality		Include							0	SD or SE is not given in the results
Meschewski, E.; Holm, N.; Sharma, B. K.; Spokas, K.; Minalt, N.; Kelly, J. J.	2019	Pyrolysis biochar has negligible effects on soil greenhouse gas production, microbial communities, plant germination, and initial seedling growth		Exclude	1			1			2
Moradi, Salahedin; Rasouli-Sadaghiani, Mir Hassan; Sepehr, Ebrahim; Khodaverdiloo, Habib; Barin, Mohsen	2019	Soil nutrients status affected by simple and enriched biochar application under salinity conditions		Include							0	SD or SE is not given
Oppong Danso, E.; Yakubu, A.; Kugblenu Darrah, Y. O.; Arthur, E.; Manevski, K.; Sabi, E. B.; Abenney-Mickson, S.; Ofori, K.; Plauborg, F.; Andersen, M. N.	2019	Impact of rice straw biochar and irrigation on maize yield, intercepted radiation and water productivity in a tropical sandy clay loam		Exclude				1			1
Prawito, P.	2019	Effect Short-Term Biochar Application on Ultisol of Bengkulu, Indonesia		Exclude	1			1			2
Ribas, A.; Mattana, S.; Llurba, R.; Debouk, H.; Sebastia, M. T.; Domene, X.	2019	Biochar application and summer temperatures reduce N2O and enhance CH4 emissions in a Mediterranean agroecosystem: Role of biologically-induced anoxic microsites		Exclude	1			1			2
Sales, BK	2019	Effects of Biochar and Nitrogen-Enriched Soil Amendments on Plant Growth, Mineral Nutrition, and Early Fruit Production in Highbush Blueberry (Vaccinium sp.)		Include							0	SE or SD is not given, also
Selph, LE	2019	Investigation of the Impact of Nutrient-Enriched Biochars on Soil Physiochemical Properties and Forage Growth		Include							0
Shang, X	2019	Effect of wood-based biochar on soil quality, small fruit yield and quality in southern Quebec, Canada		Exclude				1			1
Taheri‐Soudejani, Hajar; Heidarpour, Manouchehr; Shayannejad, Mohammad; Shariatmadari, Hossein; Kazemian, Hossein; Afyuni, Majid	2019	Composts Containing Natural and Mg‐Modified Zeolite: The Effect on Nitrate Leaching, Drainage Water, and Yield		Exclude		1					1
Torres, LND	2019	Nitrogen dynamics after applying biochar, zeolites and mineral fertilizers in soil-plant environment of corn (Zea mays)		Include							0	SD or SE is not given in the results
Wu, Lipeng; Wei, Changbin; Zhang, Shirong; Wang, Yidong; Kuzyakov, Yakov; Ding, Xiaodong	2019	MgO-modified biochar increases phosphate retention and rice yields in saline-alkaline soil		Include							0
Wu, X.; Wang, D.; Riaz, M.; Zhang, L.; Jiang, C.	2019	Investigating the effect of biochar on the potential of increasing cotton yield, potassium efficiency and soil environment		Exclude	1			1			2
Zhang, Jin; Zhang, Jianyun; Wang, Minyan; Wu, Shengchun; Wang, Hailong; Nabeel Khan, Niazi; Yu Bon, Man; Christie, Peter; Shengdao, Shan; Wong, Ming Hung	2019	Effect of tobacco stem-derived biochar on soil metal immobilization and the cultivation of tobacco plant		Exclude	1			1			2
	2020	Formulation of Biochar-Based Phosphorus Fertilizer and Its Impact on Both Soil Properties and Chickpea Growth Performance		Exclude	1			1			2
	2020	Interactive Effects of Biochar and Sewage Sludge on Bioavailability and Plant Uptake of Cu, Fe, and Zn, and Spinach (Spinacia oleracea L.) Yields under Wastewater Irrigation		Include							0
..., BN Niranjan; HC Prakasha; HM Meena;	2020	Effect of biochar on growth, yield and nutrient uptake by finger millet in acidic soil		Include							0	SD or SE is not given in the results
Adewole, MB	2020	Effect of Biochar Application Rates on Soil Properties, Growth and Yield of Maize under Greenhouse Conditions		Exclude	1						1
Ali, U.; Shaaban, M.; Bashir, S.; Fu, Q.; Zhu, J.; Shoffikul Islam, M.; Hu, H.	2020	Effect of rice straw, biochar and calcite on maize plant and Ni bio-availability in acidic Ni contaminated soil		Exclude	1			1			2
Borges, Bernardo MMN; Strauss, Mathias; Camelo, Priscila A; Sohi, Saran P; Franco, Henrique CJ	2020	Re-use of sugarcane residue as a novel biochar fertiliser-Increased phosphorus use efficiency and plant yield		Exclude				1			1
Cardenas-Aguiar, E.; Suarez, G.; Paz-Ferreiro, J.; Askeland, M. P. J.; Mendez, A.; Gasco, G.	2020	Remediation of mining soils by combining Brassica napus growth and amendment with chars from manure waste		Exclude	1			1			2
Cui, Liqiang; Li, Lianqing; Bian, Rongjun; Yan, Jinlong; Quan, Guixiang; Liu, Yuming; Ippolito, James A.; Wang, Hui	2020	Short- and Long-Term Biochar Cadmium and Lead Immobilization Mechanisms		Exclude	1			1			2
D'Hose, T.; Debode, J.; De Tender, C.; Ruysschaert, G.; Vandecasteele, B.	2020	Has compost with biochar applied during the process added value over biochar or compost for increasing soil quality in an arable cropping system?		Exclude				1			1
Farkas, É	2020	Complex assessment and evaluation of the long-term effects of biochar to improve sandy soils–from laboratory to field application–		Include							0	Randomization is not mentioned
Futa, B.; Oleszczuk, P.; Andruszczak, S.; Kwiecinska-Poppe, E.; Kraska, P.	2020	Effect of Natural Aging of Biochar on Soil Enzymatic Activity and Physicochemical Properties in Long-Term Field Experiment		Include							0	SD or SE is not given in the results
Hazrati, S.; Farahbakhsh, M.; Heydarpoor, G.; Besalatpour, A. A.	2020	Mitigation in availability and toxicity of multi-metal contaminated soil by combining soil washing and organic amendments stabilization		Exclude	1			1			2
Hu, Z Khan; K Zhang; MN Khan; S Fahad; Z Xu; L	2020	Coupling of biochar with nitrogen supplements improve soil fertility, nitrogen utilization efficiency and rapeseed growth		Exclude	1						1
Huang, C.; Wang, W.; Yue, S.; Adeel, M.; Qiao, Y.	2020	Role of biochar and Eisenia fetida on metal bioavailability and biochar effects on earthworm fitness		Exclude	1			1			2
Jabborova, Dilfuza; Wirth, Stephan; Kannepalli, Annapurna; Narimanov, Abdujalil; Desouky, Said; Davranov, Kakhramon; Sayyed, R. Z.; Hesham El, Enshasy; Roslinda Abd, Malek; Syed, Asad; Bahkali, Ali H.	2020	Co-Inoculation of Rhizobacteria and Biochar Application Improves Growth and Nutrientsin Soybean and Enriches Soil Nutrients and Enzymes		Include							0
Li, Haixiao; Li, Yuxin; Xu, Yan; Lu, Xueqiang	2020	Biochar phosphorus fertilizer effects on soil phosphorus availability		Exclude	1						1
Li, S.; Chen, D.; Wang, C.; Chen, D.; Wang, Q.	2020	Reduced nitrification by biochar and/or nitrification inhibitor is closely linked with the abundance of comammox Nitrospira in a highly acidic sugarcane soil		Exclude	1			1			2
Liu, C.; Sun, B.; Zhang, X.; Liu, X.; Drosos, M.; Li, L.; Pan, G.	2020	The Water-Soluble Pool in Biochar Dominates Maize Plant Growth Promotion Under Biochar Amendment		Exclude	1						1
Lu, Hang; Yan, Mengxue; Wong, Ming Hung; Mo, Wing Yin; Wang, Yinghui; Chen, Xun Wen; Wang, Jun-Jian	2020	Effects of biochar on soil microbial community and functional genes of a landfill cover three years after ecological restoration		Exclude	1			1			2
Manolikaki, Ioanna; Diamadopoulos, Evan	2020	Agronomic potential of biochar prepared from brewery byproducts		Exclude	1						1
Mierzwa-Hersztek, T Głąb; K Gondek; M	2020	Pyrolysis Improves the Effect of Straw Amendment on the Productivity of Perennial Ryegrass (Lolium perenne L.)		Exclude				1			1
Nguyen, Binh Thanh; Phan, Binh Trung; Nguyen, Tong Xuan; Nguyen, Vinh Ngoc; Van Tran, Thanh; Quang-Vu, Bach	2020	Contrastive nutrient leaching from two differently textured paddy soils as influenced by biochar addition		Include							0	Can be deleted at CA stage because the results are not presented in a clear manner
Olivier, C. F.; Belford, I. L.; Moller, L.; Rozanov, A. B.; Botha, A.; Hardie, A. G.	2020	Macroscopic observation of biotic-abiotic interactions in biochar layers within a sandy soil in a pot trial with wheat triticum aestivum		Exclude				1			1
Palviainen, M.; Aaltonen, H.; Laurén, A.; Köster, K.; Berninger, F.; Ojala, A.; Pumpanen, J.	2020	Biochar amendment increases tree growth in nutrient-poor, young Scots pine stands in Finland		Exclude				1			1
Priyadarshini, Rossyda; Hamzah, Amir; Astuti, A.	2020	Growth performance and biomass production of Eleusine indica and Rorippa sylvestris on heavy metal contaminated soil after biochar application		Exclude	1			1			2
Saarnio, S.; Kettunen, R.	2020	Biochar addition affected nutrient leaching and litter decomposition rates in boreal sandy soils		Include							0	Randomization is not mentioned
Vamvuka, Despina; Esser, Katerina; Komnitsas, Kostas	2020	Investigating the Suitability of Grape Husks Biochar, Municipal Solid Wastes Compost and Mixtures of Them for Agricultural Applications to Mediterranean Soils		Include							0	It could be deleted at CA stage because results are given not in a clear manner
Xiao, Liang; Yuan, Guodong; Feng, Lirong; Bi, Dongxue; Wei, Jing	2020	Soil properties and the growth of wheat (Triticum aestivum L.) and maize (Zea mays L.) in response to reed (phragmites communis) biochar use in a salt-affected soil in the Yellow River Delta		Exclude	1						1	Soil texture Is not given
Yang, Aizheng; Saqib Saleem, Akhtar; Li, Lin; Fu, Qiang; Li, Quanfeng; Naeem, Muhammad Asif; He, Xinyao; Zhang, Ze; Jacobsen, Sven-Erik	2020	Biochar Mitigates Combined Effects of Drought and Salinity Stress in Quinoa		Exclude				1			1
Yasmin, Humaira; Naz, Rabia; Nosheen, Asia; Hassan, Muhammad Nadeem; Ilyas, Noshin; Muhammad, Sajjad; Seemab, Anjum; Gao, Xiangkuo; Geng, Zhide	2020	Identification of New Biocontrol Agent against Charcoal Rot Disease Caused by Macrophomina phaseolina in Soybean (Glycine max L.)		Exclude	1			1	1		3
Zhao, W. R.; Li, J. Y.; Deng, K. Y.; Shi, R. Y.; Jiang, J.; Hong, Z. N.; Qian, W.; He, X.; Xu, R. K.	2020	Effects of crop straw biochars on aluminum species in soil solution as related with the growth and yield of canola (Brassica napus L.) in an acidic Ultisol under field condition		Exclude	1						1
Zhou, Chuifan; Heal, Kate; Tigabu, Mulualem; Xia, Lidan; Hu, Huaying; Yin, Danyang; Ma, Xiangqing	2020	Biochar addition to forest plantation soil enhances phosphorus availability and soil bacterial community diversity		Exclude	1						1
	2021	Use of Biochar-Compost for Phosphorus Availability to Maize in a Concretionary Ferric Lixisol in Northern GHANA		Include							0
..., CCG Silva; EV Medeiros; GGM Fracetto; FJC Fracetto;	2021	Coffee waste as an eco-friendly and low-cost alternative for biochar production impacts on sandy soil chemical attributes and microbial gene abundance		Include							0	SD or SE is not given however R2 is given I am not sure if it should be included or not
..., I Rehman; M Riaz; S Ali; MS Arif; S Ali; MN Alyemeni;	2021	… the Effects of Biochar with Farmyard Manure under Optimal Mineral Fertilizing on Tomato Growth, Soil Organic C and Biochemical Quality in a Low Fertility Soil …		Exclude	1						1
Carneiro, Jefferson Santana da Silva; Ribeiro, Ivan Célio Andrade; Nardis, Bárbara Olinda; Barbosa, Cristiane Francisca; Lustosa Filho, José Ferreira; Melo, Leônidas Carrijo Azevedo	2021	Long-term effect of biochar-based fertilizers application in tropical soil: Agronomic efficiency and phosphorus availability		Exclude	1						1
Chang, Y.; Rossi, L.; Zotarelli, L.; Gao, B.; Sarkhosh, A.	2021	Greenhouse evaluation of pinewood biochar effects on nutrient status and physiological performance in muscadine grape (Vitis rotundifolia L.)		Include							0	SD or SE is not given
Dariah, A.; Nurida, N. L.; Salma, S.; Nurjaya,; Santi, L. P.	2021	The use of soil ameliorants to improve soil quality and crop productivity of degraded semi-arid upland in Gunung Kidul, Yogyakarta, Indonesia		Exclude	1						1
El-Shiekha, AS Abd-Elhamied; AM	2021	Effect of Biochar Source, Particle Size and Application Rates on Soil Properties and Maize Yield (Zea mays L.) under Sandy Soil Conditions		Include							0	SD or SE is not given
Farhangi-Abriz, Salar; Ghassemi-Golezani, Kazem	2021	Changes in soil properties and salt tolerance of safflower in response to biochar-based metal oxide nanocomposites of magnesium and manganese		Exclude	1			1			2
Gou, M Zhang; Y Liu; Q Wei; J	2021	Effects of Short-term Application of Moutai Lees Biochar on Nutrients and Fungal Community Structure in Yellow Soil of Guizhou		Exclude	1			1			2
Jiang, B.; Shen, J.; Sun, M.; Hu, Y.; Jiang, W.; Wang, J.; Li, Y.; Wu, J.	2021	Soil phosphorus availability and rice phosphorus uptake in paddy fields under various agronomic practices		Exclude	1			1			2
Jin, Z.; Zhang, X.; Chen, X.; Du, Z.; Ping, L.; Han, Z.; Tao, P.	2021	Dynamics of soil organic carbon mineralization and enzyme activities after two months and six years of biochar addition		Exclude	1						1
Jubaedah, ; Muhtar, ; Nurida, N. L.	2021	Effects of residual biochar amendment on soil chemical properties, nutrient uptake, crop yield and N<sub>2</sub>O emissions reduction in acidic upland rice of East Lampung		Exclude	1						1
Liang, Jin-Feng; Li, Qian-Wei; Gao, Jun-Qin; Feng, Jiu-Ge; Zhang, Xiao-Ya; Hao, Yi-Jing; Yu, Fei-Hai	2021	Biochar-compost addition benefits Phragmites australis growth and soil property in coastal wetlands		Exclude	1						1	Soil texture Is not given
Liu, M.; Zhao, Z.; Wang, L.; Xiao, Y.	2021	Influences of rice straw biochar and organic manure on forage soybean nutrient and Cd uptake		Exclude	1						1
Liu, N Zhang; J Yan; P	2021	Effect of Bacterial Manure on the Properties of Complex Soil and Growth of Ryegrass		Exclude				1			1
Nandillon, Romain; Lebrun, Manhattan; Miard, Florie; Gaillard, Marie; Sabatier, Stéphane; Morabito, Domenico; Bourgerie, Sylvain	2021	Contrasted tolerance of <i>Agrostis capillaris</i> metallicolous and non-metallicolous ecotypes in the context of a mining technosol amended by biochar, compost and iron sulfate		Exclude	1						1
Ningning, Song; Changzhen, Jia; Jiachen, Wang; Dan, Zheng; Xuexia, Wang; Fangli, Wang	2021	THE DECREASE OF HEAVY METAL ACCUMULATION IN WHEAT: THE IMPACT OF BIOCHAR ON SOIL HUMUS COMPOSITION AND CADMIUM BIOAVAILABILITY		Exclude	1	1	1	1			4
Plaimart, J.; Acharya, K.; Mrozik, W.; Davenport, R. J.; Vinitnantharat, S.; Werner, D.	2021	Coconut husk biochar amendment enhances nutrient retention by suppressing nitrification in agricultural soil following anaerobic digestate application		Exclude	1			1			2
Sugiyarto, ; Salim, A.; Firgiyanto, R.	2021	The effect of the use of various kinds of biochar and soil nutrients on pakcoy <i>(brassica rapa</i> l.)		Exclude	1			1			2
Thomas, Sean C.	2021	Biochar effects on germination and radicle extension in temperate tree seedlings under field conditions		Exclude	1			1			2
Zhao, Y. X.; Chen, Y. Q.; Dai, H. C.; Cui, J. X.; Wang, L.; Sui, P.	2021	Effects of Organic Amendments on the Improvement of Soil Nutrients and Crop Yield in Sandy Soils during a 4-Year Field Experiment in Huang-Huai-Hai Plain, Northern China		Include							0
..., I Khan; T Chen; M Farooq; C Luan; Q Wu;	0	The residual impact of straw mulch and biochar amendments on soil physiochemical properties and yield of maize (Zea mays L.) under rainfed System		Include							0	SD or SE of relevant results are not given
Amaral, SR	0	Biochar amendment as a strategy to reduce hydric stress in Eucalyptus		Exclude				1			1
Niggli, Hans-Peter Schmidt und Claudio	0	Biochar in viticulture – new results		Exclude	1						1
Xie, Y. D.; Yu, X. N.; Liang, L.; Zhang, J. W.; Li, H. X.; Tang, Y.; Liao, M. A.; He, Z. Q.	0	Addition of straw from F-1 hybrids of Solanum photeinocarpum accessions from two climatic-ecological zones reduces cadmium uptake by lettuce		Exclude				1			1
Yuan, D.; Yuan, H. J.; He, X. D.; Hu, H. X.; Qin, S. P.; Clough, T.; Wrage-Monnig, N.; Luo, J. F.; He, X. H.; Chen, M.; Zhou, S. G.	0	Identification and verification of key functional groups of biochar influencing soil N2O emission		Exclude	1						1
Cayuela, M. L.; Oenema, O.; Kuikman, P. J.; Bakker, R. R.; van Groenigen, J. W.	2010	Bioenergy by-products as soil amendments? Implications for carbon sequestration and greenhouse gas emissions		Include							0	SD or SE of related results are not given
Pal Singh, Bhupinder; Hatton, Blake J.; Singh, Balwant; Cowie, Annette L.; Kathuria, Amrit	2010	Influence of Biochars on Nitrous Oxide Emission and Nitrogen Leaching from Two Contrasting Soils		Include							0	Related results are not readable, can be deleted at CA stage
Quade, Dorothee	2010	What are the Implications for Public Policy in New Zealand regarding Biochar as a Climate Change Mitigation Tool?		Exclude	1			1	1		3
Bruun, EW	2011	Application of Fast Pyrolysis Biochar to a Loamy soil - Effects on carbon and nitrogen dynamics and potential for carbon sequestration		Include							0	It might be deletd at CA stage because results are not readable
Cornelissen, G	2011	Biochar in conservation farming in Zambia. Improving crop yield and storing carbon. Progress report February 2011		Include							0
Mukherjee, A	2011	Physical and chemical properties of a range of laboratory-produced fresh and aged biochars		Include							0
Uzoma, K. C.; Inoue, M.; Andry, H.; Fujimaki, H.; Zahoor, A.; Nishihara, E.	2011	Effect of cow manure biochar on maize productivity under sandy soil condition		Include							0	SD or SE of related results are not given
Vaccari, F. P.; Baronti, S.; Lugato, E.; Genesio, L.; Castaldi, S.; Fornasier, F.; Miglietta, F.	2011	Biochar as a strategy to sequester carbon and increase yield in durum wheat		Exclude	1			1			2
Basso, Andres Santiago	2012	Effect of fast pyrolysis biochar on physical and chemical properties of a sandy soil		Include							0	Can be deleted at CA stage because the results are not readable
Bird, M. I.; Wurster, C. M.; de Paula Silva, P. H.; Paul, N. A.; de Nys, R.	2012	Algal biochar: Effects and applications		Exclude				1			1
Case, S. D. C.; McNamara, N. P.; Reay, D. S.; Whitaker, J.	2012	The effect of biochar addition on N2O and CO2 emissions from a sandy loam soil - The role of soil aeration		Include							0
Herath, Herath Mudiyanselage Saman Kumara	2012	Stability of biochar and its influence on the dynamics of soil properties : a thesis presented in partial fulfilment of the requirements for the degree of Doctor of Philosophy (PhD) in Soil Science, Institute of Natural Resources, College of Sciences, Massey University, Palmerston North, New Zealand		Exclude	1			1			2
Petter, F. A.; Madari, B. E.; da Silva, M. A. S.; Carneiro, M. A. C.; Carvalho, M. T. D. M.; Júnior, B. H. M.; Pacheco, L. P.	2012	Soil fertility and upland rice yield after biochar application in the cerrado		Exclude				1			1
Solaiman, Z. M.; Murphy, D. V.; Abbott, L. K.	2012	Biochars influence seed germination and early growth of seedlings		Include							0	SD or SE of related results are not given
Xu, R. K.; Zhao, A. Z.; Yuan, J. H.; Jiang, J.	2012	pH buffering capacity of acid soils from tropical and subtropical regions of China as influenced by incorporation of crop straw biochars		Include							0	No randomization and replicates are mentiond, also SD or SE of related results are not given
Zeelie, Angelique	2012	Effect of biochar on selected soil physical properties of sandy soil with low agricultural suitability		Exclude	1			1			2
Alburquerque, J. A.; Salazar, P.; Barrón, V.; Torrent, J.; Del Campillo, M. D. C.; Gallardo, A.; Villar, R.	2013	Enhanced wheat yield by biochar addition under different mineral fertilization levels		Include							0
Hottle, Ryan Darrell	2013	Quantifying the impact of biochar on plant productivity and changes to soil physical and chemical properties on a maize soybean rotation in the U.S		Include							0	Some related results SE or SD is not given and some of the results are not readable (only Chapter 4 and 5 are related)
Omil, B.; Pineiro, V.; Merino, A.	2013	Soil and tree responses to the application of wood ash containing charcoal in two soils with contrasting properties		Exclude		1					1	The treatment was charcoal but it was not explained how it was prepared
Uchimiya, M.; Bannon, D. I.	2013	Solubility of Lead and Copper in Biochar-Amended Small Arms Range Soils: Influence of Soil Organic Carbon and pH		Exclude				1			1
..., F Reverchon; RC Flicker; H Yang; G Yan; Z Xu;	2014	Changes in δ 15 N in a soil–plant system under different biochar feedstocks and application rates		Exclude	1						1
..., X Domene; S Mattana; K Hanley; A Enders;	2014	Medium-term effects of corn biochar addition on soil biota activities and functions in a temperate soil cropped to corn		Include							0
Akira, Watanabe; Kosuke, Ikeya; Naoya, Kanazaki; Shuhei, Makabe; Yuki, Sugiura; Akira, Shibata	2014	Five crop seasons' records of greenhouse gas fluxes from upland fields with repetitive applications of biochar and cattle manure		Exclude	1						1	Soil texture is not given
Alburquerque, J. A.; Calero, J. M.; Barron, V.; Torrent, J.; del Campillo, M. C.; Gallardo, A.; Villar, R.	2014	Effects of biochars produced from different feedstocks on soil properties and sunflower growth		Include							0	It can be deleted at CA stage because the results are not readable
Borchard, Nils; Spokas, Kurt; Prost, Katharina; Siemens, Jan	2014	Greenhouse Gas Production in Mixtures of Soil with Composted and Noncomposted Biochars Is Governed by Char-Associated Organic Compounds		Exclude	1			1			2
Cui, H.; Zhou, J.; Si, Y.; Mao, J.; Zhao, Q.; Fang, G.; Liang, J.	2014	Immobilization of Cu and Cd in a contaminated soil: One- and four-year field effects		Exclude	1						1	Soil texture is not given
Ippolito, J. A.; Stromberger, M. E.; Lentz, R. D.; Dungan, R. S.	2014	Hardwood Biochar Influences Calcareous Soil Physicochemical and Microbiological Status		Exclude	1						1	Soil texture is not given
Martinsen, V.; Mulder, J.; Shitumbanuma, V.; Sparrevik, M.; Borresen, T.; Cornelissen, G.	2014	Farmer-led maize biochar trials: Effect on crop yield and soil nutrients under conservation farming		Include							0
Nelissen, Victoria; Saha, Biplob Kumar; Ruysschaert, Greet; Boeckx, Pascal	2014	Effect of different biochar and fertilizer types on N2O and NO emissions		Exclude	1						1
Ngo, Thi Phuong	2014	Effects of exogenous organic amendments on carbon storage and soil organic matter composition in erosion-degraded soil in Northern Vietnam		Exclude	1			1			2
Soinne, H.; Hovi, J.; Tammeorg, P.; Turtola, E.	2014	Effect of biochar on phosphorus sorption and clay soil aggregate stability		Include							0	SD or SE of related results are not given
Van Zwieten, L.; Singh, B. P.; Kimber, S. W. L.; Murphy, D. V.; Macdonald, L. M.; Rust, J.; Morris, S.	2014	An incubation study investigating the mechanisms that impact N2O flux from soil following biochar application		Include							0	It can be deleted at CA stage because the results are not readable
Yuan, Liang; Xinde, Cao; Ling, Zhao; Xiaoyun, Xu; Harris, Willie	2014	Phosphorus Release from Dairy Manure, the Manure-Derived Biochar, and Their Amended Soil: Effects of Phosphorus Nature and Soil Property		Include							0	It can be deleted at CA stage because the results are not readable
Doan, Thuy Thu; Henry-des-Tureaux, Thierry; Rumpel, Cornelia; Janeau, Jean-Louis; Jouquet, Pascal	2015	Impact of compost, vermicompost and biochar on soil fertility, maize yield and soil erosion in Northern Vietnam: A three year mesocosm experiment		Exclude	1						1
Dooley, Kevin Lucas	2015	Slow pyrolysis biochar from forestry residue and municipal and farm wastes: characterization and their use in greenhouses as a soil amendment		Exclude				1			1
Guimarães, Gelton Geraldo Fernandes	2015	Evaluation of oxidized charcoal and urease inhibitors for increasing the efficiency of urea-based fertilizers		Exclude		1					1
Houben, D.; Sonnet, P.	2015	Impact of biochar and root-induced changes on metal dynamics in the rhizosphere of Agrostis capillaris and Lupinus albus		Exclude				1			1
Illiasu, O	2015	EFFECTS OF INDIGENOUS ORGANIC MATERIALS FOR SOIL FERTILITY RESTORATION ON PRODUCTIVITY OF MAIZE (Zea mays L.) IN THE GUINEA SAVANNAH …		Exclude				1			1
Laghari, M.; Mirjat, M. S.; Hu, Z.; Fazal, S.; Xiao, B.; Hu, M.; Chen, Z.; Guo, D.	2015	Effects of biochar application rate on sandy desert soil properties and sorghum growth		Include							0	SD or SE of related results are not given
Longer, KE Brantley; MC Savin; KR Brye; DE	2015	Pine woodchip biochar impact on soil nutrient concentrations and corn yield in a silt loam in the Mid-Southern US		Exclude	1						1
Mangrich, A. S.; Cardoso, E. M. C.; Doumer, M. E.; Romao, L. P. C.; Vidal, M.; Rigol, A.; Novotny, E. H.	2015	Improving the Water Holding Capacity of Soils of Northeast Brazil by Biochar Augmentation		Exclude				1			1
Nelissen, Victoria; Rütting, Tobias; Huygens, Dries; Ruysschaert, Greet; Boeckx, Pascal	2015	Temporal evolution of biochar's impact on soil nitrogen processes - a 15N tracing study		Include							0
Otoo, M Akom; ELK Dawoe; E	2015	Effect of biochar and inorganic fertilizer in Yam (Dioscorea rotundata Poir) Production in a Forest Agroecological Zone		Exclude				1			1
Price, H Zhang; RP Voroney; GW	2015	Effects of temperature and processing conditions on biochar chemical properties and their influence on soil C and N transformations		Exclude	1						1
Reddy, …; D Hui; J Wang; S Iwuozo; CL Yu; C	2015	In-Field Management Practices for Mitigating Soil CO2 and CH4 Fluxes under Corn (Zea mays) Production System in Middle Tennessee		Exclude	1	1					2
Rizhiya, E. Y.; Buchkina, N. P.; Mukhina, I. M.; Belinets, A. S.; Balashov, E. V.	2015	Effect of biochar on the properties of loamy sand Spodosol soil samples with different fertility levels: A laboratory experiment		Include							0	Randomization is not mentioned, also some of the related results are not readable
Sun, Z.; Arthur, E.; De Jonge, L. W.; Elsgaard, L.; Moldrup, P.	2015	Pore Structure Characteristics after 2 Years of Biochar Application to a Sandy Loam Field		Exclude				1			1
Wang, J; Chen, Z; Xiong, Z; Chen, C; Xu, X; Zhou, Q; Kuzyakov, Y	2015	Effects of biochar amendment on greenhouse gas emissions, net ecosystem carbon budget and properties of an acidic soil under intensive vegetable production		Exclude	1						1
Agegnehu, Getachew; Nelson, Paul N.; Bird, Michael I.	2016	The effects of biochar, compost and their mixture and nitrogen fertilizer on yield and nitrogen use efficiency of barley grown on a Nitisol in the highlands of Ethiopia		Include							0
Calvelo Pereira, R.; Hedley, M.; Camps Arbestain, M.; Wisnubroto, E.; Green, S.; Saggar, S.; Kusumo, B. H.; Mahmud, A. F.	2016	Net changes of soil C stocks in two grassland soils 26 months after simulated pasture renovation including biochar addition		Include							0	Anyway it would have been deleted at CA stage because results are not clear
De Tender, C. A.; Debode, J.; Vandecasteele, B.; D'Hose, T.; Cremelie, P.; Haegeman, A.; Ruttink, T.; Dawyndt, P.; Maes, M.	2016	Biological, physicochemical and plant health responses in lettuce and strawberry in soil or peat amended with biochar		Exclude				1			1
Gao, S.; Hoffman-Krull, K.; Bidwell, A. L.; DeLuca, T. H.	2016	Locally produced wood biochar increases nutrient retention and availability in agricultural soils of the San Juan Islands, USA		Include							0
Gundale, Michael J.; Nilsson, Marie‐Charlotte; Pluchon, Nathalie; Wardle, David A.	2016	The effect of biochar management on soil and plant community properties in a boreal forest		Include							0	No info about biochar production
Hüppi, R.; Neftel, A.; Lehmann, M. F.; Krauss, M.; Six, J.; Leifeld, J.	2016	N use efficiencies and N2O emissions in two contrasting, biochar amended soils under winter wheat - Cover crop - Sorghum rotation		Include							0	Randomization is not mentioned
Jin, Yi; Liang, Xinqiang; He, Miaomiao; Liu, Yu; Tian, Guangming; Shi, Jiyan	2016	Manure biochar influence upon soil properties, phosphorus distribution and phosphatase activities: a microcosm incubation study		Exclude	1						1
Petter, Fabiano André; Borges de Lima, Larissa; Marimon Júnior, Ben Hur; Alves de Morais, Leidimar; Marimon, Beatriz Schwantes	2016	Impact of biochar on nitrous oxide emissions from upland rice		Include							0	SD or SE is not given
Ramzani, P. M. A.; Khan, W. U. D.; Iqbal, M.; Kausar, S.; Ali, S.; Rizwan, M.; Virk, Z. A.	2016	Effect of different amendments on rice (Oryza sativa L.) growth, yield, nutrient uptake and grain quality in Ni-contaminated soil		Exclude	1			1			2
Rose, Terry J; Keen, Brad; Morris, Stephen G; Quin, Peter; Rust, Josh; Kearney, Lee; Kimber, Stephen; Van Zwieten, Lukas	2016	Application of woody biochar and woody mulch to mitigate nitrous oxide emissions from a poultry litter-amended soil in the subtropics		Include							0
Song, Dali; Xiangyin, Xi; Huang, Shaomin; Liang, Guoqing; Sun, Jingwen; Zhou, Wei; Wang, Xiubin	2016	Short-Term Responses of Soil Respiration and C-Cycle Enzyme Activities to Additions of Biochar and Urea in a Calcareous Soil		Exclude	1						1
Tian, Jing; Miller, Valentina; Chiu, Pei C.; Maresca, Julia A.; Guo, Mingxin; Imhoff, Paul T.	2016	Nutrient release and ammonium sorption by poultry litter and wood biochars in stormwater treatment		Exclude	1						1
Yoo, G.; Kim, Y. J.; Lee, Y. O.; Ding, W.	2016	Investigation of greenhouse gas emissions from the soil amended with rice straw biochar		Exclude	1						1	Soil texture is not given
Zwetsloot, Marie J; Lehmann, Johannes; Bauerle, Taryn; Vanek, Steven; Hestrin, Rachel; Nigussie, Abebe	2016	Phosphorus availability from bone char in a P-fixing soil influenced by root-mycorrhizae-biochar interactions		Exclude	1						1
..., …; CF Ishak; A Idris; K Abdul Rahim;	2017	15N-labelled fertiliser recovery by maize (Zea mays L.) and leaching of nutrients as influenced by oil palm empty fruit bunch biochar in a mini-lysimeter under …		Include							0
..., CN Mbah; C Njoku; CC Okolo; EE Attoe;	2017	Amelioration of a degraded Ultisol with hardwood biochar: Effects on soil physico-chemical properties and yield of cucumber (Cucumis sativus L)		Include							0	SD or SE is not given
..., M Riaz; M Roohi; MS Arif; Q Hussain; T Yasmeen;	2017	Corncob-derived biochar decelerates mineralization of native and added organic matter (AOM) in organic matter depleted alkaline soil		Exclude	1						1
..., Q Liu; B Liu; Y Zhang; Z Lin; T Zhu; R Sun;	2017	Can biochar alleviate soil compaction stress on wheat growth and mitigate soil N2O emissions?		Exclude	1						1
..., V LORN; H TANAKA;	2017	The Effects of Biochar from Rice Husk and Chromolaena odorata on the Soil Properties and Tomato Growth in Cambodia		Include							0
..., ZM Lan; CR Chen; MR Rashti; H Yang;	2017	Stoichiometric ratio of dissolved organic carbon to nitrate regulates nitrous oxide emission from the biochar-amended soils		Include							0	Results are bit difficult to read
Aller, Deborah Marie	2017	Scaling understanding of biochar aging impacts on soil water and crop yields		Exclude				1			1
Criscuoli, I.; Baronti, S.; Alberti, G.; Rumpel, C.; Giordan, M.; Camin, F.; Ziller, L.; Martinez, C.; Pusceddu, E.; Miglietta, F.	2017	Anthropogenic charcoal-rich soils of the XIX century reveal that biochar leads to enhanced fertility and fodder quality of alpine grasslands		Include							0	It is hard to read related results, it can be deleted at CA stage
Dorais, M.; Gagnon, F.; Laurin-Lanctôt, S.; Thériault, M.; Ménard, C.; Pepin, S.	2017	Short-term improvement of soil biological activity in biochar-amended organic greenhouse tomato crops		Include							0	One of the results are related but it is difficult to understand of which soils results are these and also lack of description of biochar production, it can be deleted at CA stage
Du, Z. L.; Zhao, J. K.; Wang, Y. D.; Zhang, Q. Z.	2017	Biochar addition drives soil aggregation and carbon sequestration in aggregate fractions from an intensive agricultural system		Include							0	SD or SE is not given
Mohd Yusoff, Khairul Hafiz; Abdu, Arifin; Sakurai, Katsutoshi; Tanaka, Sota; Kang, Yumei	2017	Soil morphological and chemical properties in homegardens on sandy beach ridges along the east coast of Peninsular Malaysia		Exclude		1	1		1		3
Naeem, Muhammad Asif; Khalid, Muhammad; Aon, Muhammad; Abbas, Ghulam; Tahir, Muhammad; Amjad, Muhammad; Murtaza, Behzad; Yang, Aizheng; Akhtar, Saqib Saleem	2017	Effect of wheat and rice straw biochar produced at different temperatures on maize growth and nutrient dynamics of a calcareous soil		Exclude	1						1
Ramzani, Pia Muhammad Adnan; Shan, Lin; Anjum, Shazia; Ronggui, Hu; Iqbal, Muhammad; Virk, Zaheer Abbas; Kausar, Salma	2017	Improved quinoa growth, physiological response, and seed nutritional quality in three soils having different stresses by the application of acidified biochar and compost		Exclude	1						1
Rollon, Reuben James C.; Galleros, June Emmanuel V.; Galos, Gidel R.; Villasica, Leo Jude D.; Garcia, Chime M.	2017	Growth and nutrient uptake of Paraserianthes falcataria (L.) as affected by carbonized rice hull and arbuscular mycorrhizal fungi grown in an artificially copper contaminated soil		Exclude	1						1	Soil texture is not given
Yang, X.; Lu, K.; McGrouther, K.; Che, L.; Hu, G.; Wang, Q.; Liu, X.; Shen, L.; Huang, H.; Ye, Z.; Wang, H.	2017	Bioavailability of Cd and Zn in soils treated with biochars derived from tobacco stalk and dead pigs		Exclude	1						1
Zhou, Yangxue; Berruti, Franco; Greenhalf, Charles; Tian, Xiaohong; Henry, Hugh A. L.	2017	Increased retention of soil nitrogen over winter by biochar application: Implications of biochar pyrolysis temperature for plant nitrogen availability		Exclude	1						1
..., E Mahmoud; A El Baroudy;	2018	Effects of phosphogypsum and biochar addition on soil physical properties and nutrients uptake by maize yield in Vertic Torrifluvents		Exclude	1						1
Ahmed, F.; Arthur, E.; Plauborg, F.; Razzaghi, F.; Korup, K.; Andersen, M. N.	2018	Biochar amendment of fluvio-glacial temperate sandy subsoil: Effects on maize water uptake, growth and physiology		Exclude					1		1	Biochar was added to 20-50cm depth of the soil, not a top soil
Ali, M. M. E.	2018	Effect of Plant Residues Derived Biochar on Fertility of a new Reclaimed Sandy Soil and Growth of Wheat (Triticum aestivum L.)		Include							0
Awasthi, Mukesh Kumar; Wang, Quan; Chen, Hongyu; Wang, Meijing; Awasthi, Sanjeev Kumar; Ren, Xiuna; Cai, Hanzhen; Li, Ronghua; Zhang, Zengqiang	2018	In-vessel co-composting of biosolid: Focusing on mitigation of greenhouse gases emissions and nutrients conservation		Exclude	1						1
Cao, Yune; Gao, Yanming; Qi, Yanbin; Li, Jianshe	2018	Biochar-enhanced composts reduce the potential leaching of nutrients and heavy metals and suppress plant-parasitic nematodes in excessively fertilized cucumber soils		Exclude	1						1	Soil texture is not given
Chao, Xu; Qian, Xiang; Han-hua, Zhu; Shuai, Wang; Qi-hong, Zhu; Dao-you, Huang; Yang-zhu, Zhang	2018	Effect of biochar from peanut shell on speciation and availability of lead and zinc in an acidic paddy soil		Exclude	1						1	It is a paddy soil but texture is not given
Cotrufo, M Ramlow; CC Rhoades; MF	2018	Promoting revegetation and soil carbon sequestration on decommissioned forest roads in Colorado, USA: a comparative assessment of organic soil …		Include							0
He, Tiehu; Liu, Deyan; Yuan, Junji; Luo, Jiafa; Lindsey, Stuart; Bolan, Nanthi; Ding, Weixin	2018	Effects of application of inhibitors and biochar to fertilizer on gaseous nitrogen emissions from an intensively managed wheat field		Exclude	1						1	Soil classification is given but its texture is not given. Soil was classified as Anthrosol
Hong, C.; Lu, S.	2018	Does biochar affect the availability and chemical fractionation of phosphate in soils?		Exclude	1						1
Lan, Zhongming; Chen, Chengrong; Rezaei Rashti, Mehran; Yang, Hong; Zhang, Dongke	2018	High pyrolysis temperature biochars reduce nitrogen availability and nitrous oxide emissions from an acid soil		Include							0
Mavi, M. S.; Singh, G.; Singh, B. P.; Sekhon, B. S.; Choudhary, O. P.; Sagi, S.; Berry, R.	2018	Interactive effects of rice-residue biochar and N-fertilizer on soil functions and crop biomass in contrasting soils		Include							0
Mechler, MAA; Jiang, RW; Silverthorn, TK; Oelbermann, M	2018	Impact of biochar on soil characteristics and temporal greenhouse gas emissions: A field study from southern Canada		Exclude	1						1
Mishra, A	2018	Effects of biochar on soil respiration and nitrogen mineralization in boreal forests		Include							0
Novak, J. M.; Johnson, M. G.; Spokas, K. A.	2018	Concentration and Release of Phosphorus and Potassium From Lignocellulosic- and Manure-Based Biochars for Fertilizer Reuse		Include							0
Si, Linlin; Xie, Yinan; Ma, Qingxu; Wu, Lianghuan	2018	The Short-Term Effects of Rice Straw Biochar, Nitrogen and Phosphorus Fertilizer on Rice Yield and Soil Properties in a Cold Waterlogged Paddy Field		Exclude	1						1
Sun, Ke; Qiu, Mengyi; Han, Lanfang; Jin, Jie; Wang, Ziying; Pan, Zezhen; Xing, Baoshan	2018	Speciation of phosphorus in plant- and manure-derived biochars and its dissolution under various aqueous conditions		Exclude	1		1				2
Utomo, W.; Islami, T.; Wisnubroto, E. I.; Suhartini,	2018	Biochar as a carrier for nitrogen plant nutrition: 2, The growth of maize (Zea mays L.) applied with nitrogen enriched biochar on different soil texture		Include							0
Walters, R. D.; White, J. G.	2018	Biochar in situ decreased bulk density and improved soil-water relations and indicators in southeastern US coastal plain Ultisols		Exclude				1			1
Zheng, Hao; Wang, Xiao; Chen, Lei; Wang, Zhenyu; Xia, Yang; Zhang, Yipeng; Wang, Hefang; Luo, Xianxiang; Xing, Baoshan	2018	Enhanced growth of halophyte plants in biochar‐amended coastal soil: roles of nutrient availability and rhizosphere microbial modulation		Exclude	1						1
..., Y Feng; X Yang; BP Singh; S Mandal; J Guo;	2019	Effects of contrasting biochars on the leaching of inorganic nitrogen from soil		Exclude	1						1
Alam, M. A.; Rahman, M. M.; Biswas, J. C.; Akhter, S.; Maniruzzaman, M.; Choudhury, A. K.; Jahan, M. A. H. S.; Miah, M. M. U.; Sen, R.; Kamal, M. Z. U.; Mannan, M. A.; Shiragi, H. K.; Kabir, W.; Kalra, N.	2019	Nitrogen transformation and carbon sequestration in wetland paddy field of Bangladesh		Exclude	1						1
Azhar, M.; Zia ur Rehman, M.; Ali, S.; Qayyum, M. F.; Naeem, A.; Ayub, M. A.; Anwar ul Haq, M.; Iqbal, A.; Rizwan, M.	2019	Comparative effectiveness of different biochars and conventional organic materials on growth, photosynthesis and cadmium accumulation in cereals		Exclude	1			1			2
Beusch, C.; Cierjacks, A.; Bohm, J.; Mertens, J.; Bischoff, W. A.; de Araujo, J. C.; Kaupenjohann, M.	2019	Biochar vs. clay: Comparison of their effects on nutrient retention of a tropical Arenosol		Include							0
Bieser, Jillian M. H.; Thomas, Sean C.	2019	Biochar and high-carbon wood ash effects on soil and vegetation in a boreal clearcut		Exclude	1						1
Buchkina, EY Rizhiya; J Horák; V Šimanský; NP	2019	Nitrogen enriched biochar-compost mixture as a soil amendment to the Haplic Luvisol: effect on greenhouse gas emission		Exclude	1						1
Ferreyroa, G. V.; Cid, C. V.; Verdenelli, R. A.; Dominchin, M. F.; Meriles, J. M.; Pignata, M. L.; Rodriguez, J. H.	2019	Availability of lead in agricultural soils amended with compost of biosolid with wood shavings and yard trimmings		Exclude	1						1
Gao, X Min; J Wu; J Lu; C	2019	Effects of Yak Dung Biomass Black Carbon on the Soil Physicochemical Properties of the Northeastern Qinghai-Tibet Plateau		Exclude					1		1
Hashmi, S.; Younis, U.; Danish, S.; Munir, T. M.	2019	Pongamia pinnata L. Leaves Biochar Increased Growth and Pigments Syntheses in Pisum sativum L. Exposed to Nutritional Stress		Exclude				1			1
Huang, Rong; Wang, Yingyan; Liu, Jiang; Li, Jiacheng; Xu, Guoxin; Luo, Mei; Xu, Chang; Ci, En; Gao, Ming	2019	Variation in N2O emission and N2O related microbial functional genes in straw-and biochar-amended and non-amended soils		Exclude					1		1	Biochar was added to 40-40cm depth of the soil which doesn’t meet our criteria
Jin, Zewen; Chen, Can; Chen, Xiaomin; Hopkins, Isaac; Zhang, Xiaoling; Han, Zhaoqiang; Jiang, Fei; Billy, Grace	2019	The crucial factors of soil fertility and rapeseed yield-A five year field trial with biochar addition in upland red soil, China		Exclude	1						1
Koyama, Shinichi; Hayashi, Hisayoshi	2019	Effects of single and successive applications of rice husk charcoal on paddy soil carbon content and rice productivity during two cropping seasons		Exclude	1						1	Soil texture is not given
Li, Y.; Cheng, J.; Lee, X.; Chen, Y.; Gao, W.; Pan, W.; Tang, Y.	2019	Effects of biochar-based fertilizers on nutrient leaching in a tobacco-planting soil		Exclude	1						1
Ma, H.; Egamberdieva, D.; Wirth, S.; Bellingrath-Kimura, S. D.	2019	Effect of Biochar and Irrigation on Soybean-Rhizobium Symbiotic Performance and Soil Enzymatic Activity in Field Rhizosphere		Include							0
Maheswaran, G	2019	Potential for using paper mill fly-ash as an alternate liming material and mobility and leachability of heavy metals in fly-ash and biochar amended agricultural soil in …		Exclude				1			1
Muhammad Talha Bin, Yousaf; Nawaz, Muhammad Farrakh; Hammad Fayyaz, Khawaja; Gul, Sadaf; Shafaqat, Ali; Ahmad, Irfan; Rasul, Fahd; Rizwan, Muhammad	2019	Ecophysiological response of early stage <i>Albizia lebbeck</i> to cadmium toxicity and biochar addition		Exclude				1	1		2
Oladele, SO	2019	Changes in physicochemical properties and quality index of an Alfisol after three years of rice husk biochar amendment in rainfed rice–Maize cropping …		Include							0	Randomization is not mentioned
Sachdeva, V.; Hussain, N.; Husk, B. R.; Whalen, J. K.	2019	Biochar-induced soil stability influences phosphorus retention in a temperate agricultural soil		Exclude	1						1
Shaukat, M.; Samoy-Pascual, K.; Maas, E. D. V. L.; Ahmad, A.	2019	Simultaneous effects of biochar and nitrogen fertilization on nitrous oxide and methane emissions from paddy rice		Exclude	1						1
Sial, Tanveer Ali; Khan, Muhammad Numan; Lan, Zhilong; Kumbhar, Farhana; Ying, Zhao; Zhang, Jianguo; Sun, Daquan; Li, Xiu	2019	Contrasting effects of banana peels waste and its biochar on greenhouse gas emissions and soil biochemical properties		Exclude	1						1
Song, SM Ndirangu; Y Liu; K Xu; S	2019	Risk evaluation of pyrolyzed biochar from multiple wastes		Exclude	1	1	1		1		4
Wu, Yan; Li, Fei; Zheng, Haichun; Hong, Mei; Hu, Yuncai; Zhao, Bayinnamula; De, Haishan	2019	Effects of three types of soil amendments on yield and soil nitrogen balance of maize-wheat rotation system in the Hetao Irrigation Area, China		Exclude	1						1
You, J.; Sun, L.; Liu, X.; Hu, X.; Xu, Q.	2019	Effects of sewage sludge biochar on soil characteristics and crop yield in loamy sand soil		Include							0
..., AO Adekiya; AF Olaniran; TT Adenusi; C Aremu;	2020	Effects of cow dung and wood biochars and green manure on soil fertility and tiger nut (Cyperus esculentus L.) performance on a savanna Alfisol		Include							0
..., BAE Gamal; NE Khalafallah;	2020	IMPACT OF SULPHUR AND BIOCHAR APPLICATIONS ON SOIL PROPERTIES AND PRODUCTIONS OF WHEAT AND SOYBEAN YIELDS IN SOILS HAVING …		Include							0
..., D Basalirwa; S Sudo; C Wacal; F Akae; AZ Oo;	2020	Assessment of crop residue and palm shell biochar incorporation on greenhouse gas emissions during the fallow and crop growing seasons of broccoli …		Exclude	1						1
Agbede, T. M.; Adekiya, A. O.	2020	Influence of Biochar on Soil Physicochemical Properties, Erosion Potential, and Maize (Zea mays L.) Grain Yield under Sandy Soil Condition		Include							0
Álvarez, María Luisa; Méndez, Ana; Paz-Ferreiro, Jorge; Gascó, Gabriel	2020	Effects of Manure Waste Biochars in Mining Soils		Exclude				1			1
Basalirwa, D.; Sudo, S.; Wacal, C.; Namirembe, C.; Sasagawa, D.; Yamamoto, S.; Masunaga, T.; Nishihara, E.	2020	Effect of activated carbon on greenhouse gas emissions, seed yield, soil chemical properties and isoflavone content of soybean genotypes with varying nodulation capacities under sandy soil conditions		Exclude		1					1
Butphu, S.; Rasche, F.; Cadisch, G.; Kaewpradit, W.	2020	Eucalyptus biochar application enhances Ca uptake of upland rice, soil available P, exchangeable K, yield, and N use efficiency of sugarcane in a crop rotation system		Include							0
Kamran, M. A.; Nkoh, J. N.; Xu, R. K.; Jiang, J.	2020	Enhancing phosphorus availability in two variable charge soils by the amendments of crop straw biochars		Exclude	1						1	Soil texture is not given
Lin, Lina; Gao, Minling; Liu, Xuewei; Song, Zhengguo	2020	Influence of the application of Fe–Mn–La ternary oxide-biochar composites on the properties of arsenic-polluted paddy soil		Exclude	1						1	Soil texture is not given
Liu, Yang; Guo, Kangying; Zhao, Yingzhi; Li, Songhao; Wu, Qifeng; Liang, Chenfei; Sun, Xuan; Xu, Qiufang; Chen, Junhui; Qin, Hua	2020	Change in composition and function of microbial communities in an acid bamboo (Phyllostachys praecox) plantation soil with the addition of three different biochars		Exclude	1			1			2
Lu, Y.; Silveira, M. L.; Vendramini, J. M. B.; Erickson, J. E.; Li, Y.	2020	Biosolids and biochar application effects on bahiagrass herbage accumulation and nutritive value		Exclude				1			1
Mukherjee, S; Mavi, MS; Singh, J	2020	Differential response of biochar derived from rice-residue waste on phosphorus availability in soils with dissimilar pH		Exclude	1						1
Olszyk, David; Shiroyama, Tamotsu; Novak, Jeffrey; Cantrell, Keri; Sigua, Gilbert; Watts, Donald; Johnson, Mark G	2020	Biochar affects growth and shoot nitrogen in four crops for two soils		Include							0
Omara, P.; Aula, L.; Oyebiyi, F. B.; Eickhof, E. M.; Carpenter, J.; Raun, W. R.	2020	Biochar application in combination with inorganic nitrogen improves maize grain yield, nitrogen uptake, and use efficiency in Temperate Soils		Include							0
Qurban Ali, Panhwar; Umme Aminun, Naher; Shamshuddin, Jusop; Mohd Razi, Ismail	2020	Effects of Biochar and Ground Magnesium Limestone Application, with or without Bio-Fertilizer Addition, on Biochemical Properties of an Acid Sulfate Soil and Rice Yield		Exclude	1						1
Safaei, Khorram Mahdi; Zhang, Gan; Fatemi, Akram; Kiefer, Rudolf; Mahmood, Adeel; Jafarnia, Sasan; Zakaria Mohammad, Pauzi; Li, Gang	2020	Effect of walnut shell biochars on soil quality, crop yields, and weed dynamics in a 4-year field experiment		Exclude	1						1
Singh, Ratan; Glick, Bernard R.; Rathore, Dheeraj	2020	Role of textile effluent fertilization with biosurfactant to sustain soil quality and nutrient availability		Exclude				1			1
Sun, Y.; Zhang, N.; Yan, J.; Zhang, S.	2020	Effects of soft rock and biochar applications on millet (setaria italica l.) crop performance in sandy soil		Include							0	Info about biochar pyrolysis is not given
Visconti, D.; Alvarez-Robles, M. J.; Fiorentino, N.; Fagnano, M.; Clemente, R.	2020	Use of Brassica juncea and Dactylis glomerata for the phytostabilization of mine soils amended with compost or biochar		Exclude				1			1
Xiao, Y.; Wang, L.; Zhao, Z.; Che, Y.	2020	Biochar shifts biomass and element allocation of legume-grass mixtures in Cd-contaminated soils		Exclude	1		1				2
Xing, L He; J Zhao; S Yang; H Zhou; S Wang; X Zhao; G	2020	Successive biochar amendment improves soil productivity and aggregate microstructure of a red soil in a five-year wheat-millet rotation pot trial		Exclude	1						1
Xu, W. J.; Shafi, M.; Penttinen, P.; Hou, S. Z.; Wang, X.; Ma, J. W.; Zhong, B.; Guo, J.; Xu, M. Z.; Ye, Z. Q.; Fu, L. Q.; Huang, Q. Y.; Liu, D.	2020	Bioavailability of heavy metals in contaminated soil as affected by different mass ratios of biochars		Exclude	1						1	Soil texture is not given
Zeeshan, M.; Ahmad, W.; Hussain, F.; Ahamd, W.; Numan, M.; Shah, M.; Ahmad, I.	2020	Phytostabalization of the heavy metals in the soil with biochar applications, the impact on chlorophyll, carotene, soil fertility and tomato crop yield		Exclude	1						1
Zhu, H.; Yang, J. S.; Yao, R. J.; Wang, X. P.; Xie, W. P.; Zhu, W.; Liu, X. Y.; Cao, Y. F.; Tao, J. Y.	2020	Interactive effects of soil amendments (biochar and gypsum) and salinity on ammonia volatilization in coastal saline soil		Exclude	1						1
Zhu, P.; Zhu, J.; Pang, J.; Xu, W.; Shu, L.; Hu, H.; Wu, Y.; Tang, C.	2020	Biochar Improves the Growth Performance of Maize Seedling in Response to Antimony Stress		Exclude	1						1
..., P Kannan; M Paramasivan; S Marimuthu;	2021	Applying both biochar and phosphobacteria enhances Vigna mungo L. growth and yield in acid soils by increasing soil pH, moisture content, microbial growth …		Include							0
..., S Kalu; GN Oyekoya; P Ambus; P Tammeorg;	2021	Effects of two wood-based biochars on the fate of added fertilizer nitrogen—a 15 N tracing study		Include							0
..., X Tian; Z Li; Z Liu; Y Wang; B Li; K Zhang;	2021	Combined effect of biochar and nitrogen fertilizer reduction on rapeseed productivity and nitrogen use efficiency		Exclude	1						1	Soil texture is not given
Chittaranjan, Raul; Bharti, Vidya S.; Yousuf Dar, Jaffer; Lenka, Sangeeta; Gopal, Krishna	2021	Sugarcane bagasse biochar: Suitable amendment for inland aquaculture soils		Exclude	1						1
Cui, S.; Kong, F.; Li, Y.; Jiang, Z.; Xi, M.	2021	Effect of mineral loaded biochar on the leaching performances of nitrate and phosphate in two contrasting soils from the coastal estuary area		Exclude	1						1	Although this soil could be sandy because they used sands in the pots at the bottom and top
Doan, T. T.; Sisouvanh, P.; Sengkhrua, T.; Sritumboon, S.; Rumpel, C.; Jouquet, P.; Bottinelli, N.	2021	Site-Specific Effects of Organic Amendments on Parameters of Tropical Agricultural Soil and Yield: A Field Experiment in Three Countries in Southeast Asia		Include							0
Fatima, Samar; Riaz, Muhammad; Al-Wabel, Mohammad I.; Arif Muhammad, Saleem; Yasmeen, Tahira; Hussain, Qaiser; Roohi, Mahnaz; Shah, Fahad; Ali, Kawsar; Arif, Muhammad	2021	Higher biochar rate strongly reduced decomposition of soil organic matter to enhance C and N sequestration in nutrient-poor alkaline calcareous soil		Include							0
Kameyama, K.; Miyamoto, T.; Iwata, Y.	2021	Comparison of plant Cd accumulation from a Cd-contaminated soil amended with biochar produced from various feedstocks		Exclude	1			1			2
Liang, Jin-Feng; Li, Qian-Wei; Gao, Jun-Qin; Feng, Jiu-Ge; Zhang, Xiao-Ya; Wu, Yu-Qing; Yu, Fei-Hai	2021	Biochar rhizosphere addition promoted Phragmites australis growth and changed soil properties in the Yellow River Delta		Exclude	1						1
Llovet, Alba; Mattana, Stefania; Chin-Pampillo, Juan; Otero, Neus; Carrey, Raúl; Mondini, Claudio; Gascó, Gabriel; Martí, Esther; Margalef, Rosanna; Alcañiz, Josep Maria; Domene, Xavier; Ribas, Angela	2021	Fresh biochar application provokes a reduction of nitrate which is unexplained by conventional mechanisms		Exclude	1						1	Soil texture is not given
Mohamed, G Ahmad; AA Khan; HI	2021	Impact of the low and high concentrations of fly ash amended soil on growth, physiological response, and yield of pumpkin (Cucurbita moschata Duch. Ex …		Exclude		1					1
Nigam, N.; Khare, P.; Ahsan, M.; Yadav, V.; Shanker, K.; Singh, R. P.; Pandey, V.; Das, P.; Anupama, A.; Yadav, R.; Tripathi, P.; Govind Sinam, G.; Shukla, A. K.; Karak, T.	2021	Biochar amendment reduced the risk associated with metal uptake and improved metabolite content in medicinal herbs		Exclude				1			1
Ningning, Song; Jiachen, Wang; Changzhen, Jia; Fangli, Wang; Xuexia, Wang	2021	BIOCHAR AND BACILLUS AMYLOLIQUEFACIENS NS16 CAN INCREASE BIOMASS AND REDUCE CADMIUM ACCUMULATION OF PAKCHOI EXPLAINED BY CHANGES OF CADMIUM AVAILABILITY, MICROBIAL BIOMASS AND COMMUNITY IN THE RHIZOSPHERE SOIL		Exclude	1						1
Qi, Le; Ma, Zilong; Chang, Scott X.; Zhou, Peng; Huang, Rong; Wang, Yingyan; Wang, Zifang; Gao, Ming	2021	Biochar decreases methanogenic archaea abundance and methane emissions in a flooded paddy soil		Exclude	1						1
Ren, H.; Warnock, D. D.; Tiemann, L. K.; Quigley, K.; Miesel, J. R.	2021	Evaluating foliar characteristics as early indicators of plant response to biochar amendments		Include							0
Thai, …; LP Pham; HT Nguyen; TD Tran; N Van	2021	The effects of biochar on the biomass yield of elephant grass (Pennisetum Purpureum Schumach) and properties of acidic soils		Exclude	1						1
Wang, Q.; Xu, L.; Guo, D.; Wang, G.; Song, X.; Ma, Y.	2021	The continuous application of biochar in field: effects on P fraction, P sorption and release		Exclude	1						1
Zheng, T.; Zhang, J.; Tang, C.; Liao, K.; Guo, L.	2021	Positive and negative priming effects in an Ultisol in relation to aggregate size class and biochar level		Exclude	1						1
Grob, JA Ippolito; A Donnelly; J		the Biochar Journal		Exclude	1			1	1		3
Baronti, S.; Alberti, G.; Vedove, G. D.; di Gennaro, F.; Fellet, G.; Genesio, L.; Miglietta, F.; Peressotti, A.; Vaccari, F. P.	2010	The biochar option to improve plant yields: First results from some field and pot experiments in Italy		Exclude				1			1
Bruun, EW	2011	Application of Fast Pyrolysis Biochar to a Loamy soil-Effects on carbon and nitrogen dynamics and potential for carbon sequestration		Include					0	0	0	This could be deleted at CA stage because the results are not readable
Bruun, E. W.; Müller-Stöver, D.; Ambus, P.; Hauggaard-Nielsen, H.	2011	Application of biochar to soil and N2O emissions: Potential effects of blending fast-pyrolysis biochar with anaerobically digested slurry		Include					0	0	0	This could be deleted at CA stage because the results are not readable
Rodriguez, Lylian	2011	Integrated farming systems for food and energy in a warming, resource-depleting world		Exclude	1			1	1		3
Bruun, E. W.; Petersen, C.; Strobel, B. W.; Hauggaard-Nielsen, H.	2012	Nitrogen and Carbon Leaching in Repacked Sandy Soil with Added Fine Particulate Biochar		Include					0	0	0	This could be deleted at CA stage because the results are not readable
Dharmakeerthi, Randombage Saman; Chandrasiri, Jayalath Arachchige; Sarath,; Edirimanne, Vishani Udayanga	2012	Effect of rubber wood biochar on nutrition and growth of nursery plants of Hevea brasiliensis established in an Ultisol		Include					0	0	0
Revell, K. T.; Maguire, R. O.; Agblevor, F. A.	2012	Influence of Poultry Litter Biochar on Soil Properties and Plant Growth		Include					0	0	0
Schneider, E	2012	The Effects of Biochar Age and Concentration on Soil Retention of Phosphorus and Infiltration Rate		Include					0	0	0	It can be deleted at CA stage because the SD or SE is not given, and some of the results are not readable
Schulz, H.; Glaser, B.	2012	Effects of biochar compared to organic and inorganic fertilizers on soil quality and plant growth in a greenhouse experiment		Include					0	0	0
Shanta, NK	2012	Biochar and PGPR as Methods for Low-input Management of Bioenergy Grasses		Include					0	0	0
..., RE Masto; MA Ansari; J George; VA Selvi;	2013	Co-application of biochar and lignite fly ash on soil nutrients and biological parameters at different crop growth stages of Zea mays		Include					0	0	0	This could be deleted at CA stage because SE or SD is not given
Kou, J Dennis; K	2013	Evaluating the agronomic benefits of biochar amended soils in an organic system: results from a field study at the UBC Farm, Vancouver		Include					0	0	0
Abdullaeva, Y	2014	Biochar effects on fertility of saline and alkaline soils (Navoiy Region, Uzbekistan)		Exclude				1	1		2
Angst, T. E.; Six, J.; Reay, D. S.; Sohi, S. P.	2014	Impact of pine chip biochar on trace greenhouse gas emissions and soil nutrient dynamics in an annual ryegrass system in California		Include					0	0	0
Cely, P.; Tarquis, A. M.; Paz-Ferreiro, J.; Mendez, A.; Gasco, G.	2014	Factors driving the carbon mineralization priming effect in a sandy loam soil amended with different types of biochar		Exclude				1	1		2
Liu, Zuxiang; Chen, Xiaomin; Jing, Yan; Li, Qiuxia; Zhang, Jiabao; Huang, Qianru	2014	Effects of biochar amendment on rapeseed and sweet potato yields and water stable aggregate in upland red soil		Exclude	1				0	0	1
Sigua, G. C.; Hunt, P. G.; Stone, K. C.; Cantrell, K. B.; Novak, J. M.	2014	Contrasting effects of sorghum biochars and sorghum residues on soil chemical changes of Coastal Plains Ultisols with winter wheat		Include					0	0	0
van de Voorde, Tess F. J.; van Noppen, Florentine; Nachenius, Robert W.; Prins, Wolter; Mommer, Liesje; Van Groenigen, Jan-Willem; Bezemer, T. Martijn	2014	Biochars produced from individual grassland species differ in their effect on plant growth		Exclude				1	1		2
Ahmad, M Aon; M Khalid; ZA Zahir; R	2015	Low temperature produced citrus peel and green waste biochar improved maize growth and nutrient uptake, and chemical properties of calcareous soil		Include					0	0	0
Glaser, Bruno; Wiedner, Katja; Seelig, Sebastian; Schmidt, Hans-Peter; Gerber, Helmut	2015	Biochar organic fertilizers from natural resources as substitute for mineral fertilizers		Exclude	1				0	0	1
Hall, D. J. M.; Bell, R. W.	2015	Biochar and Compost Increase Crop Yields but the Effect is Short Term on Sandplain Soils of Western Australia		Include					0	0	0
Jay, C. N.; Fitzgerald, J. D.; Hipps, N. A.; Atkinson, C. J.	2015	Why short-term biochar application has no yield benefits: evidence from three field-grown crops		Include					0	0	0	This could be deleted at CA stage because SE or SD is not given, also randomization and replicates are not mentioned
Mohamed, M. H.; Tawfik, M. M.; Nabila, M. Z.; Hassanein, M. S.; Ahmed, A. G.	2015	Sustainable production of wheat in new reclaimed sandy soil		Include					0	0	0	It can be deleted at CA stage because the SD or SE is not given
Obia, A	2015	Impact of biochar on soil physical characteristics and greenhouse gas emissions		Exclude				1	1		2
Spokas, KA; Weis, R; Feyereisen, G; Watts, DW; Novak, JM; Lim, TJ; Ippolito, JA	2015	Biomass or biochar–which is better at improving soil hydraulic properties?		Exclude				1	1		2
..., N Thammasom; P Vityakon; P Lawongsa;	2016	Biochar and rice straw have different effects on soil productivity, greenhouse gas emission and carbon sequestration in Northeast Thailand paddy soil		Include					0	0	0	This could be deleted at CA stage because SE or SD is not given
Ahmad, NA	2016	Phosphorus Dynamics in Soils Amended with Recycled Organics		Include					0	0	0	This could be deleted at CA stage because SE or SD is not given
Foster, E. J.; Hansen, N.; Wallenstein, M.; Cotrufo, M. F.	2016	Biochar and manure amendments impact soil nutrients and microbial enzymatic activities in a semi-arid irrigated maize cropping system		Include					0	0	0
Manolikaki, I. I.; Mangolis, A.; Diamadopoulos, E.	2016	The impact of biochars prepared from agricultural residues on phosphorus release and availability in two fertile soils		Include					0	0	0
Mohamed, B. A.; Ellis, N.; Kim, C. S.; Bi, X.; Emam, A. E. R.	2016	Engineered biochar from microwave-assisted catalytic pyrolysis of switchgrass for increasing water-holding capacity and fertility of sandy soil		Include					0	0	0	Randomization is not mentioned
Sigua, G. C.; Novak, J. M.; Watts, D. W.	2016	Ameliorating soil chemical properties of a hard setting subsoil layer in Coastal Plain USA with different designer biochars		Include					0	0	0
Almeida, Risely Ferraz	2017	CO2 emission and O2 uptake of soil under different systems		Exclude				1	1		2
Assumpção, C Ribeiro Moreira de	2017	Effect of biochar on microbial biomass and biological nitrogen fixation		Include					0	0	0	Randomization is not mentioned
Cardenas-Aguiar, E.; Gasco, G.; Paz-Ferreiro, J.; Mendez, A.	2017	The effect effect of biochar and compost from urban organic waste on plant biomass and properties of an artificially copper polluted soil		Exclude				1	1		2
HARI, RK	2017	EFFECT OF BIOCHAR AND WATER STRESS ON THE GROWTH AND YIELD OF WHEAT		Exclude	1			1	1		3
Lahori, A. H.; Zhang, Z.; Guo, Z.; Li, R.; Mahar, A.; Awasthi, M. K.; Wang, P.; Shen, F.; Kumbhar, F.; Sial, T. A.; Zhao, J.; Guo, D.	2017	Beneficial effects of tobacco biochar combined with mineral additives on (im)mobilization and (bio)availability of Pb, Cd, Cu and Zn from Pb/Zn smelter contaminated soils		Exclude				1			1
Licht, J.; Smith, N.; Mitchell, P.; Shields, F.	2017	Impact of lignocellulosic and hemicellulosic biochar on soil moisture in low clay soils		Exclude				1			1
Manso, EF	2017	Biochar as A Liming Agent and Phosphorus Source to Enhance the Growth of Soya Bean in Two Acid Soils		Include					0	0	0	Can be deleted at CA stage because SD or SE of related results are not given
Mohamed, B. A.; Ellis, N.; Kim, C. S.; Bi, X.	2017	The role of tailored biochar in increasing plant growth, and reducing bioavailability, phytotoxicity, and uptake of heavy metals in contaminated soil		Include					0	0	0	Randomization is not mentioned
Qi, Fangjie; Dong, Zhaomin; Lamb, Dane; Naidu, Ravi; Bolan, Nanthi S.; Ok, Yong Sik; Liu, Cuixia; Khan, Naser; Johir, M. A. H.; Semple, Kirk T.	2017	Effects of acidic and neutral biochars on properties and cadmium retention of soils		Include					0	0	0	Only CEC is mentioned and Randomization is not mentioned
Rafael, RBA	2017	Sustainable Improvement of Fertility of Acid Arenosols: Application of Phosphate Rock, Dolostone and Biochar		Include					0	0	0
Saxena, Jyoti; Rawat, Jyoti; Kumar, Raj	2017	Conversion of Biomass Waste into Biochar and the Effect on Mung Bean Crop Production		Include					0	0	0
Teutscherova, Nikola; Vazquez, Eduardo; Masaguer, Alberto; Navas, Mariela; Scow, Kate M; Schmidt, Radomir; Benito, Marta	2017	Comparison of lime-and biochar-mediated pH changes in nitrification and ammonia oxidizers in degraded acid soil		Include					0	0	0
..., X Yu; X Tian; Y Lu; Z Liu; Y Guo; J Chen;	2018	Combined effects of straw-derived biochar and bio-based polymer-coated urea on nitrogen use efficiency and cotton yield		Include					0	0	0	This could be deleted at CA stage because SE or SD is not given
Ashiq, Waqar	2018	Evaluating the potential of biochar in mitigating greenhouse gases emission and nitrogen retention in dairy manure based silage corn cropping systems		Exclude				1			1
Bornø, M. L.; Müller-Stöver, D. S.; Liu, F.	2018	Contrasting effects of biochar on phosphorus dynamics and bioavailability in different soil types		Exclude				1			1	The result is not completely related, they represented P shoot
De Rozari, P; Greenway, M; El Hanandeh, A	2018	Nitrogen removal from sewage and septage in constructed wetland mesocosms using sand media amended with biochar		Exclude		1	1		0	0	2	Control and treatment do not match because they used compot for treatment while not for control
Koide, Roger T.; Binh Thanh, Nguyen; R. Howard Skinner; Dell, Curtis J.; Adler, Paul R.; Drohan, Patrick J.; Licht, Megan; Monica Boyer, Matthews; Nettles, Rachel; Ricks, Kevin; Watkins, John	2018	Comparing Biochar Application Methods for Switchgrass Yield and C Sequestration on Contrasting Marginal Lands in Pennsylvania, USA		Exclude				1	1		2	This looks a duplicate
Liu, Yong; Zhu, Zhi-Qiang; He, Xiao-Song; Yang, Chao; Du, Ying-Qiong; Huang, Yong-Dong; Su, Peng; Wang, Shan; Zheng, Xiao-Xiao; Xue, Ya-Juan	2018	Mechanisms of rice straw biochar effects on phosphorus sorption characteristics of acid upland red soils		Include					0	0	0	It can be deleted at CA stage because the results are not readable
López-Cano, Inés; María Luz, Cayuela; Sánchez-García, María; Sánchez-Monedero, Miguel A.	2018	Suitability of Different Agricultural and Urban Organic Wastes as Feedstocks for the Production of Biochar—Part 2: Agronomical Evaluation as Soil Amendment		Exclude				1			1	The paper did not show the results for control while only treatment
Mechler, Meaghan	2018	The effect of biochar on soil health and greenhouse gas emissions in a conventional temperate agricultural system		Exclude				1			1	The paper did not show the results for control while only treatment
Niu, Y.; Luo, J.; Liu, D.; Müller, C.; Zaman, M.; Lindsey, S.; Ding, W.	2018	Effect of biochar and nitrapyrin on nitrous oxide and nitric oxide emissions from a sandy loam soil cropped to maize		Include					0	0	0
Sadegh-Zadeh, F.; Tolekolai, S. F.; Bahmanyar, M. A.; Emadi, M.	2018	Application of Biochar and Compost for Enhancement of Rice (Oryza Sativa L.) Grain Yield in Calcareous Sandy Soil		Include					0	0	0	It can be deleted at CA stage because the SD or SE is not given
Tian, Xiaofei; Li, Chengliang; Zhang, Min; Yongshan, Wan; Xie, Zhihua; Chen, Baocheng; Li, Wenqing	2018	Biochar derived from corn straw affected availability and distribution of soil nutrients and cotton yield		Include					0	0	0
..., AO Adekiya; TM Agbede; CM Aboyeji;	2019	Biochar and poultry manure effects on soil properties and radish (Raphanus sativus L.) yield		Include					0	0	0	It can be deleted at CA stage because the SD or SE is not given
Badu, Eunice; Kaba, James S.; Abunyewa, Akwasi A.; Dawoe, Evans K.; Agbenyega, O.; Barnes, Rex V.	2019	Biochar and inorganic nitrogen fertilizer effects on maize (Zea mays L.) nitrogen use and yield in moist semi-deciduous forest zone of Ghana		Include					0	0	0	It can be deleted at CA stage because the SD or SE is not given
Clark, M.; Hastings, M. G.; Ryals, R.	2019	Soil Carbon and Nitrogen Dynamics in Two Agricultural Soils Amended with Manure-Derived Biochar		Include					0	0	0
Egamberdieva, D.; Li, L.; Ma, H.; Wirth, S.; Bellingrath-Kimura, S. D.	2019	Soil Amendment With Different Maize Biochars Improves Chickpea Growth Under Different Moisture Levels by Improving Symbiotic Performance With Mesorhizobium ciceri and Soil Biochemical Properties to Varying Degrees		Include					0	0	0	Can be deleted at CA stage because the results are not very relevant
El-Shony, M. A. M.; Farid, I. M.; El-Kamar, F. A.; Abbas, M. H. H.; Abbas, H. H.	2019	Ameliorating a Sandy Soil Using Biochar and Compost Amendments and Their Implications as Slow Release Fertilizers on Plant Growth		Include					0	0	0
Greenberg, I.; Kaiser, M.; Polifka, S.; Wiedner, K.; Glaser, B.; Ludwig, B.	2019	The effect of biochar with biogas digestate or mineral fertilizer on fertility, aggregation and organic carbon content of a sandy soil: Results of a temperate field experiment		Include					0	0	0
Greenberg, I.; Kaiser, M.; Gunina, A.; Ledesma, P.; Polifka, S.; Wiedner, K.; Mueller, C. W.; Glaser, B.; Ludwig, B.	2019	Substitution of mineral fertilizers with biogas digestate plus biochar increases physically stabilized soil carbon but not crop biomass in a field trial		Exclude				1	1		2
Liu, X.; Liu, C.; Gao, W.; Xue, C.; Guo, Z.; Jiang, L.; Li, F.; Liu, Y.	2019	Impact of biochar amendment on the abundance and structure of diazotrophic community in an alkaline soil		Include					0	0	0
Liu, X. R.; Ren, J. Q.; Zhang, Q. W.; Liu, C.	2019	Long-term effects of biochar addition and straw return on N2O fluxes and the related functional gene abundances under wheat-maize rotation system in the North China Plain		Include					0	0	0	This can be deleted at CA stage because SD or SE of relevant results are not given and also some of the relevant results are not readable
Mokarram-Kashtiban, S.; Hosseini, S. M.; Kouchaksaraei, M. T.; Younesi, H.	2019	Biochar improves the morphological, physiological and biochemical properties of white willow seedlings in heavy metal-contaminated soil		Include					0	0	0
Nigam, N.; Yadav, V.; Mishra, D.; Karak, T.; Khare, P.	2019	Biochar amendment alters the relation between the Pb distribution and biological activities in soil		Exclude	1				0	0	1
Rezaei Rashti, M.; Esfandbod, M.; Phillips, I. R.; Chen, C. R.	2019	Aged biochar alters nitrogen pathways in bauxite-processing residue sand: Environmental impact and biogeochemical mechanisms		Include					0	0	0	It can be deleted at CA stage because the SD or SE of relevant results are not given
Rizhiya, E. Y.; Mukhina, I. M.; Balashov, E. V.; Simansky, V.; Buchkina, N. P.	2019	Effect of biochar on N2O emission, crop yield and properties of Stagnic Luvisol in a field experiment		Include					0	0	0	Relevant results are not readable
Rocci, Katherine	2019	Soil nitrogen cycling in agroecosystems as modified by biochar amendment and plant processes		Exclude				1			1
Schofield, H Kate; Pettitt, Tim R; Tappin, Alan D; Rollinson, Gavyn K; Fitzsimons, Mark F	2019	Biochar incorporation increased nitrogen and carbon retention in a waste-derived soil		Include					0	0	0	Randomization is not mentioned
Zhan, Fangdong; Zeng, Wenzeng; Yuan, Xingchao; Li, Bo; Li, Tianguo; Zu, Yanqun; Jiang, Ming; Li, Yuan	2019	Field experiment on the effects of sepiolite and biochar on the remediation of Cd- and Pb-polluted farmlands around a Pb–Zn mine in Yunnan Province, China		Exclude	1			1			2
..., AO Adekiya; TM Agbede; WS Ejue; CM Aboyeji;	2020	Biochar, poultry manure and NPK fertilizer: sole and combine application effects on soil properties and ginger (Zingiber officinale Roscoe) performance in …		Include					0	0	0	It is related but SD or SE of related results are not given. It can be deleted at CA stage
..., J Escuer-Gatius; M Shanskiy; K Soosaar; A Astover;	2020	High-temperature hay biochar application into soil increases N2O fluxes		Include					0	0	0
Chen, L.; Liu, M.; Ali, A.; Zhou, Q.; Zhan, S.; Chen, Y.; Pan, X.; Zeng, Y.	2020	Effects of Biochar on Paddy Soil Fertility Under Different Water Management Modes		Include					0	0	0
Gao, Suduan; Wang, Dong; Dangi, Sadikshya R.; Duan, Yinghua; Pflaum, Tom; Gartung, Jim; Qin, Ruijun; Turini, Thomas	2020	Nitrogen dynamics affected by biochar and irrigation level in an onion field		Include					0	0	0
Jalali, M.; Jalali, M.	2020	Effect of organic and inorganic phosphorus fertilizers on phosphorus availability and its leaching over incubation time		Exclude				1			1	Results are not described well. Also experimental design was a bit chaos
Li, X.; Xiao, J.; Ma, C.; Salam, M. M. A.; Shi, J.; Chen, G.	2020	The effect of particle size of bamboo biochar on the phytoremediation of Salix psammophila C. to multi-metal polluted soil		Exclude	1			1			2
Manka'abusi, Delphine; Lompo, Désiré J. P.; Steiner, Christoph; Ingold, Mariko; Edmund Kyei, Akoto-Danso; Werner, Steffen; Häring, Volker; Nyarko, George; Marschner, Bernd; Buerkert, Andreas	2020	Carbon dioxide and gaseous nitrogen emissions from biochar‐amended soils under wastewater irrigated urban vegetable production of Burkina Faso and Ghana		Include					0	0	0
PHUONG, NTHIKIM	2020	Potential use of biochar and compost to remediate problem soils and mitigate greenhouse gas emissions in rice cropping systems to adapt to climate change in …		Exclude	1				0	0	1
Ren, C.; Guo, D.; Liu, X.; Li, R.; Zhang, Z.	2020	Performance of the emerging biochar on the stabilization of potentially toxic metals in smelter- and mining-contaminated soils		Include					0	0	0
Şeker, N Manirakiza; C	2020	Effects of compost and biochar amendments on soil fertility and crop growth in a calcareous soil		Include					0	0	0	It can be deleted at CA stage because the SD or SE of relevant results are not given
Sheikhi, J.; Hosseini, H. M.; Etesami, H.; Majidi, A.	2020	Biochar counteracts nitrification inhibitor DMPP-mediated negative effect on spinach (Spinacia oleracea L.) growth		Include					0	0	0
Ukwattage, N. L.; Li, Y.; Gan, Y.; Li, T.; Gamage, R. P.	2020	Effect of Biochar and Coal Fly Ash Soil Amendments on the Leaching Loss of Phosphorus in Subtropical Sandy Ultisols		Include					0	0	0	P leach is given
Xiao, L.; Meng, F.	2020	Evaluating the effect of biochar on salt leaching and nutrient retention of Yellow River Delta soil		Include					0	0	0
Yang, W.; Feng, G.; Miles, D.; Gao, L.; Jia, Y.; Li, C.; Qu, Z.	2020	Impact of biochar on greenhouse gas emissions and soil carbon sequestration in corn grown under drip irrigation with mulching		Include					0	0	0	Results are not readable and SD or SE of related results are not given
Zhang, Jining; Zhou, Sheng; Sun, Huifeng; Lü, Fan; He, Pinjing	2020	The soluble fraction from straw-derived biochar supplies nutrients and affects carbon storage of coastal mudflat soil in rice paddy		Include					0	0	0	Randomization is not mentioned
Li, X.; Xiao, J.; Salam, M. M. A.; Ma, C.; Chen, G.	2021	Impacts of bamboo biochar on the phytoremediation potential of Salix psammophila grown in multi-metals contaminated soil		Exclude	1			1			2
Liu, Bitao; Li, Hongliang; Li, Hongbo; Zhang, Aiping; Rengel, Zed	2021	Long‐term biochar application promotes rice productivity by regulating root dynamic development and reducing nitrogen leaching		Exclude	1				0	0	1	Soil texture is not given
Ren, Tianbao; Chen, Nan; Wan Mahari, Wan Adibah; Xu, Chensheng; Feng, Huilin; Ji, Xiaoming; Yin, Quanyu; Chen, Ping; Zhu, Shijie; Liu, Haitao; Liu, Guoshun; Li, Lantao; Lam, Su Shiung	2021	Biochar for cadmium pollution mitigation and stress resistance in tobacco growth		Exclude	1			1			2
St, L Sg; O Jjo; R Adeleke; M	2021	… of biochar to enhance concentration and utilization of selected macro and micro nutrients for chickpea (Cicer arietinum) grown in three contrasting soils		Include					0	0	0
Zhang, Jin; Hu, Hanyu; Wang, Minyan; Li, Yanan; Wu, Shengchun; Cao, Yucheng; Liang, Peng; Zhang, Jianyun; Naidu, Ravi; Liu, Yanju; Man, Yu Bon; Wong, Ming Hung; Zhang, Changai; Shan, Shengdao	2021	Land application of sewage sludge biochar: Assessments of soil-plant-human health risks from potentially toxic metals		Exclude				1	1		2
..., A Getahun; D Muleta; F Assefa; S Kiros;	2020	Biochar and other organic amendments improve the physicochemical properties of soil in highly degraded habitat		Exclude	1						1	not relevant because it is 49% is sand
..., CN Kelly; J Benjamin; FC Calderon; MM Mikha;	2017	Incorporation of biochar carbon into stable soil aggregates: the role of clay mineralogy and other soil characteristics		Exclude	1						1	It is a clay soil
..., …; EC Suddick; FND Mukome; SJ Parikh; K Scow;	2015	Biochar alters nitrogen transformations but has minimal effects on nitrous oxide emissions in an organically managed lettuce mesocosm		Exclude	1						1	The soil is a silt loam soil
..., J Horák; T Kotuš; L Toková; E Aydın; D Igaz;	2021	A Sustainable Approach for Improving Soil Properties and Reducing N2O Emissions Is Possible through Initial and Repeated Biochar Application		Exclude	1						1	It is a silty loam soil
..., M Azeem; TU Hassan; MI Tahir; A Ali;	2021	Tea leaves biochar as a carrier of Bacillus cereus improves the soil function and crop productivity		Exclude	1						1	silty lom is not related
..., U Wisethaksorn; S Towprayoon;	2020	Effect of biochar and compost application on nitrogen dynamics in organically managed nutrient-poor paddy soil system and in organic rice cultivation system		Exclude	1						1
..., X Huang; S Li; S Li; G Ye; L Lu; L Zhang; L Yang;	2019	The effects of biochar and dredged sediments on soil structure and fertility promote the growth, photosynthetic and rhizosphere microbial diversity of …		Exclude	1						1	They did not mention the type of soil but the percentage of the sand was very low
Abid, M.; Danish, S.; Zafar-ul-Hye, M.; Shaaban, M.; Iqbal, M. M.; Rehim, A.; Qayyum, M. F.; Naqqash, M. N.	2017	Biochar increased photosynthetic and accessory pigments in tomato (Solanum lycopersicum L.) plants by reducing cadmium concentration under various irrigation waters		Exclude	1						1
Ahirwar, Usha; Dubey, Garima; Singh, Neera; Mohanty, Santosh Ranjan; Kollah, Bharati	2018	Interactive effect of climate factors, biochar and insecticide chlorpyrifos on methane consumption and microbial abundance in a tropical Vertisol		Exclude	1						1
Ameloot, N.; De Neve, S.; Jegajeevagan, K.; Yildiz, G.; Buchan, D.; Funkuin, Y. N.; Prins, W.; Bouckaert, L.; Sleutel, S.	2013	Short-term CO2 and N2O emissions and microbial properties of biochar amended sandy loam soils		Exclude	1						1
Ameloot, Nele; Sleutel, Steven; Das, K. C.; Kanagaratnam, Jegajeevagan; Neve, Stefaan	2015	Biochar amendment to soils with contrasting organic matter level: effects on N mineralization and biological soil properties		Exclude	1						1
Amer, MM	2017	Effect of biochar, compost tea and magnetic iron ore application on some soil properties and productivity of some field crops under saline soils conditions at North Nile …		Exclude	1						1
Appah, GB	2013	Evaluation of Hyt Biofertilizers and Biochar on the Growth Characters and Yield of Hot pepper		Exclude	1						1
Awad, M.; Liu, Z.; Skalicky, M.; Dessoky, E. S.; Brestic, M.; Mbarki, S.; Rastogi, A.; El Sabagh, A.	2021	Fractionation of heavy metals in multi-contaminated soil treated with biochar using the sequential extraction procedure		Exclude	1						1
Bandara, T.; Herath, I.; Kumarathilaka, P.; Seneviratne, M.; Seneviratne, G.; Rajakaruna, N.; Vithanage, M.; Ok, Y. S.	2017	Role of woody biochar and fungal-bacterial co-inoculation on enzyme activity and metal immobilization in serpentine soil		Exclude	1						1
Bass, A. M.; Bird, M. I.; Kay, G.; Muirhead, B.	2016	Soil properties, greenhouse gas emissions and crop yield under compost, biochar and co-composted biochar in two tropical agronomic systems		Exclude	1						1
Bayabil, H. K.; Tebebu, T. Y.; Stoof, C. R.; Steenhuis, T. S.	2016	Effects of a deep-rooted crop and soil amended with charcoal on spatial and temporal runoff patterns in a degrading tropical highland watershed		Exclude	1						1
Benavente, I.; Gasco, G.; Plaza, C.; Paz-Ferreiro, J.; Mendez, A.	2018	Choice of pyrolysis parameters for urban wastes affects soil enzymes and plant germination in a Mediterranean soil		Exclude	1						1
Billa, Samuel Fru; Tsi Evaristus, Angwafo; Ngome, Ajebesone Francis	2019	Agro-environmental characterization of biochar issued from crop wastes in the humid forest zone of Cameroon		Exclude	1						1	It is a Rhodic Ferralsol but not sure what is the texture but it should be more rocky soil
Boostani, H. R.; Najafi-Ghiri, M.; Safizadeh, M.	2021	Can Addition of Biochar and Zeolite to a Contaminated Calcareous Soil Mitigate the Pb-toxicity Effects on Spinach (Spinacia Oleracea L.) Growth?		Exclude	1						1
Cai, F.; Feng, Z.; Zhu, L.	2018	Effects of biochar on CH4 emission with straw application on paddy soil		Exclude	1						1
Chunxue, YAO; Joseph, Stephen; Lianqing, LI; Genxing, PAN; Yun, LIN; Munroe, Paul; Ben, PACE; Taherymoosavi, Sarasadat; Van Zwieten, Lukas; Thomas, Torsten	2015	Developing more effective enhanced biochar fertilisers for improvement of pepper yield and quality		Exclude	1						1
Cole, E. J.; Zandvakili, O. R.; Xing, B.; Hashemi, M.; Barker, A. V.; Herbert, S. J.	2019	Effects of Hardwood Biochar on Soil Acidity, Nutrient Dynamics, and Sweet Corn Productivity		Exclude	1						1
Duan, M.; Wu, F.; Jia, Z.; Wang, S.; Cai, Y.; Chang, S. X.	2020	Wheat straw and its biochar differently affect soil properties and field-based greenhouse gas emission in a Chernozemic soil		Exclude	1						1
El Rasafi, T.; Oukarroum, A.; Haddioui, A.		Response of maize to coniferous tree woods biochar and sheep manure application to contaminated mine soil		Exclude	1						1
El Rasafi, T.; Oukarroum, A.; Haddioui, A.	2021	Response of maize to coniferous tree woods biochar and sheep manure application to contaminated mine soil		Exclude	1						1
El-Bassi, L.; Azzaz, A. A.; Jellali, S.; Akrout, H.; Marks, E. A. N.; Ghimbeu, C. M.; Jeguirim, M.	2021	Application of olive mill waste-based biochars in agriculture: Impact on soil properties, enzymatic activities and tomato growth		Exclude	1						1
Gavili, Edris; Moosavi, Ali Akbar; Zahedifar, Maryam	2019	Integrated effects of cattle manure-derived biochar and soil moisture conditions on soil chemical characteristics and soybean yield		Exclude	1						1
Gayoung, Yoo; Hojeong, Kang	2012	Effects of Biochar Addition on Greenhouse Gas Emissions and Microbial Responses in a Short-Term Laboratory Experiment		Exclude	1						1
Gunes, A; Inal, A; Taskin, MB; Sahin, O; Kaya, EC; Atakol, ARDA	2014	Effect of phosphorus‐enriched biochar and poultry manure on growth and mineral composition of lettuce (L actuca sativa L. cv.) grown in alkaline soil		Exclude	1						1
Hafez, E. M.; Omara, A. E.; Alhumaydhi, F. A.; El-Esawi, M. A.		Minimizing hazard impacts of soil salinity and water stress on wheat plants by soil application of vermicompost and biochar		Exclude	1						1
Hailegnaw, N. S.; Mercl, F.; Pracke, K.; Praus, L.; Szakova, J.; Tlustos, P.	2020	The Role of Biochar and Soil Properties in Determining the Available Content of Al, Cu, Zn, Mn, and Cd in Soil		Exclude	1						1
HARI, RK	2017	EFFECT OF BIOCHAR AND WATER STRESS ON THE GROWTH AND YIELD OF WHEAT		Exclude	1						1
He, Tiehu; Yuan, Junji; Luo, Jiafa; Lindsey, Stuart; Xiang, Jian; Lin, Yongxin; Liu, Deyan; Chen, Zengming; Ding, Weixin	2020	Combined application of biochar with urease and nitrification inhibitors have synergistic effects on mitigating CH4 emissions in rice field: A three-year study		Exclude	1						1
Hu, Y. L.; Wu, F. P.; Zeng, D. H.; Chang, S. X.	2014	Wheat straw and its biochar had contrasting effects on soil C and N cycling two growing seasons after addition to a Black Chernozemic soil planted to barley		Exclude	1						1
Ippolito, J. A.; Stromberger, M. E.; Lentz, R. D.; Dungan, R. S.	2016	Hardwood biochar and manure co-application to a calcareous soil		Exclude	1						1
Islami, T.; Guritno, B.; Basuki, N.; Suryanto, A.	2011	Biochar for sustaining productivity of cassava based cropping systems in the degraded lands of East Java, Indonesia		Exclude	1						1
Joseph, Stephen; Pow, Doug; Dawson, Kathy; Rust, Joshua; Munroe, Paul; Taherymoosavi, Sarasadat; Mitchell, David R. G.; Robb, Samuel; Solaiman, Zakaria M.	2020	Biochar increases soil organic carbon, avocado yields and economic return over 4 years of cultivation		Exclude	1						1
Kasak, Kuno; Truu, Jaak; Ostonen, Ivika; Sarjas, Jürgen; Oopkaup, Kristjan; Paiste, Päärn; Kõiv-Vainik, Margit; Mander, Ülo; Truu, Marika	2018	Biochar enhances plant growth and nutrient removal in horizontal subsurface flow constructed wetlands		Exclude	1						1
Koyama, Shinichi; Inazaki, Fumihiko; Minamikawa, Kazunori; Kato, Morio; Hayashi, Hisayoshi	2015	Increase in soil carbon sequestration using rice husk charcoal without stimulating CH 4 and N 2 O emissions in an Andosol paddy field in Japan		Exclude	1						1
Krapfl, Kurt J.; Hatten, Jeff A.; Roberts, Scott D.; Baldwin, Brian S.; Rousseau, Randall J.; Shankle, Mark W.	2016	Capacity of biochar application and nitrogen fertilization to mitigate grass competition upon tree seedlings during stand regeneration		Exclude	1						1
Laird, D.; Fleming, P.; Wang, B.; Horton, R.; Karlen, D.	2010	Biochar impact on nutrient leaching from a Midwestern agricultural soil		Exclude	1						1
Li, Na; Ma, Xingxia; Xu, Hongwei; Feng, Yongzhong; Ren, Guangxin; Yang, Gaihe; Han, Xinhui; Wang, Xiaojiao; Ren, Chengjie	2020	Biochar addition mitigates nitrogen loss induced by straw incorporation and nitrogen fertilizer application		Exclude	1						1
Li, X.; Xiao, J.; Salam, M. M. A.; Ma, C.; Chen, G.	2021	Impacts of bamboo biochar on the phytoremediation potential of Salix psammophila grown in multi-metals contaminated soil		Exclude	1						1	Paddy soil again but during their experiment they took out the sand
Licht, J.; Smith, N.; Mitchell, P.; Shields, F.	2017	Impact of lignocellulosic and hemicellulosic biochar on soil moisture in low clay soils		Exclude	1						1
Liu, Y.; Bi, Y.; Xie, Y.; Zhao, X.; He, D.; Wang, S.; Wang, C.; Guo, T.; Xing, G.	2020	Successive straw biochar amendments reduce nitrous oxide emissions but do not improve the net ecosystem economic benefit in an alkaline sandy loam under a wheat–maize cropping system		Exclude	1						1	It is considered because less than 50% is sand
Liu, Zhiwei; Zhu, Mengtao; Wang, Jiameng; Liu, Xiuxia; Guo, Wenjie; Zheng, Jufeng; Bian, Rongjun; Wang, Genmei; Zhang, Xuhui; Cheng, Kun; Liu, Xiaoyu; Li, Lianqing; Pan, Genxing	2019	The responses of soil organic carbon mineralization and microbial communities to fresh and aged biochar soil amendments		Exclude	1						1	The soil texture is not mentioned but it says 39% is clay so maybe it is not a sandy soil
Luo, S. S.; Wang, S. J.; Tian, L.; Shi, S. H.; Xu, S. Q.; Yang, F.; Li, X. J.; Wang, Z. C.; Tian, C. J.	2018	Aggregate-related changes in soil microbial communities under different ameliorant applications in saline-sodic soils		Exclude	1						1
Majeed, A.; Niaz, A.; Rizwan, M.; Imran, M.; Alsahli, A. A.; Alyemeni, M. N.; Ali, S.		Effects of biochar, farm manure, and pressmud on mineral nutrients and cadmium availability to wheat (Triticum aestivum L.) in Cd-contaminated soil		Exclude	1						1
Malghani, Saadatullah; Yoo, Ga-young; Giesemann, Anette; Well, Reinhard; Kang, Hojeong	2020	Combined application of organic manure with urea does not alter the dominant biochemical pathway producing N2O from urea treated soil		Exclude	1						1
Marchetti, Rosa; Castelli, Fabio	2013	Biochar from swine solids and digestate influence nutrient dynamics and carbon dioxide release in soil		Exclude	1						1
Maria, C. Hernandez‐Soriano; Kerré, Bart; Goos, Peter; Hardy, Brieuc; Dufey, Joseph; Smolders, Erik	2016	Long‐term effect of biochar on the stabilization of recent carbon: soils with historical inputs of charcoal		Exclude	1						1	Not related to the topic of interest
Martínez C, M. J.; España A, J. C.; Díaz V, J. J.	2017	Effect of Eucalyptus globullus biochar addition on the availability of phosphorus in acidic soil		Exclude	1						1	Not related to the topic of interest
Morugan-Coronado, A.; Soriano-Disla, M.; Moreno-Barriga, F.; Linares, C.; Faz, A.; Garcia-Orenes, F.; Gomez-Lopez, M. D.; Zornoza, R.	2021	Use of Piptatherum miliaceum to enable the establishment success of Salvia rosmarinus in Technosols developed from pyritic tailings		Exclude	1						1	Not related to the topic of interest
Musumuvhi, T	2018	Biochar and poultry manure effects on selected soil physical and chemical properties and maize (Zea Mays) in a dry environment		Exclude	1						1
Nan, Qiong; Wang, Cheng; Wang, Hao; Yi, Qianqian; Liang, Biqing; Xu, Jun; Wu, Weixiang	2020	Biochar drives microbially-mediated rice production by increasing soil carbon		Exclude	1						1
PHUONG, NTHIKIM	2020	Potential use of biochar and compost to remediate problem soils and mitigate greenhouse gas emissions in rice cropping systems to adapt to climate change in …		Exclude	1						1	Author is contacted, 50% of the soil composition is clay
Plaza, César; Giannetta, Beatrice; Fernández, José M; López-de-Sá, Esther G; Polo, Alfredo; Gascó, Gabriel; Méndez, Ana; Zaccone, Claudio	2016	Response of different soil organic matter pools to biochar and organic fertilizers		Exclude	1						1
Pokharel, Prem; Chang, Scott X.	2019	Manure pellet, woodchip and their biochars differently affect wheat yield and carbon dioxide emission from bulk and rhizosphere soils		Exclude	1						1
Pokharel, Prem; Kwak, Jin-Hyeob; Ok, Yong Sik; Chang, Scott X	2018	Pine sawdust biochar reduces GHG emission by decreasing microbial and enzyme activities in forest and grassland soils in a laboratory experiment		Exclude	1						1
Preston, H Sokchea; K Borin; TR	2013	Effect of biochar from rice husks (combusted in a downdraft gasifier or a paddy rice dryer) on production of rice fertilized with biodigester effluent or urea		Exclude	1						1
Prommer, J.; Wanek, W.; Hofhansl, F.; Trojan, D.; Offre, P.; Urich, T.; Schleper, C.; Sassmann, S.; Kitzler, B.; Soja, G.; Hood-Nowotny, R. C.	2014	Biochar Decelerates Soil Organic Nitrogen Cycling but Stimulates Soil Nitrification in a Temperate Arable Field Trial		Exclude	1						1
Rajput, V. D.; Gorovtsov, A. V.; Fedorenko, G. M.; Minkina, T. M.; Fedorenko, A. G.; Lysenko, V. S.; Sushkova, S. S.; Mandzhieva, S. S.; Elinson, M. A.		The influence of application of biochar and metal-tolerant bacteria in polluted soil on morpho-physiological and anatomical parameters of spring barley		Exclude	1						1	Not related to the topic of interest
Ren, Tianbao; Chen, Nan; Wan Mahari, Wan Adibah; Xu, Chensheng; Feng, Huilin; Ji, Xiaoming; Yin, Quanyu; Chen, Ping; Zhu, Shijie; Liu, Haitao; Liu, Guoshun; Li, Lantao; Lam, Su Shiung	2021	Biochar for cadmium pollution mitigation and stress resistance in tobacco growth		Exclude	1						1	Author is contacted, the soil texture is not related
Rizhiya, Elena Y.; Horák, Ján; Šimanský, Vladimír; Buchkina, Natalya P.	2020	Nitrogen enriched biochar-compost mixture as a soil amendment to the <i>Haplic Luvisol</i>: effect on greenhouse gas emission		Exclude	1						1
Roberto, I. C. O. Taolin; Berek, Arnoldus Klau; Neonbeni, Eduardus Y.; Ceunfin, Syprianus; Kapitan, Origenes B.; Seran, Maksimus Y.	2018	Improving mungbean growth in a semiarid dryland system with agricultural waste biochars and cattle manure		Exclude	1						1	Soil texture was not given, it only says semi arid dark soil
Shahbaz, A. K.; Lewinska, K.; Iqbal, J.; Ali, Q.; Mahmood ur, Rahman; Iqbal, M.; Abbas, F.; Tauqeer, H. M.; Ramzani, P. M. A.	2018	Improvement in productivity, nutritional quality, and antioxidative defense mechanisms of sunflower (Helianthus annuus L.) and maize (Zea mays L.) in nickel contaminated soil amended with different biochar and zeolite ratios		Exclude	1						1	It was an aliminium polluted soil but it wasn’t sandy soil
Shen, Y.; Zhu, L.; Cheng, H.; Yue, S.; Li, S.	2017	Effects of biochar application on CO2 emissions from a cultivated soil under semiarid climate conditions in Northwest China		Exclude	1						1
Subedi, R.; Kammann, C.; Pelissetti, S.; Taupe, N.; Bertora, C.; Monaco, S.; Grignani, C.	2015	Does soil amended with biochar and hydrochar reduce ammonia emissions following the application of pig slurry?		Exclude	1						1
Sun, H.; Zhang, Y.; Yang, Y.; Chen, Y.; Jeyakumar, P.; Shao, Q.; Zhou, Y.; Ma, M.; Zhu, R.; Qian, Q.; Fan, Y.; Xiang, S.; Zhai, N.; Li, Y.; Zhao, Q.; Wang, H.	2021	Effect of biofertilizer and wheat straw biochar application on nitrous oxide emission and ammonia volatilization from paddy soil		Exclude	1						1
Tian, Xiaofei; Li, Chengliang; Zhang, Min; Yongshan, Wan; Xie, Zhihua; Chen, Baocheng; Li, Wenqing	2018	Biochar derived from corn straw affected availability and distribution of soil nutrients and cotton yield		Exclude	1						1
Torres, Dorisel	2011	Biochar production with cook stoves and use as a soil conditioner in Western Kenya		Exclude	1						1
Tsai, C. C.; Chang, Y. F.	2020	Nitrogen availability in biochar-amended soils with excessive compost application		Exclude	1						1
Ventura, M.; Sorrenti, G.; Panzacchi, P.; George, E.; Tonon, G.	2013	Biochar Reduces Short‐Term Nitrate Leaching from A Horizon in an Apple Orchard		Exclude	1						1
Wang, M Ilyas; M Arif; K Akhtar; M Riaz; H	2021	Diverse feedstock's biochars as supplementary K fertilizer improves maize productivity, soil organic C and KUE under semiarid climate		Exclude	1						1
Wang, T.; Sun, H.; Ren, X.; Li, B.; Mao, H.	2017	Evaluation of biochars from different stock materials as carriers of bacterial strain for remediation of heavy metal-contaminated soil		Exclude	1						1	The soil had a clay texture
Wang, Weiqi; Derrick Yuk Fo, Lai; Abbas Ali, Abid; Neogi, Suvadip; Xu, Xuping; Wang, Chun	2018	Effects of Steel Slag and Biochar Incorporation on Active Soil Organic Carbon Pools in a Subtropical Paddy Field		Exclude	1						1
Wang, Y. M.; Li, M.; Jiang, C. Y.; Liu, M.; Wu, M.; Liu, P.; Li, Z. P.; Uchimiya, M.; Yuan, X. Y.	2020	Soil microbiome-induced changes in the priming effects of C-13-labelled substrates from rice residues		Exclude	1						1	the soil is described as Anthrosol soil which could be silty clay soil
Wen-rui, Zhao; Jiu-yu, Li; Kai-ying, Deng; Ren-yong, Shi; Jiang, Jun; Zhi-neng, Hong; Qian, Wei; He, Xian; Ren-kou, Xu	2020	Effects of crop straw biochars on aluminum species in soil solution as related with the growth and yield of canola (<i>Brassica napus</i> L.) in an acidic Ultisol under field condition		Exclude	1						1	The sand percentage is 49.5, not sure if I should include it
Wijitkosum, S.; Jiwnok, P.	2019	Effect of biochar on Chinese kale and carbon storage in an agricultural area on a high rise building		Exclude	1						1
Wu, P. P.; Li, L. J.; Wang, J.		Effects of Fe-loaded biochar on the bioavailability of Arsenic and cadmium to lettuce growing in a mining contaminated soil		Exclude	1						1
Xia, Y Pan; D She; Z Shi; X Chen; Y	2021	Do biochar and polyacrylamide have synergistic effect on net denitrification and ammonia volatilization in saline soils?		Exclude	1						1
Yang, Shihong; Sun, Xiao; Ding, Jie; Jiang, Zewei; Xu, Junzeng	2019	Effects of biochar addition on the NEE and soil organic carbon content of paddy fields under water-saving irrigation		Exclude	1						1
Yao, Qin; Liu, Junjie; Yu, Zhenhua; Li, Yansheng; Jin, Jian; Liu, Xiaobing; Wang, Guanghua	2017	Three years of biochar amendment alters soil physiochemical properties and fungal community composition in a black soil of northeast China		Exclude	1						1
Zhang, A.; Cui, L.; Pan, G.; Li, L.; Hussain, Q.; Zhang, X.; Zheng, J.; Crowley, D.	2010	Effect of biochar amendment on yield and methane and nitrous oxide emissions from a rice paddy from Tai Lake plain, China		Exclude	1						1
Zhang, Xiaoling; Chen, Can; Chen, Xiaomin; Tao, Pengchuang; Jin, Zewen; Han, Zhaoqiang	2018	Persistent effects of biochar on soil organic carbon mineralization and resistant carbon pool in upland red soil, China		Exclude	1						1
Zhang, Xiaokai; He, Lizhi; Sarmah, Ajit K; Lin, Kunde; Liu, Yingkun; Li, Jianwu; Wang, Hailong	2014	Retention and release of diethyl phthalate in biochar-amended vegetable garden soils		Exclude	1						1
Zhao, Baowei; Xu, Renzhi; Ma, Fengfeng; Li, Yewei; Wang, Lu	2019	Effects of flax straw biochar on soil properties, fractions and maize availability of lead and cadmium in light sierozem		Exclude	1						1
Zhao, Rudong; Coles, Neil; Wu, Jiaping	2015	Carbon mineralization following additions of fresh and aged biochar to an infertile soil		Exclude	1						1
Zhu, Yaoyao; Tang, Wenzhong; Jin, Xin; Shan, Baoqing	2019	Using biochar capping to reduce nitrogen release from sediments in eutrophic lakes		Exclude	1						1
Zimmer, Dana; Panten, Kerstin; Frank, Marcus; Springer, Armin; Leinweber, Peter	2019	Sulfur-Enriched Bone Char as Alternative P Fertilizer: Spectroscopic, Wet Chemical, and Yield Response Evaluation		Exclude	1						1	Not sure what is the percentage of sand in sandy silt soil
					871	77	69	376	85	2

## Sheet: Unobtainable at full text
Unobtainable articles
CHARACTERIZATION AND STABILITY OF SELECTED BIOCHARS AND EFFECT OF THEIR APPLICATION ON SOIL PHYSICAL PROPERTIES AND CORN …
Evaluation of the effect of toxicity of biochar used for soil fertilization and its water extract on plants
Biochar as a Soil Amendment for Willow and Cottonwood Plantings in a Riparian Restoration
Effects of softwood biochars on soil biota in medium-term field experiments in Finland
… GROWTH OF MR219 RICE VARIETY UNDER SPLIT UREA FERTILIZATION AND CHICKEN LITTER BIOCHAR AMENDMENT ON TROPICAL ACID SOIL
Effect of biochar along with plant growth promoting rhizobacteria (PGPR) on growth and total dry matter yield of rice
EFFECTS OF EMPTY FRUIT BUNCH BIOCHAR SPLIT APPLICATION ON YIELD AND SOIL ORGANIC DYNAMICS IN Amaranthus viridis L. AND CORN …
Biochar applications for agricultural nitrogen management
Agronomic evaluation of bone char as phosphorus fertiliser after five years of consecutive application
Evaluation of designer biochars to ameliorate select chemical and physical characteristics of degraded soils
Cattle manure biocty-40har potential for ameliorating soil physical characteristics and spinach response under drought
Influence of biochar application on sandy soil hydraulic properties and nutrient retention
OIL PALM EMPTY FRUIT BUNCH BIOCHAR AND COMPOST AS AMENDMENT FOR IMPROVEMENT OF POLYBAG-GROWING MEDIA AND OIL PALM …
Effect of biochar and phosphorus fertilizer application on selected soil properties and agronomic performance of chickpea (Cicer arietium)
EFFECT OF CHICKEN LITTER BIOCHAR ON PHOSPHORUS AVAILABILITY IN ACID SOIL AND YIELD OF Zea mays L
Biochar soil amendments in Southwestern Québec, Canada: An investigation of impact on crop yields, interaction with N fertilizer and characterization of the biochar volatilome
Investigation of the Impact of Nutrient-Enriched Biochars on Soil Physiochemical Properties and Forage Growth
Physical and chemical properties of a range of laboratory-produced fresh and aged biochars
Fluid flow and nutrient retention in biochar amended soils
Plant Growth and Microbial Community Responding to Biochar Amendments in Strongly Acidic Soils
Biochar increases soil C sequestration but warming temperatures may increase soil temperature sensitivity and N 2 O flux
Phosphorus Reactions in Three Contrasting Soils Amended with Biochar
Biochar Impact on Crops and Soils in Irrigated Arid Agroecosystems
Nitrous oxide emissions in response to physical and chemical properties of biochar amended soils
No effect of pyrolysis temperature and feedstock type on biochar hydraulic properties.

## Sheet: Duplicates
Duplicate articles
Application of Fast Pyrolysis Biochar to a Loamy soil-Effects on carbon and nitrogen dynamics and potential for carbon sequestration
Response of maize to coniferous tree woods biochar and sheep manure application to contaminated mine soil
The influence of application of biochar and metal-tolerant bacteria in polluted soil on morpho-physiological and anatomical parameters of spring barley
Adding value to corn and agricultural byproducts through production of biochar and bio-oil: Step Two
Can biochar reduce soil greenhouse gas emissions from a M iscanthus bioenergy crop?
International Soil and Water Conservation Research
Agronomic effectiveness of urban biochar aged through co-composting with food waste
Effects of biochar amendment on soil quality, crop yield and greenhouse gas emission in a Chinese rice paddy: a field study of 2 consecutive rice growing cycles
Biochar stimulates the decomposition of simple organic matter and suppresses the decomposition of complex organic matter in a sandy loam soil
An estimation of annual nitrous oxide emissions and soil quality following the amendment of high temperature walnut shell biochar and compost to a small scale vegetable crop rotation
Net changes of soil C stocks in two grassland soils 26 months after simulated pasture renovation including biochar addition
Locally produced wood biochar increases nutrient retention and availability in agricultural soils of the San Juan Islands, USA
