# Supplementary material for: Biochar improves the nutrient cycle in sandy-textured soils and increases crop yield: a systematic review
Source: Environ Evid. 2024 Feb 22;13:3. doi: 10.1186/s13750-024-00326-5 (PMC11376106; doi:10.1186/s13750-024-00326-5)
Supplement: Supplementary file 6 — Additional file 6. The results of critical appraisal. Provides the critical assessment criteria and evaluation of each paper. [file 13750_2024_326_MOESM6_ESM.xlsx]

## Sheet: Critical appraisal (CA)
		Factors	Objective & hypothesis	Study design (control)	Sampling					Outcome						Comments
		Category			Selection bias	Degree of replication	Sampling method	Performance bias	Intervention	Consideration of heterogeneity/ effect modifiers	Statistical analysis		External validity	Summary RoB	Reviewer
			Were there clear relations between objectives and methodology?	Was the study based on experiments (control vs treatment)	Were the intervention and comparator sites well-matched i.e. similar at baseline (e.g. soil type and soil condition)	Were the interventions replicated properly?	Was the sampling method suitable for gathering data on the population of interest?	Were there no severely confounding factors present (factors likely to confound the effect of the intervention on outcome)? apart from those present at baseline (e.g. other interventions)	Was the Intervention likely appropriately and realistically applied?	Were the effect modifiers determined/considered properly?	Was the statistical analysis clearly described? Were results easily interpretable?	Was there adequate data available?	Comments: e.g. external validity: study population (in particular) is generalisable to sandy soils or contaminated sandy soils
		answer 'low risk of bias' if the study fully meets the criterion	Objectives and methodologies are closely related to each other	Experimental study (treatment vs control)	Soils used for treatment and control are the same in condition	Studies replicated the interventions properly (e.g. randomized replicates)	Sampling method is suitable for gathering data on the population of interest	Confounding factors likely to be minimal, were minimised or do not exist	Biochar (charcoal and black carbon) which is made of organic biomass to apply for a sandy and contaminated sandy soil.	All the effect modifier that can cause varation in the outcome are considered	Statistical analysis were clearly described and results were easily interpretable	Yes	Yes
		answer 'medium risk of bias' if the study largely meets the criterion but differs in some important respect	The relation between objectives and methodologies are not very clear	Experimental study	The condition of the soil do not differ profoundly for treatment and control	Studies implemented replication but no description exists	Sampling method is suitable for gathering data on the population of interest	Some confounders present, likely to have moderate impact on outcome	Partial description of biomass used for biochar, charcoal, black carbon production but applied to sandy and contaminated soil	Number of effect modifiers are considered but not all	Statistical analysis were clearly described but results are not interpretable (authors should be contacted)	Partially	Partially
		answer 'high risk of bias' if the study deviates substantively from the criterion	No link between objectives and methodologies	Case study, Quasi-experimental study	Types of soils and condition of soils applied for intervention and comparator sites either are not given or do not match	Studies did not carry out any replication	Sampling is not suitable	Subject to confounders with major impact on outcome (such that outcomes are not clearly the effect of the intervention)	No description about the biochar production (type of biomass used) and lack information about its application purpose	No effect modifiers are considered	Neither statistical analysis were clearly described nor results were interpretable	No	No
	2020	Biochar and Its Effects on Plant–Soil Macronutrient Cycling during a Three-Year Field Trial on Sandy Soil with Peppermint (Mentha piperita L.). Part I: Yield and Macro Element Content in Soil and Plant Biomass	Low	Low	Low	Medium	Low	Low	Low	Medium	Low	Low	Low	Medium	MB
..., …; CF Ishak; A Idris; K Abdul Rahim;	2017	15N-labelled fertiliser recovery by maize (Zea mays L.) and leaching of nutrients as influenced by oil palm empty fruit bunch biochar in a mini-lysimeter under …	Medium	Low	Low	Low	Low	Low	Low	Medium	Low	Low	Low	Medium	MB
..., G Agegnehu; AM Bass; PN Nelson; B Muirhead;	2015	Biochar and biochar-compost as soil amendments: effects on peanut yield, soil properties and greenhouse gas emissions in tropical North Queensland …	Low	Low	Low	Low	Low	Low	Low	Low	Low	Low	Low	Low	MB	Should have been deleted at CA stage because soil is taken from 0-100cm
..., JAS Chathurika; D Kumaragamage;	2016	Woodchip biochar with or without synthetic fertilizers affects soil properties and available phosphorus in two alkaline, chernozemic soils	Low	Low	Low	Low	Low	Low	Low	Medium	Low	Low	Low	Medium	MB
..., J Cooper; I Greenberg; B Ludwig; L Hippich;	2020	Effect of biochar and compost on soil properties and organic matter in aggregate size fractions under field conditions	High	High	Low	Low	Low	High	Low	Low	Low	Low	Low	High	MB
..., P Kannan; M Paramasivan; S Marimuthu;	2021	Applying both biochar and phosphobacteria enhances Vigna mungo L. growth and yield in acid soils by increasing soil pH, moisture content, microbial growth …	Low	Low	Medium	Low	Low	Low	Low	Low	Low	Low	Low	Low	MB
..., SE Lee; M Ahmad; AARA Usman;	2011	Effects of biochar on soil quality and heavy metal availability in a military shooting range soil in Korea	Low	High	High	Low	Medium	High	Low	Medium	Low	Low	Low	High	MB
Aas, RØ		Availability of plant nutrients under conventional farming and conservation farming with and without biochar	Low	Medium	Medium	High	Medium	Low	Low	Medium	Low	Low	Low	High	MB
Abdeen, SA	2020	Biochar, Bentonite and Potassium Humate Effects on Saline Soil Properties and Nitrogen Loss	Medium	Low	Low	Low	High	Low	Low	Medium	Low	Low	Low	High	MB
Akoto-Danso, EK	2017	Nutrient and virtual water fluxes of vegetable production and food distribution in two West African cities	Low	High	Low	Low	Low	High	Low	Low	Low	Low	Low	High	MB	experiment was based on split plot design but randomization was not mentioned, so I am in doubt
Alburquerque, J. A.; Calero, J. M.; Barron, V.; Torrent, J.; del Campillo, M. C.; Gallardo, A.; Villar, R.	2014	Effects of biochars produced from different feedstocks on soil properties and sunflower growth	Low	Low	Low	Low	Low	Low	Low	Low	Low	Low	Low	Low	MB	Results are not readable, should have been deleted or analyzed in medium risk of bias
Alburquerque, M Olmo; R Villar; P Salazar; JA	2016	Changes in soil nutrient availability explain biochar's impact on wheat root development	Low	Low	Low	Low	Low	Low	Low	Medium	High	Medium	Low	High	MB
Alexandre Santos, Pimenta; Neyton de Oliveira, Miranda; Mary Anne Barbosa de, Carvalho; Gualter Guenther Costa da, Silva; Mota Oliveira, Ermelinda Maria	2019	Effects of biochar addition on chemical properties of a sandy soil from northeast Brazil	Low	Low	Low	Low	Low	Low	Low	Low	High	Medium	Low	High	MB	Only regression data is given, not very readable, R2 data is given, I am not sure if should be considered as an effect size?
Ali, M. M. E.	2018	Effect of Plant Residues Derived Biochar on Fertility of a new Reclaimed Sandy Soil and Growth of Wheat (Triticum aestivum L.)	Low	Low	Low	Low	Low	Low	Low	Medium	Low	Low	Low	Medium	MB
Basalirwa, D.; Sudo, S.; Wacal, C.; Oo, A. Z.; Sasagawa, D.; Yamamoto, S.; Masunaga, T.; Nishihara, E.	2020	Impact of fresh and aged palm shell biochar on N2O emissions, soil properties, nutrient content and yield of Komatsuna (Brassica rapa var. perviridis) under sandy soil conditions	Low	High	Medium	Low	Low	High	Low	Medium	Low	Low	Low	High	MB
Ch'ng, H. Y.; Ahmed, O. H.; Majid, N. M. A.; Jalloh, M. B.	2017	Reducing Soil Phosphorus Fixation to Improve Yield of Maize on a Tropical Acid Soil Using Compost and Biochar Derived from Agro-Industrial Wastes	Low	Low	Low	High	Low	Low	Low	Medium	Low	Low	Low	High	MB
Cotrufo, KS Rocci; SJ Fonte; JC von Fischer; MF	2019	Nitrogen dynamics in an established alfalfa field under low biochar application rates	Low	Low	Low	Low	Low	Low	Low	Low	Low	Low	Medium	Medium	MB
Dempster, DN	2013	Biochar and the Soil Nitrogen Cycle: Unravelling the Interactions	Low	Low	High	Low	Low	Low	Low	Low	Low	Low	Low	High	MB	It seems comparator and treatment sites do not match because treatment received N fertilizer but control did not recieve the same amount
Dempster, Daniel N; Jones, Davey L; Murphy, Daniel V	2012	Clay and biochar amendments decreased inorganic but not dissolved organic nitrogen leaching in soil	Low	High	Low	Low	Low	High	Low	Low	Medium	Low	Medium	High	MB
Drake, J. A.; Carrucan, A.; Jackson, W. R.; Cavagnaro, T. R.; Patti, A. F.	2015	Biochar application during reforestation alters species present and soil chemistry	Low	Low	Low	Low	Low	Low	Low	Low	Low	Low	Low	Low	MB
Egyir, M	2016	Using Biochar To Reduce Leaching And Enhance Nitrogen Uptake In Two Ghanaian Soils	Low	Low	Medium	Low	Low	Low	Low	Medium	High	Low	Low	High	MB	Statistical analysis is not given
El-Naggar, A.; Lee, S. S.; Awad, Y. M.; Yang, X.; Ryu, C.; Rizwan, M.; Rinklebe, J.; Tsang, D. C. W.; Ok, Y. S.	2018	Influence of soil properties and feedstocks on biochar potential for carbon mineralization and improvement of infertile soils	Low	High	Medium	Low	High	High	Low	Medium	Low	Low	Medium	High	MB
El-Shiekha, AS Abd-Elhamied; AM	2021	Effect of Biochar Source, Particle Size and Application Rates on Soil Properties and Maize Yield (Zea mays L.) under Sandy Soil Conditions	Low	Low	High	Low	Low	Low	Low	Low	Low	Low	Low	High	MB	It is very difficult to know if control and treatment sites are well matched, they applied fertilizer but not sure if it was for control or treatment sites
Farkas, É	2020	Complex assessment and evaluation of the long-term effects of biochar to improve sandy soils–from laboratory to field application–	Low	High	Medium	Low	Low	High	Low	Low	Low	Low	Low	High	MB
Ghorbani, M.; Asadi, H.; Abrishamkesh, S.	2019	Effects of rice husk biochar on selected soil properties and nitrate leaching in loamy sand and clay soil	Low	Low	Low	Low	Low	Low	Low	Medium	Low	Medium	Low	Medium	MB
Gundale, Michael J.; Nilsson, Marie‐Charlotte; Pluchon, Nathalie; Wardle, David A.	2016	The effect of biochar management on soil and plant community properties in a boreal forest	Low	Low	Low	Low	Low	Low	Low	Medium	Low	Low	Low	Medium	MB
Kimetu, J. M.; Lehmann, J.; Ngoze, S. O.; Mugendi, D. N.; Kinyangi, J. M.; Riha, S.; Verchot, L.; Recha, J. W.; Pell, A. N.	2008	Reversibility of soil productivity decline with organic matter of differing quality along a degradation gradient	Low	Low	Low	Low	Low	Low	Low	Low	Low	Low	Low	Low	MB
Kuo, Y. L.; Lee, C. H.; Jien, S. H.	2020	Reduction of Nutrient Leaching Potential in Coarse-Textured Soil by Using Biochar	Low	High	Low	Low	Medium	High	Low	Medium	Low	Low	Low	High	MB
Laghari, M.; Mirjat, M. S.; Hu, Z.; Fazal, S.; Xiao, B.; Hu, M.; Chen, Z.; Guo, D.	2015	Effects of biochar application rate on sandy desert soil properties and sorghum growth	Low	Low	Low	Low	Low	Low	Low	Medium	Low	Low	Low	Medium	MB
Lan, Z. M.; Chen, C. R.; Rezaei Rashti, M.; Yang, H.; Zhang, D. K.	2019	Linking feedstock and application rate of biochars to N2O emission in a sandy loam soil: Potential mechanisms	Low	Low	Low	Low	Low	Low	Low	Low	Medium	Low	Low	Medium	MB
Liu, C.; Liu, F.; Ravnskov, S.; Rubaek, G. H.; Sun, Z.; Andersen, M. N.	2017	Impact of Wood Biochar and Its Interactions with Mycorrhizal Fungi, Phosphorus Fertilization and Irrigation Strategies on Potato Growth	Low	Low	Low	Low	Low	Low	Low	Low	Low	Low	High	High	MB	In the conclusion application of such a biochar study is not recommended. Doubting if I should delete
Liu, H.; Xu, F.; Xie, Y.; Wang, C.; Zhang, A.; Li, L.; Xu, H.	2018	Effect of modified coconut shell biochar on availability of heavy metals and biochemical characteristics of soil in multiple heavy metals contaminated soil	Low	High	Low	Low	High	High	Low	Medium	Low	Low	Low	High	Mb
Manirakiza, E	2021	Application combinée du biochar de pin et des biosolides mixtes de papetières: une option pour améliorer leur efficacité agronomique	Low	Low	Medium	Low	Low	Low	Low	Medium	Low	Low	Medium	Medium	MB
Manolikaki, I.; Diamadopoulos, E.	2019	Positive Effects of Biochar and Biochar-Compost on Maize Growth and Nutrient Availability in Two Agricultural Soils	Low	Low	Low	Low	Low	Low	Low	Medium	Low	Low	Medium	Medium	MB
Manolikaki, I. I.; Mangolis, A.; Diamadopoulos, E.	2016	The impact of biochars prepared from agricultural residues on phosphorus release and availability in two fertile soils	Low	Low	Low	Low	Low	Low	Low	Medium	Medium	Low	Low	Medium	MB
Nelissen, V.; Ruysschaert, G.; Manka'Abusi, D.; D'Hose, T.; De Beuf, K.; Al-Barri, B.; Cornelis, W.; Boeckx, P.	2015	Impact of a woody biochar on properties of a sandy loam soil and spring barley during a two-year field experiment	Low	Low	Low	Low	High	Low	Low	Low	Low	Low	Medium	High	MB	It had to be deleted at Full text screening because soil was taken from 35 cm depth to measure the soil texture
Nguyen, D. H.; Biala, J.; Grace, P. R.; Scheer, C.; Rowlings, D. W.	2014	Greenhouse gas emissions from sub-tropical agricultural soils after addition of organic by-products	Medium	High	Low	Low	High	High	Low	Medium	Low	Low	Medium	High	MB
Novak, J. M.; Johnson, M. G.; Spokas, K. A.	2018	Concentration and Release of Phosphorus and Potassium From Lignocellulosic- and Manure-Based Biochars for Fertilizer Reuse	Low	Low	Low	Low	Low	Low	Low	Low	Low	Low	Low	Low	MB
Oladele, S. O.; Adeyemo, A. J.; Awodun, M. A.	2019	Influence of rice husk biochar and inorganic fertilizer on soil nutrients availability and rain-fed rice yield in two contrasting soils	Low	Low	Low	Low	Low	Low	Low	Low	Low	Low	Low	Low	MB	I added two depth of soils, 0-10 and 10-20
Olszyk, David; Shiroyama, Tamotsu; Novak, Jeffrey; Cantrell, Keri; Sigua, Gilbert; Watts, Donald; Johnson, Mark G	2020	Biochar affects growth and shoot nitrogen in four crops for two soils	Low	Low	Medium	Low	Low	Low	Medium	Medium	Medium	Medium	Low	Medium	MB	The data is described not very clear manner, not sure if I should include this
Prendergast-Miller, Miranda T; Duvall, Michael; Sohi, Saran P	2011	Localisation of nitrate in the rhizosphere of biochar-amended soils	High	High	Medium	Low	Medium	High	Medium	Medium	Medium	Medium	Medium	High	MB
RADIN, RA	2017	OIL PALM EMPTY FRUIT BUNCH BIOCHAR AND COMPOST AS AMENDMENT FOR IMPROVEMENT OF POLYBAG-GROWING MEDIA AND OIL PALM …												High	MB	The content is not found
Rizhiya, E. Y.; Buchkina, N. P.; Mukhina, I. M.; Belinets, A. S.; Balashov, E. V.	2015	Effect of biochar on the properties of loamy sand Spodosol soil samples with different fertility levels: A laboratory experiment	Low	High	Low	Low	Low	High	Low	Medium	Low	Medium	Low	High	MB
Sales, BK	2019	Effects of Biochar and Nitrogen-Enriched Soil Amendments on Plant Growth, Mineral Nutrition, and Early Fruit Production in Highbush Blueberry (Vaccinium sp.)	Low	Low	Medium	Low	Low	Low	Low	Medium	Low	Medium	Low	Medium	MB
Sandhu, SS	2016	Restoration of Eroded Lands with Biochar as Soil Amendment in South Dakota	Low	Low	Low	Low	Low	Low	High	Medium	Low	Low	Medium	High	MB	It says biochar is gasified (which means pyrolysis was done with the existance of air )
Schneider, E	2012	The Effects of Biochar Age and Concentration on Soil Retention of Phosphorus and Infiltration Rate	Medium	High	Low	Low	Medium	High	Low	Low	Low	Medium	Medium	High	MB
Schulz, H.; Dunst, G.; Glaser, B.	2013	Positive effects of composted biochar on plant growth and soil fertility	Low	Low	High	Low	Low	Low	Low	Medium	Medium	Low	Low	High	MB	It is difficult to say if the control and treatment well matched, becaue the biochar was mixed with compost
Shahzad, K.; Abid, M.; Sintim, H. Y.	2018	Wheat Productivity and Economic Implications of Biochar and Inorganic Nitrogen Application	Low	Low	Low	Low	Low	Low	Low	Low	Low	Low	Low	Low	MB
Sheikhi, J.; Hosseini, H. M.; Etesami, H.; Majidi, A.	2020	Biochar counteracts nitrification inhibitor DMPP-mediated negative effect on spinach (Spinacia oleracea L.) growth	Low	Low	Medium	Low	Low	Low	Low	Medium	Low	Low	Low	Medium	MB
Simiele, Melissa; Sferra, Gabriella; Lebrun, Manhattan; Renzone, Giovanni; Bourgerie, Sylvain; Scippa, Gabriella Stefania; Morabito, Domenico; Scaloni, Andrea; Trupiano, Dalila	2021	In-depth study to decipher mechanisms underlying Arabidopsis thaliana tolerance to metal (loid) soil contamination in association with biochar and/or bacteria	Medium	High	Medium	Low	High	High	Low	Medium	Low	High	Medium	High	MB
Smider, Benjamin; Singh, Balwant	2014	Agronomic performance of a high ash biochar in two contrasting soils	Low	High	Low	Low	Low	High	Low	Medium	Low	Low	Low	High	MB
Sun, Z.; Sänger, A.; Rebensburg, P.; Lentzsch, P.; Wirth, S.; Kaupenjohann, M.; Meyer-Aurich, A.	2017	Contrasting effects of biochar on N2O emission and N uptake at different N fertilizer levels on a temperate sandy loam	Low	Low	Low	Low	Low	Low	Low	Low	Low	Low	Low	Low	MB
Torres, LND	2019	Nitrogen dynamics after applying biochar, zeolites and mineral fertilizers in soil-plant environment of corn (Zea mays)	Low	Low	Low	Low	Low	Low	Low	Low	Low	Low	Low	Low	MB	Related results are not readable, should have been deleted or analyzed in medium risk of bias. For example for Field experiment, control is not given to compare with biochar application
Verhoeven, E.; Six, J.	2014	Biochar does not mitigate field-scale N2O emissions in a Northern California vineyard: An assessment across two years	Low	Low	Low	Low	Low	Low	Low	Low	Low	Medium	Low	Medium	MB
Wang, Y. M.; Wang, S. W.; Wang, C. Q.; Zhang, Z. Y.; Zhang, J. Q.; Meng, M.; Li, M.; Uchimiya, M.; Yuan, X. Y.	2020	Simultaneous Immobilization of Soil Cd(II) and As(V) by Fe-Modified Biochar	Medium	High	Medium	Low	High	High	Medium	Medium	Low	Low	Low	High	MB
Yadav, V.; Khare, P.; Deshmukh, Y.; Shanker, K.; Nigam, N.; Karak, T.	2018	Performance of biochar derived from Cymbopogon winterianus waste at two temperatures on soil properties and growth of Bacopa monneri	Low	High	Low	Low	Low	High	Low	Low	Low	Low	Low	High	MB
Zheng, J.; Stewart, C. E.; Cotrufo, M. F.	2012	Biochar and nitrogen fertilizer alters soil nitrogen dynamics and greenhouse gas fluxes from two temperate soils	Low	Low	Low	Low	Low	Low	Low	Medium	Medium	Low	Low	Medium	MB
Zhou, Y.; Liu, Y.; Feng, L.; Xu, Y.; Du, Z.; Zhang, L.	2020	Biochar prepared from maize straw and molasses fermentation wastewater: Application for soil improvement	Low	Low	Low	Low	Low	Low	Low	Low	Low	Low	Low	Low	MB	results are difficult to read, maybe it should be included in narrative synthesis
..., CY Xu; S Hosseini-Bai; Y Hao; RCN Rachaputi;	2015	Effect of biochar amendment on yield and photosynthesis of peanut on two types of soils	Low	Low	Low	Low	Low	Low	Low	Low	Low	Low	Low	Low	MB
..., GA Akolgo; F Kemausuor; EA Awafo;	2020	Biochar as a Soil Amendment Tool: Effects on Soil Properties and Yield of Maize and Cabbage in Brong-Ahafo Region, Ghana	Low	Low	Low	Low	Low	Low	Low	Low	Low	Low	Low	Low	MB
..., M Sedlakova; J Száková; M Lhotka;	2021	Changes in soil carbon and nitrogen accessibility with the application of biochars with different morphological and physical characteristics	Medium	High	Low	Low	Medium	High	Low	Medium	Low	Low	Medium	High	LC
..., S de Jesus Duarte; B Glaser; R Paiva de Lima;	2019	Chemical, Physical, and Hydraulic Properties as Affected by One Year of Miscanthus Biochar Interaction with Sandy and Loamy Tropical Soils	Low	Low	Low	Low	Low	Low	Low	Medium	Low	Low	Low	Medium	LC
..., V LORN; H TANAKA;	2017	The Effects of Biochar from Rice Husk and Chromolaena odorata on the Soil Properties and Tomato Growth in Cambodia	Low	Low	Low	Low	Low	Low	Low	Medium	Low	Low	Medium	Medium	LC
..., ZH Weng; X Liu; S Eldridge; H Wang; T Rose;	2020	Priming of soil organic carbon induced by sugarcane residues and its biochar control the source of nitrogen for plant uptake: A dual 13C and 15N isotope …	Low	Low	Low	Low	Low	Low	Low	Low	Low	Low	Medium	Medium	LC
Abu El-Eyuoon Abu Zied, Amin	2018	Amelioration of calcareous sandy soil productivity via incorporation between biochar and some organic manures	Low	Low	Low	Low	Low	Low	Low	Medium	Low	Low	Low	Medium	LC
Abukari, A	2014	Effect of rice husk biochar on maize productivity in the guinea savannah zone of Ghana	Low	Low	Low	Low	Low	Low	Low	Medium	Low	Low	Medium	Medium	LC
Agegnehu, Getachew; Nelson, Paul N.; Bird, Michael I.	2016	The effects of biochar, compost and their mixture and nitrogen fertilizer on yield and nitrogen use efficiency of barley grown on a Nitisol in the highlands of Ethiopia	Low	Low	Low	Low	Low	Low	Low	Low	Low	Low	Medium	Medium	LC
Amin, A. E. E. A. Z.	2020	Carbon sequestration, kinetics of ammonia volatilization and nutrient availability in alkaline sandy soil as a function on applying calotropis biochar produced at different pyrolysis temperatures	Low	Low	Low	Low	Low	Low	Low	Medium	Low	Low	Low	Medium	LC
Butnan, S.; Deenik, J. L.; Toomsan, B.; Vityakon, P.	2017	Biochar properties affecting carbon stability in soils contrasting in texture and mineralogy	Low	Low	Low	Low	Low	Low	Low	Medium	Low	Low	Medium	Medium	LC
Case, S. D. C.; McNamara, N. P.; Reay, D. S.; Whitaker, J.	2012	The effect of biochar addition on N2O and CO2 emissions from a sandy loam soil - The role of soil aeration	Low	High	Low	High	High	High	Low	Medium	Low	Low	Low	High	LC
Case, S. D. C.; McNamara, N. P.; Reay, D. S.; Stott, A. W.; Grant, H. K.; Whitaker, J.	2015	Biochar suppresses N2O emissions while maintaining N availability in a sandy loam soil	Low	High	Low	Medium	High	High	Low	Medium	Low	Low	Low	High	LC
Chen, CR; Phillips, IR; Condron, LM; Goloran, J; Xu, ZH; Chan, KY	2013	Impacts of greenwaste biochar on ammonia volatilisation from bauxite processing residue sand	Low	Low	Low	Medium	High	Low	Low	Medium	Low	Low	Medium	High	LC
Chen, Q.; Rao, P.; Cheng, Z.; Yan, L.; Qian, S.; Song, R.; Shen, G.	2019	Novel soil remediation technology for simultaneous organic pollutant catalytic degradation and nitrogen supplementation	Medium	High	Low	Low	Low	High	Low	Medium	Low	Low	Low	High	LC
Cheng, H.; Jones, D. L.; Hill, P.; Bastami, M. S.; Tu, C. L.	2018	Influence of biochar produced from different pyrolysis temperature on nutrient retention and leaching	Low	High	Low	Low	Low	High	Low	Low	Low	Low	High	High	LC
Diatta, AA	2016	Effects of Biochar Application on soil Fertility and Pearl Millet (Pennisetum glaucum L.) Yield	Low	Low	Low	Low	Low	Low	Low	Low	Low	Low	Low	Low	LC
Dil, Matthew; Oelbermann, Maren; Xue, Wei	2014	An evaluation of biochar pre-conditioned with urea ammonium nitrate on maize (Zea mays L.) production and soil biochemical characteristics	Low	Low	Low	Low	Low	Low	Low	Medium	Low	Low	Medium	Medium	LC
Ding, W Wei; S Zhang; L Wu; D Cui; X	2020	Biochar and phosphorus fertilization improved soil quality and inorganic phosphorus fractions in saline-alkaline soils	Low	Low	Low	Low	Low	Low	Low	Medium	Low	Low	Low	Medium	LC
Doan, T. T.; Sisouvanh, P.; Sengkhrua, T.; Sritumboon, S.; Rumpel, C.; Jouquet, P.; Bottinelli, N.	2021	Site-Specific Effects of Organic Amendments on Parameters of Tropical Agricultural Soil and Yield: A Field Experiment in Three Countries in Southeast Asia	Low	Low	Low	Low	Low	Low	Low	Medium	Low	Low	High	High	LC
Gale, Nigel V.; Thomas, Sean C.	2019	Dose-dependence of growth and ecophysiological responses of plants to biochar	Low	High	Low	Low	Low	High	Low	Medium	Low	Low	Medium	High	LC
GILL, A ALSHANKITI; S	2016	Integrated Plant Nutrient Management for Sandy Soil Using Chemical Fertilizers, Compost, Biochar and Biofertilizers-Case Study in UAE-and Biofertilizers	Low	Low	Low	Low	Low	Low	Low	Medium	Low	Low	Low	Medium	LC
Idowu, O. J.; Sanogo, S.; Brewer, C. E.	2017	Short-Term Impacts of Pecan Waste By-Products on Soil Quality in Texturally Different Arid Soils	Low	Low	Low	Low	High	Low	Low	Medium	Low	Low	Low	High	LC
Jabborova, Dilfuza; Wirth, Stephan; Kannepalli, Annapurna; Narimanov, Abdujalil; Desouky, Said; Davranov, Kakhramon; Sayyed, R. Z.; Hesham El, Enshasy; Roslinda Abd, Malek; Syed, Asad; Bahkali, Ali H.	2020	Co-Inoculation of Rhizobacteria and Biochar Application Improves Growth and Nutrientsin Soybean and Enriches Soil Nutrients and Enzymes	Low	Low	Low	Low	High	Low	Low	Medium	Low	Low	Medium	High	LC
Kaur, V.; Sharma, P.	2019	Effect of Prosopis juliflora Biochar on Physico-Chemical Properties of Naphthalene and Phenanthrene Contaminated Soil	Low	Low	Low	Low	High	Low	Low	Medium	Low	Low	Low	High	LC
Kohler, EC Hammer; M Forstreuter; MC Rillig; J	2015	Biochar increases arbuscular mycorrhizal plant growth enhancement and ameliorates salinity stress	Low	Low	Low	Low	High	Low	Low	Medium	Low	Low	Medium	High	LC
Li, C.; Xiong, Y.; Qu, Z.; Xu, X.; Huang, Q.; Huang, G.	2018	Impact of biochar addition on soil properties and water-fertilizer productivity of tomato in semi-arid region of Inner Mongolia, China	Low	Low	Low	Low	Low	Low	Low	Medium	Low	Low	Medium	Medium	LC
Liao, X.; Liu, D.; Niu, Y.; Chen, Z.; He, T.; Ding, W.	2021	Effect of field-aged biochar on fertilizer N retention and N2O emissions: A field microplot experiment with 15N-labeled urea	Low	Low	Low	Low	High	Low	Low	Medium	Low	Low	Medium	High	LC
Ma, H.; Egamberdieva, D.; Wirth, S.; Li, Q.; Omari, R. A.; Hou, M.; Bellingrath-Kimura, S. D.	2019	Effect of biochar and irrigation on the interrelationships among soybean growth, root nodulation, plant p uptake, and soil nutrients in a sandy field	Low	Low	Low	Low	Low	Low	Low	Medium	Low	Low	Medium	Medium	LC
Madiba, O. F.; Solaiman, Z. M.; Carson, J. K.; Murphy, D. V.	2016	Biochar increases availability and uptake of phosphorus to wheat under leaching conditions	Low	Low	Low	Low	Low	Low	Low	Medium	Low	Low	Low	Medium	LC
McElligott, Kristin M.	2011	Biochar amendments to forest soils: effects on soil properties and tree growth	Low	Low	Low	Low	High	Low	Low	Medium	Low	Low	High	High	LC
Mohamed, M. H.; Tawfik, M. M.; Nabila, M. Z.; Hassanein, M. S.; Ahmed, A. G.	2015	Sustainable production of wheat in new reclaimed sandy soil	Low	High	Low	Low	Low	High	Low	Medium	High	Low	Medium	High	LC
Mosa, A.; El-Ghamry, A.; Tolba, M.	2018	Functionalized biochar derived from heavy metal rich feedstock: Phosphate recovery and reusing the exhausted biochar as an enriched soil amendment	Low	High	Low	Low	High	High	Low	Medium	Low	Low	Medium	High	LC
Muhammad, N.; Dai, Z.; Xiao, K.; Meng, J.; Brookes, P. C.; Liu, X.; Wang, H.; Wu, J.; Xu, J.	2014	Changes in microbial community structure due to biochars generated from different feedstocks and their relationships with soil chemical properties	Low	High	Low	Low	Low	High	Low	Medium	Low	Low	Medium	High	LC
Munera-Echeverri, J. L.; Martinsen, V.; Strand, L. T.; Cornelissen, G.; Mulder, J.	2020	Effect of conservation farming and biochar addition on soil organic carbon quality, nitrogen mineralization, and crop productivity in a light textured Acrisol in the sub-humid tropics	Low	Low	Low	Low	Low	Low	Low	Low	Low	Low	Low	Low	LC	Results are not readable and readable ones are not related
Novais, Sarah Vieira		Biochars in the mitigation of greenhouse gases and on phosphorus removal and reuse	Low	Low	Low	Low	Low	Low	Low	Medium	Low	Low	Low	Medium	LC
Noyce, Genevieve L; Jones, Trevor; Fulthorpe, Roberta; Basiliko, Nathan	2017	Phosphorus uptake and availability and short-term seedling growth in three Ontario soils amended with ash and biochar	Low	Low	Low	Low	High	Low	Low	Medium	Low	Low	Low	High	LC
Oladele, S.; Adeyemo, A.; Awodun, M.; Ajayi, A.; Fasina, A.	2019	Effects of biochar and nitrogen fertilizer on soil physicochemical properties, nitrogen use efficiency and upland rice (Oryza sativa) yield grown on an Alfisol in Southwestern Nigeria	Low	Low	Low	Low	Low	Low	Low	Medium	Low	Low	Low	Medium	LC
Rajapaksha, Anushka Upamali; Ahmad, Mahtab; Vithanage, Meththika; Kim, Kwon-Rae; Chang, Jun Young; Lee, Sang Soo; Ok, Yong Sik	2015	The role of biochar, natural iron oxides, and nanomaterials as soil amendments for immobilizing metals in shooting range soil	Low	High	Low	Low	High	High	Low	Medium	Low	Low	High	High	LC
Rehrah, D	2012	Biochar from Agricultural Byproducts for Improved Soil Quality and Carbon Sequestration	Low	High	Low	Low	Low	High	Low	Medium	High	Low	Low	High	LC
Rezaei Rashti, M.; Esfandbod, M.; Phillips, I. R.; Chen, C. R.	2019	Aged biochar alters nitrogen pathways in bauxite-processing residue sand: Environmental impact and biogeochemical mechanisms	Low	High	Low	Low	High	High	Low	Medium	Low	Low	Low	High	LC
Romero, C. M.; Li, C.; Owens, J.; Ribeiro, G. O.; McAllister, T. A.; Okine, E.; Hao, X.	2021	Nutrient cycling and greenhouse gas emissions from soil amended with biochar-manure mixtures	Low	Low	Low	Low	Low	Low	Low	Medium	Low	Low	Low	Medium	LC
Saenjan, N Thammasom; P Vityakon; P Lawongsa; P	2016	Agriculture and Natural Resources	Low	Low	Low	Low	Low	Low	Low	Low	Low	Low	Low	Low	LC
Sanford, J. R.; Larson, R. A.	2020	Assessing Nitrogen Cycling in Corncob Biochar Amended Soil Columns for Application in Agricultural Treatment Systems	Low	High	Low	Low	High	High	Low	Medium	Low	Low	Low	High	LC
Sanvong, LCC	2013	Performance testing of cadmium treatment in soil using broiler litter by pyrolysis for soybean planting	Low	Low	Low	Low	Low	Low	Low	Medium	Low	Low	Low	Medium	LC
Sarma, B.; Gogoi, N.; Bharali, M.; Mali, P.	2018	FIELD EVALUATION OF SOIL AND WHEAT RESPONSES TO COMBINED APPLICATION OF HARDWOOD BIOCHAR AND INORGANIC FERTILIZERS IN ACIDIC SANDY LOAM SOIL	Low	Low	Low	Low	High	Low	Low	Medium	Low	Low	Low	High	LC
Sika, M. P.; Hardie, A. G.	2014	Effect of pine wood biochar on ammonium nitrate leaching and availability in a South African sandy soil	Low	High	Low	Low	High	High	Low	Low	Low	Low	Low	High	LC
Sorrenti, G.; Buriani, G.; Gaggia, F.; Baffoni, L.; Spinelli, F.; Di Gioia, D.; Toselli, M.	2017	Soil CO2 emission partitioning, bacterial community profile and gene expression of Nitrosomonas spp. and Nitrobacter spp. of a sandy soil amended with biochar and compost	Low	Low	Low	Low	Low	Low	Low	Medium	Low	Low	Low	Medium	LC
Šrank, D.; Juriga, M.	2019	Biochar and its combination together with mineral and organic fertilization: Effects on soil properties and crop yields	Low	Low	Low	Low	Low	Low	Low	Medium	Low	Low	Low	Medium	LC
Ulyett, J.; Sakrabani, R.; Kibblewhite, M.; Hann, M.	2014	Impact of biochar addition on water retention, nitrification and carbon dioxide evolution from two sandy loam soils	Low	High	Low	Low	Low	High	Low	Low	Low	Low	Low	High	LC
Uzinger, N.; Takacs, T.; Szili-Kovacs, T.; Radimszky, L.; Fuzy, A.; Draskovits, E.; Szucs-Vasarhelyi, N.; Molnar, M.; Farkas, E.; Kutasi, J.; Rekasi, M.	2020	Fertility Impact of Separate and Combined Treatments with Biochar, Sewage Sludge Compost and Bacterial Inocula on Acidic Sandy Soil	Low	Low	Low	Low	Low	Low	Low	Medium	Low	Low	Low	Medium	LC
van Zwieten, L.; Kimber, S.; Downie, A.; Morris, S.; Petty, S.; Rust, J.; Chan, K. Y.	2010	A glasshouse study on the interaction of low mineral ash biochar with nitrogen in a sandy soil	Low	Low	Low	Low	Low	Low	Low	Low	Medium	Low	Low	Medium	LC
Wang, C.; Alidoust, D.; Yang, X.; Isoda, A.	2018	Effects of bamboo biochar on soybean root nodulation in multi-elements contaminated soils	Low	High	Low	Low	High	High	Low	Medium	Low	Low	Low	High	LC
Xu, Nan; Tan, Guangcai; Wang, Hongyuan; Gai, Xiapu	2016	Effect of biochar additions to soil on nitrogen leaching, microbial biomass and bacterial community structure	Low	High	Low	Low	Low	High	Low	Medium	Low	Low	Low	High	LC
Xu, R. K.; Zhao, A. Z.; Yuan, J. H.; Jiang, J.	2012	pH buffering capacity of acid soils from tropical and subtropical regions of China as influenced by incorporation of crop straw biochars	Low	Low	Low	Low	High	Low	Low	Low	Low	Low	Low	High	LC	Should have been deleted at FT screening: no soil info.
Zhang, Z.; Dong, X.; Wang, S.; Pu, X.	2020	Benefits of organic manure combined with biochar amendments to cotton root growth and yield under continuous cropping systems in Xinjiang, China	Low	Low	Low	Low	Low	Low	Low	Low	Low	Low	Low	Low	LC
Zhu, Q.; Peng, X.; Huang, T.	2015	Contrasted effects of biochar on maize growth and N use efficiency depending on soil conditions	Low	High	Low	Low	Low	High	Low	Low	Low	Low	Low	High	LC
Zhu, Yuen; Li, Hua; Wu, Yi; Yin, Xin-An; Zhang, Guixiang	2019	Effects of surface-modified biochars and activated carbon on the transformation of soil inorganic nitrogen and growth of maize under chromium stress	Low	High	Low	Low	Low	High	Low	Medium	Low	Low	Low	High	LC
	2011	CAN BIOCHAR HELP SUPPRESS GREENHOUSE GASES?												High	LC	Should be deleted because it is either a duplicate (Biochar Incorporation into Pasture Soil Suppresses in situ Nitrous Oxide Emissions from Ruminant Urine Patches) or a webpage describing the article, so no primary source.
	2020	Interactive Effects of Biochar and Sewage Sludge on Bioavailability and Plant Uptake of Cu, Fe, and Zn, and Spinach (Spinacia oleracea L.) Yields under Wastewater Irrigation	Low	Low	Low	Low	Low	Low	Low	Medium	Low	Low	Medium	Medium	LC
..., F Nabavinia; H Emami; A Astaraee;	2015	Effect of tannery wastes and biochar on soil chemical and physicochemical properties and growth traits of radish	Low	Low	Low	Low	High	Low	High	Medium	Low	Low	Low	High	LC
..., G Kulczycki; EG Magnucka; MP Oksińska; J Kucińska;	2020	… of Various Types of Biochar Mixed with Mineral Fertilization on the Development and Ionome of Winter Wheat (Triticum aestivum L.) Seedlings and Soil Properties in a …	Low	Low	Low	Low	High	Low	Low	Low	Low	Low	Low	High	LC
..., G Soja; E Anders; J Bucker; S Feichtmair;	2016	Biochar Applications to Agricultural Soils in Temperate Climates–More Than Carbon Sequestration	Low	Low	Low	Low	Low	Low	Low	Medium	Medium	Low	Low	Medium	LC
..., I Khan; T Chen; M Farooq; C Luan; Q Wu;		The residual impact of straw mulch and biochar amendments on soil physiochemical properties and yield of maize (Zea mays L.) under rainfed System	Low	Low	Low	Low	Low	Low	Low	Medium	Low	Low	Low	Medium	LC
..., N Prakongkep; RJ Gilkes; W Wisawapipat;	2021	Effects of Biochar on Properties of Tropical Sandy Soils Under Organic Agriculture	Low	High	Low	High	Low	High	Low	Medium	Low	Low	Low	High	LC
..., P Blackwell; S Shea; P Storer; Z Solaiman;	2007	Improving wheat production with deep banded oil mallee charcoal in Western Australia	Medium	Low	Low	Low	Low	Low	Low	Medium	Low	Low	Medium	Medium	LC
..., ZM Lan; CR Chen; MR Rashti; H Yang;	2017	Stoichiometric ratio of dissolved organic carbon to nitrate regulates nitrous oxide emission from the biochar-amended soils	Low	High	Low	Low	Low	High	Low	Medium	Low	Low	Low	High	LC
Abbas, Aown; Naveed, Muhammad; Azeem, Muhammad; Yaseen, Muhammad; Ullah, Rehmat; Alamri, Saud; Farooq, Ain; Siddiqui, Manzer H	2020	Efficiency of wheat straw biochar in combination with compost and biogas slurry for enhancing nutritional status and productivity of soil and plant	Low	Low	Low	Low	High	Low	Low	Medium	Low	Low	Low	High	LC
Aghoghovwia, Makhosazana Princess	2018	Effect of different biochars on inorganic nitrogen availability	Low	High	Low	Low	Low	High	Low	Medium	Low	Low	Medium	High	LC
Ahmad, NA	2016	Phosphorus Dynamics in Soils Amended with Recycled Organics	Low	Low	Low	Low	High	Low	High	Medium	Low	Low	Medium	High	LC
Ahmed, H	2014	Biochars as Amendments for Saskatchewan Agricultural Soils	Low	Low	Low	Low	Low	Low	Low	Medium	Low	Low	Low	Medium	LC
Al-Wabel, M. I.	2019	A short-term effect of date palm biochars on NH3 volatilization and N transformation in calcareous sandy loam soil	Low	High	Low	Low	High	High	Low	Medium	Low	Low	Low	High	LC
Anawar, ZM Solaiman; MI Shafi; E Beamont; HM	2020	Poultry Litter Biochar Increases Mycorrhizal Colonisation, Soil Fertility and Cucumber Yield in a Fertigation System on Sandy Soil	Low	Low	Low	Low	Low	Low	Low	Low	Low	Low	Low	Low	LC
Cao, T.; Meng, J.; Liang, H.; Yang, X.; Chen, W.	2017	Can biochar provide ammonium and nitrate to poor soils?. Soil column incubation	Low	High	Low	Low	Low	High	Low	Medium	Low	Low	Low	High	LC
Chen, Jingjing; Kim, Hyunjin; Yoo, Gayoung	2015	Effects of Biochar Addition on CO2 and N2O Emissions following Fertilizer Application to a Cultivated Grassland Soil	Low	Low	Low	Low	Low	Low	Low	Medium	Low	Low	Medium	Medium	LC
Clark, M.; Hastings, M. G.; Ryals, R.	2019	Soil Carbon and Nitrogen Dynamics in Two Agricultural Soils Amended with Manure-Derived Biochar	Low	Low	Low	Low	Low	Low	High	Medium	Low	Low	Low	High	LC
Collins, H. P.; Streubel, J.; Alva, A.; Porter, L.; Chaves, B.	2013	Phosphorus Uptake by Potato from Biochar Amended with Anaerobic Digested Dairy Manure Effluent	Low	Low	Low	Low	High	Low	Low	Medium	Low	Low	Medium	High	LC
Cornelissen, G	2012	Improving crop yield and storing carbon. Biochar in conservation farming in Zambia. End report phase 1	Low	Low	Low	Low	High	Low	Low	Medium	Medium	High	High	High	LC
Cotrufo, M Ramlow; CC Rhoades; MF	2018	Promoting revegetation and soil carbon sequestration on decommissioned forest roads in Colorado, USA: a comparative assessment of organic soil …	Low	Low	Low	High	Low	Low	Low	Low	Low	Low	Low	High	LC
do Carmo, D. L.; de Lima, L. B.; Silva, C. A.	2016	Soil Fertility and Electrical Conductivity Affected by Organic Waste Rates and Nutrient Inputs	Low	Low	Low	Low	Low	Low	Low	Medium	Low	Low	Low	Medium	LC
Egene, C. E.; Sigurnjak, I.; Regelink, I. C.; Schoumans, O. F.; Adani, F.; Michels, E.; Sleutel, S.; Tack, F. M. G.; Meers, E.	2021	Solid fraction of separated digestate as soil improver: implications for soil fertility and carbon sequestration	Low	Low	Low	Low	Low	Low	Low	Low	Low	Low	Low	Low	LC	Results are not readable
EL-Masry, MS Mohamed; MY	2020	Use of Rice Straw Mixed Ammonium, Biochar and Compost for Improving Productivity of a Sandy Soil and the Response of Wheat	Low	Low	High	Low	High	Low	Low	Medium	Low	Low	Low	High	LC
Eykelbosh, Angela Joy	2014	Closing the carbon loop in sugarcane bioethanol: effects of filtercake biochar amendment on soil quality, leaching and carbon utilization	Low	High	Low	Low	High	High	Low	Low	Low	Low	Low	High	LC
GEBISA, L AJEMA	2019	RESPONSE OF COFFEE (Coffea arabica L.) SEEDLINGS TO POT SIZES AND BIOCHAR BASED MEDIA COMPOSITION AT AWADA, SOUTH ETHIOPIA	Low	Low	Low	Low	Low	Low	Low	Medium	Low	Low	Medium	Medium	LC
Gómez-Muñoz, B.; Case, S. D. C.; Jensen, L. S.	2016	Pig slurry acidification and separation techniques affect soil N and C turnover and N2O emissions from solid, liquid and biochar fractions	Low	High	Low	Low	Low	High	Low	Low	Low	Low	Medium	High	LC
Jarosz, R.; Mierzwa-Hersztek, M.; Gondek, K.; Kopeć, M.; Lošák, T.; Marcińska-Mazur, L.	2020	Changes in quantity and quality of organic matter in soil after application of poultry litter and poultry litter biochar—5-year field experiment	Low	High	Low	Low	Low	High	High	Medium	Low	Low	Medium	High	LC
Kaur, V.; Sharma, P.	2019	Role of Prosopis juliflora biochar in poly-aromatic hydrocarbon remediation using Trifolium alexandrinum L	Low	High	Low	Low	High	High	Low	Medium	Low	Low	Medium	High	LC
Kongthod, T.; Thanachit, S.; Anusontpornperm, S.; Wiriyakitnateekul, W.	2015	Effects of Biochars and Other Organic Soil Amendments on Plant Nutrient Availability in an Ustoxic Quartzipsamment	Low	Low	Low	Low	Low	Low	Low	Low	Low	Low	Medium	Medium	LC
Lee, S. C. K.; Rosenani, A. B.; Ishak, C. F.; Idris, A.; Abdul Rahim, K.; Meyer-Aurich, A.	2017	15N-labelled fertiliser recovery by maize (Zea mays L.) and leaching of nutrients as influenced by oil palm empty fruit bunch biochar in a mini-lysimeter under controlled tropical environment	Low	Low	Low	Low	Low	Low	Low	Medium	Low	Low	Low	Medium	LC
Liao, X.; Müller, C.; Jansen-Willems, A.; Luo, J.; Lindsey, S.; Liu, D.; Chen, Z.; Niu, Y.; Ding, W.	2021	Field-aged biochar decreased N2O emissions by reducing autotrophic nitrification in a sandy loam soil	Low	Low	Low	Low	Low	Low	Low	Medium	Low	Low	Medium	Medium	LC
Lima, J. R. D. S.; de Moraes Silva, W.; de Medeiros, E. V.; Duda, G. P.; Corrêa, M. M.; Martins Filho, A. P.; Clermont-Dauphin, C.; Antonino, A. C. D.; Hammecker, C.	2018	Effect of biochar on physicochemical properties of a sandy soil and maize growth in a greenhouse experiment	Low	Low	Low	Low	Low	Low	Low	Medium	Low	Low	Low	Medium	LC
Maisonnier, A	2019	Comparative study of biochar amendment effects on nutrient cycling in contrasting pedological context of Koumbia, Burkina Faso	Low	Low	Low	Low	Low	Low	Low	Medium	Low	Low	Low	Medium	LC
Majid, HY Ch'ng; OH Ahmed; NMA	2016	Minimizing phosphorus sorption and leaching in a tropical acid soil using Egypt rock phosphate with organic amendments	Low	Low	Low	Low	Low	Low	Low	Low	Low	Low	Medium	Medium	LC
Mukherjee, A	2011	Physical and chemical properties of a range of laboratory-produced fresh and aged biochars	High	High	High	High	High	High	High	High	High	High	High	High	LC	Should already have been deleted because the full tekst is not (fully) available.
Nathewet, C Sanvong; P	2014	… from 200-Liter-Oil Drum Kiln to Ameliorate the Relations between Physicochemical Properties of Soil with Lower Organic Matter Soil and Soybean Yield	Low	Low	Low	Low	High	Low	Low	Medium	Low	Low	Low	High	LC
Nelissen, Victoria; Rütting, Tobias; Huygens, Dries; Ruysschaert, Greet; Boeckx, Pascal	2015	Temporal evolution of biochar's impact on soil nitrogen processes - a 15N tracing study	Low	Low	Low	Low	Low	Low	Low	Medium	Low	Low	Low	Medium	LC
Nguyen, Binh Thanh; Phan, Binh Trung; Nguyen, Tong Xuan; Nguyen, Vinh Ngoc; Van Tran, Thanh; Quang-Vu, Bach	2020	Contrastive nutrient leaching from two differently textured paddy soils as influenced by biochar addition	Low	Low	Low	Low	High	Low	Low	Medium	Low	Low	Low	High	LC
Niu, Y.; Luo, J.; Liu, D.; Müller, C.; Zaman, M.; Lindsey, S.; Ding, W.	2018	Effect of biochar and nitrapyrin on nitrous oxide and nitric oxide emissions from a sandy loam soil cropped to maize	Low	Low	Low	Low	Low	Low	Low	Low	Low	Low	Low	Low	LC
Oladele, S. O.	2019	Effect of biochar amendment on soil enzymatic activities, carboxylate secretions and upland rice performance in a sandy clay loam Alfisol of Southwest Nigeria	Low	Low	Low	Low	Low	Low	Low	Medium	Low	Low	Low	Medium	LC
Qi, Fangjie; Dong, Zhaomin; Lamb, Dane; Naidu, Ravi; Bolan, Nanthi S.; Ok, Yong Sik; Liu, Cuixia; Khan, Naser; Johir, M. A. H.; Semple, Kirk T.	2017	Effects of acidic and neutral biochars on properties and cadmium retention of soils	Low	High	Low	Low	Low	High	Low	Medium	Low	Low	Low	High	LC
Reibe, Katharina; Götz, Klaus-Peter; Döring, Thomas F.; Roß, Christina-Luise; Ellmer, Frank	2015	Impact of hydro-/biochars on root morphology of spring wheat	Low	High	Low	Low	Low	High	Low	Low	Low	Low	Medium	High	LC
Revell, K. T.; Maguire, R. O.; Agblevor, F. A.	2012	Influence of Poultry Litter Biochar on Soil Properties and Plant Growth	Low	Low	Low	Low	High	Low	Low	Medium	Low	Low	Low	High	LC
Rizhiya, E. Y.; Mukhina, I. M.; Balashov, E. V.; Simansky, V.; Buchkina, N. P.	2019	Effect of biochar on N2O emission, crop yield and properties of Stagnic Luvisol in a field experiment	Low	Low	Low	Low	Low	Low	High	Low	Low	Low	Low	High	LC
Salim, B. B. M.	2016	Influence of biochar and seaweed extract applications on growth, yield and mineral composition of wheat (Triticum aestivum L.) under sandy soil conditions	Low	Low	Low	Low	High	Low	Low	Medium	Low	Low	Low	High	LC
Scharenbroch, B. C.; Meza, E. N.; Catania, M.; Fite, K.	2013	Biochar and Biosolids Increase Tree Growth and Improve Soil Quality for Urban Landscapes	Low	High	Low	Low	Low	High	Low	Medium	Low	Low	Low	High	LC
Şeker, N Manirakiza; C	2020	Effects of compost and biochar amendments on soil fertility and crop growth in a calcareous soil	Low	Low	Low	Low	Low	Low	Low	Low	Low	Low	Low	Low	LC
Sg, Lusiba; Jjo, Odhiambo; Adeleke, R; St, Maseko	2021	The potential of biochar to enhance concentration and utilization of selected macro and micro nutrients for chickpea (Cicer arietinum) grown in three contrasting soils	Low	Low	Low	Low	Low	Low	Low	Medium	Low	Low	Low	Medium	LC
Shah, Z Shah; T	2018	Residual Effect of Biochar on Soil Properties and Yield of Maize (Zea mays L.) under Different Cropping Systems	Low	Low	High	Low	Low	Low	High	Medium	Low	Low	Medium	High	LC
Singla, Ankit; Dubey, Suresh Kumar; Singh, Alpana; Inubushi, Kazuyuki	2014	Effect of biogas digested slurry-based biochar on methane flux and methanogenic archaeal diversity in paddy soil	Low	High	Low	Low	Low	High	Low	Medium	Low	Low	Medium	High	LC
Speratti, Alicia Beatriz	2017	Biochar for the Brazilian Cerrado: contributions to soil quality and plant growth	Low	Low	Low	Low	Low	Low	Low	Low	Low	Low	Low	Low	LC
Tanure, M. M. C.; da Costa, L. M.; Huiz, H. A.; Fernandes, R. B. A.; Cecon, P. R.; Pereira Junior, J. D.; da Luz, J. M. R.	2019	Soil water retention, physiological characteristics, and growth of maize plants in response to biochar application to soil	Low	Low	Low	Low	High	Low	Low	Medium	Low	Low	Medium	High	LC
Vamvuka, Despina; Esser, Katerina; Komnitsas, Kostas	2020	Investigating the Suitability of Grape Husks Biochar, Municipal Solid Wastes Compost and Mixtures of Them for Agricultural Applications to Mediterranean Soils	Low	High	Low	High	Low	High	Low	Medium	Medium	Low	Low	High	LC
Van Zwieten, L.; Singh, B. P.; Kimber, S. W. L.; Murphy, D. V.; Macdonald, L. M.; Rust, J.; Morris, S.	2014	An incubation study investigating the mechanisms that impact N2O flux from soil following biochar application	Low	Low	Low	Low	Low	Low	Low	Medium	Low	Low	Medium	Medium	LC
Werner, S.; Katzl, K.; Wichern, M.; Buerkert, A.; Steiner, C.; Marschner, B.	2018	Agronomic benefits of biochar as a soil amendment after its use as waste water filtration medium	Low	Low	Low	Low	Low	Low	Low	Medium	Low	Low	Medium	Medium	LC	Wrong PDF? In EndNote, it refers to a journal article (which is chapter 2 in the thesis that was the PDF included)
Yao, Y.; Gao, B.; Zhang, M.; Inyang, M.; Zimmerman, A. R.	2012	Effect of biochar amendment on sorption and leaching of nitrate, ammonium, and phosphate in a sandy soil	Low	High	Low	High	High	High	Low	Medium	Medium	Low	Medium	High	LC
Zhang, Y.; Lin, F.; Wang, X.; Zou, J.; Liu, S.	2016	Annual accounting of net greenhouse gas balance response to biochar addition in a coastal saline bioenergy cropping system in China	Low	Low	Low	Low	Low	Low	Low	Low	Low	Low	Low	Low	LC
Zheng, Xiaomei; Wu, Jianfu; Xiao, Yan; Qin, Guobing; Zhou, Rongwei; Zongqiang, Wei	2020	Biochar-induced soil phosphate sorption and availability depend on soil properties: a microcosm study	Low	High	Low	Low	Low	High	Low	Low	Medium	Medium	Medium	High	LC	Not sure whether the data is useful.
, Hameeda; Gul, Shamim; Bano, Gul; Manzoor, Misbah; Tasawar Ali, Chandio; Awan, Adnan A.	2019	Biochar and manure influences tomato fruit yield, heavy metal accumulation and concentration of soil nutrients under wastewater irrigation in arid climatic conditions	Low	Low	Low	Low	Low	Low	Low	Low	Low	Low	Medium	Medium	LC
..., AO Adekiya; AF Olaniran; TT Adenusi; C Aremu;	2020	Effects of cow dung and wood biochars and green manure on soil fertility and tiger nut (Cyperus esculentus L.) performance on a savanna Alfisol	Low	Low	Low	Low	Low	Low	Low	Medium	Low	Low	Medium	Medium	LC
..., CN Mbah; C Njoku; CC Okolo; EE Attoe;	2017	Amelioration of a degraded Ultisol with hardwood biochar: Effects on soil physico-chemical properties and yield of cucumber (Cucumis sativus L)	Low	Low	Low	Low	Low	Low	Low	Medium	Low	Low	Low	Medium	LC
..., JAS Chathurika; SP Indraratne; WS Dandeniya;	2015	Beneficial management practices on growth and yield parameters of maize (Zea mays) and soil fertility improvement	Low	Low	Low	Low	Low	Low	Low	Medium	Low	Low	Low	Medium	LC
..., J Escuer-Gatius; M Shanskiy; K Soosaar; A Astover;	2020	High-temperature hay biochar application into soil increases N2O fluxes	Low	High	Low	Low	Low	High	Low	Low	Low	Low	High	High	LC
..., K Pandian; P Subramaniayan;	2016	Effect of biochar amendment on soil physical, chemical and biological properties and groundnut yield in rainfed Alfisol of semi-arid tropics	Low	Low	Low	Low	Low	Low	Low	Medium	Medium	Low	Low	Medium	LC
..., RE Masto; MA Ansari; J George; VA Selvi;	2013	Co-application of biochar and lignite fly ash on soil nutrients and biological parameters at different crop growth stages of Zea mays	Low	Low	Low	Low	Low	Low	Low	Medium	Low	Low	Low	Medium	LC
..., S Kalu; GN Oyekoya; P Ambus; P Tammeorg;	2021	Effects of two wood-based biochars on the fate of added fertilizer nitrogen—a 15 N tracing study	Low	Low	Low	Low	Low	Low	Low	Low	Low	Low	Low	Low	LC
Adegoke Toluwase, Oreoluwa; Akande, Tolulope Yetunde; Joseph, Urhie E.; Zhao, Chengsen; Wang, Hongyan	2020	Effect of Biochar and Poultry Litter Application on Chemical Properties and Nutrient Availability of an Acidic Soil	Low	Low	Low	Low	Low	Low	Low	Medium	Low	Low	Low	Medium	LC
Alling, Vanja; Hale, Sarah E; Martinsen, Vegard; Mulder, Jan; Smebye, Andreas; Breedveld, Gijs D; Cornelissen, Gerard	2014	The role of biochar in retaining nutrients in amended tropical soils	Low	High	Low	Low	Low	High	Low	Medium	Low	Low	Low	High	LC
Amin, A. A.	2016	Impact of Corn Cob Biochar on Potassium Status and Wheat Growth in a Calcareous Sandy Soil	Low	Low	Low	Low	Low	Low	Low	Medium	Low	Low	Low	Low	LC	I think this is medium risk of bias
Amin, A. A.; Eissa, M. A.	2017	Biochar effects on nitrogen and phosphorus use efficiencies of zucchini plants grown in a calcareous sandy	Low	Low	Low	Low	Low	Low	Low	Medium	Low	Low	Low	Medium	LC
Asap, Audrey; Haruna, Ahmed Osumanu; Majid, Nik Muhamad Ab; Ali, Maru	2018	Amending triple superphosphate with chicken litter biochar improves phosphorus availability	Low	Low	Low	Low	Low	Low	Low	Medium	Low	Low	Low	Medium	LC
Azeem, M.; Hayat, R.; Hussain, Q.; Ahmed, M.; Pan, G.; Ibrahim Tahir, M.; Imran, M.; Irfan, M.; Mehmood ul, Hassan	2019	Biochar improves soil quality and N2-fixation and reduces net ecosystem CO2 exchange in a dryland legume-cereal cropping system	Low	Low	Low	Low	Low	Low	Low	Low	Low	Low	Low	Low	LC
Bashagaluke, J. B.; Logah, V.; Sakordie-Addo, J.; Opoku, A.	2020	Nutrient uptake and productivity of four tropical cropping systems under biochar amendment	Low	Low	Low	Low	Low	Low	Low	Medium	Low	Low	Low	Medium	LC
Bruun, EW	2011	Risø-PhD-Report	Low	High	Low	Low	Low	High	Low	Medium	Low	Low	High	High	LC
Cano, I López		… and environmental evaluation of biochar obtained by pyrolysis from different organic wastes= Evaluación agronómica y ambiental del uso agrícula del biochar …	Low	High	Low	Low	Low	High	Low	Medium	Low	Low	Medium	High	LC
Cheng, H.; Hill, P. W.; Bastami, M. S.; Jones, D. L.	2017	Biochar stimulates the decomposition of simple organic matter and suppresses the decomposition of complex organic matter in a sandy loam soil	Low	High	Low	Low	Low	High	Low	Low	Medium	High	High	High	LC
Dharmakeerthi, Randombage Saman; Chandrasiri, Jayalath Arachchige; Sarath,; Edirimanne, Vishani Udayanga	2012	Effect of rubber wood biochar on nutrition and growth of nursery plants of Hevea brasiliensis established in an Ultisol	Low	Low	Low	Low	Low	Low	Low	Medium	Low	Low	Low	Medium	LC
Dharmakeerthi, R. S.; Kumaragamage, D.; Goltz, D.; Indraratne, S. P.	2019	Phosphorus Release from Unamended and Gypsum‐ or Biochar‐Amended Soils under Simulated Snowmelt and Summer Flooding Conditions	Low	High	Low	High	Low	High	Low	Medium	Medium	High	Low	High	LC
Dong, Da; Yang, Min; Wang, Cheng; Wang, Hailong; Li, Yi; Luo, Jiafa; Wu, Weixiang	2013	Responses of methane emissions and rice yield to applications of biochar and straw in a paddy field	Low	Low	Low	Low	High	Low	Low	Medium	Low	Low	Low	High	LC
El‐Naggar, Ali; Awad, Yasser M; Tang, Xiang‐Yu; Liu, Chen; Niazi, Nabeel Khan; Jien, Shih‐Hao; Tsang, Daniel CW; Song, Hocheol; Ok, Yong Sik; Lee, Sang Soo	2018	Biochar influences soil carbon pools and facilitates interactions with soil: A field investigation	Low	High	Low	Low	Low	High	Low	Low	Medium	High	Low	High	LC
Eng, B Eng; M	2016	Biochar characteristics and effects on phosphorus availability and dynamics in tropical soils	Low	Low	Low	Low	Low	Low	Low	Medium	Low	Low	Low	Medium	LC
Farkas, É; Feigl, V.; Gruiz, K.; Vaszita, E.; Fekete-Kertész, I.; Tolner, M.; Kerekes, I.; Pusztai, É; Kari, A.; Uzinger, N.; Rékási, M.; Kirchkeszner, C.; Molnár, M.	2020	Long-term effects of grain husk and paper fibre sludge biochar on acidic and calcareous sandy soils – A scale-up field experiment applying a complex monitoring toolkit	Low	Low	Low	Low	Low	Low	Low	Medium	Low	Low	Low	Medium	LC
Fatima, Samar; Riaz, Muhammad; Al-Wabel, Mohammad I.; Arif Muhammad, Saleem; Yasmeen, Tahira; Hussain, Qaiser; Roohi, Mahnaz; Shah, Fahad; Ali, Kawsar; Arif, Muhammad	2021	Higher biochar rate strongly reduced decomposition of soil organic matter to enhance C and N sequestration in nutrient-poor alkaline calcareous soil	Low	Low	Low	Low	Low	Low	Low	Low	Low	Low	Low	Low	LC
Gondek, K.; Mierzwa-Hersztek, M.; Kopec, M.; Sikora, J.; Glab, T.; Szczurowska, K.	2019	Influence of Biochar Application on Reduced Acidification of Sandy Soil, Increased Cation Exchange Capacity, and the Content of Available Forms of K, Mg, and P	Low	High	Low	Low	Low	High	Low	Medium	Low	Low	Low	High	LC
Haider, G	2016	Biochar as a beneficial soil amendment in sandy soils	Low	Low	Low	Low	Low	Low	Low	Medium	Low	Low	Medium	Medium	LC
Kloss, S.; Zehetner, F.; Wimmer, B.; Buecker, J.; Rempt, F.; Soja, G.	2014	Biochar application to temperate soils: Effects on soil fertility and crop growth under greenhouse conditions	Low	Low	Low	Low	Low	Low	Low	Medium	Low	Low	Low	Medium	LC
Lanigan, RB Brennan; MG Healy; O Fenton; GJ	2015	The effect of chemical amendments used for phosphorus abatement on greenhouse gas and ammonia emissions from dairy cattle slurry: synergies and …	Low	High	Low	High	Low	High	Low	Medium	Low	High	Low	High	LC
Latini, A.; Bacci, G.; Teodoro, M.; Gattia, D. M.; Bevivino, A.; Trakal, L.	2019	The Impact of Soil-Applied Biochars From Different Vegetal Feedstocks on Durum Wheat Plant Performance and Rhizospheric Bacterial Microbiota in Low Metal-Contaminated Soil	Low	Low	Low	Low	Low	Low	Low	Medium	Low	Low	Low	Medium	LC
Li, F.; Liang, X.; He, S.; Li, M.; Cao, Y.; Zhang, J.; Tian, G.	2020	Biochar slows gross nitrification and gasses N emission via lower autotrophic nitrification in paddy soils	Low	High	Low	Low	Low	High	Low	Low	Low	Low	Low	High	LC
Liu, Yong; Zhu, Zhi-Qiang; He, Xiao-Song; Yang, Chao; Du, Ying-Qiong; Huang, Yong-Dong; Su, Peng; Wang, Shan; Zheng, Xiao-Xiao; Xue, Ya-Juan	2018	Mechanisms of rice straw biochar effects on phosphorus sorption characteristics of acid upland red soils	Low	High	Low	Low	Low	High	Low	Medium	Low	Low	Low	High	LC
Liu, Z.; He, T.; Cao, T.; Yang, T.; Meng, J.; Chen, W.	2017	Effects of biochar application on nitrogen leaching, ammonia volatilization and nitrogen use efficiency in two distinct soils	Low	High	Low	Low	Low	High	Low	Medium	Low	Low	Low	High	LC
Manirakiza, Noel; Şeker, Cevdet; Hamza, Negiş	2021	Effects of Woody Compost and Biochar Amendments on Biochemical Properties of the Wind Erosion Afflicted a Calcareous and Alkaline Sandy Clay Loam Soil	Low	Low	Low	Low	High	Low	Low	Medium	Low	Low	Low	High	LC
McDonald, M. R.; Bakker, C.; Motior, M. R.	2019	Evaluation of wood biochar and compost soil amendment on cabbage yield and quality	Low	Low	High	Low	Low	Low	Low	Medium	Low	Low	Low	High	LC
Mohamed, B. A.; Ellis, N.; Kim, C. S.; Bi, X.; Emam, A. E. R.	2016	Engineered biochar from microwave-assisted catalytic pyrolysis of switchgrass for increasing water-holding capacity and fertility of sandy soil	Low	High	Low	Low	Low	High	Low	Medium	Low	Low	Low	High	LC
Nguyen, DH	2015	Influence of organic amendments on greenhouse gas emissions and N use efficiency in sub-tropical cropping systems	Low	Low	Low	Low	Low	Low	Low	Medium	Low	Low	Low	Medium	LC	Chapter 6 only!!
Ohsowski, Brian M.; Dunfield, Kari; Klironomos, John N.; Hart, Miranda M.	2018	Plant response to biochar, compost, and mycorrhizal fungal amendments in post-mine sandpits	Low	Low	Low	Low	High	Low	Low	Medium	Low	Low	Low	High	LC
Olmo, Manuel; Villar, Rafael	2019	Changes in root traits explain the variability of biochar effects on fruit production in eight agronomic species	Low	Low	Low	Low	Low	Low	Low	Medium	Medium	High	Medium	High	LC
Omara, P.; Aula, L.; Oyebiyi, F. B.; Eickhof, E. M.; Carpenter, J.; Raun, W. R.	2020	Biochar application in combination with inorganic nitrogen improves maize grain yield, nitrogen uptake, and use efficiency in Temperate Soils	Low	Low	Low	Low	Low	Low	Low	Medium	Low	Low	Low	Medium	LC
Oram, Natalie J.; van de Voorde, Tess F. J.; Ouwehand, Gert-Jan; Bezemer, T. Martijn; Mommer, Liesje; Jeffery, Simon; Groenigen, Jan Willem Van	2014	Soil amendment with biochar increases the competitive ability of legumes via increased potassium availability	Low	Low	Low	Low	Low	Low	Low	Medium	Low	Low	Low	Medium	LC
Rafael, RBA	2017	Sustainable Improvement of Fertility of Acid Arenosols: Application of Phosphate Rock, Dolostone and Biochar	Low	Low	Low	Low	Low	Low	Low	Medium	Low	Low	Medium	Medium	LC	Chapters 3, 4 and 5 all have the same CA.
Revell, KT	2011	The effect of fast pyrolysis biochar made from poultry litter on soil properties and plant growth	Low	Low	Low	Low	Low	Low	Low	Medium	Low	Low	Low	Medium	LC	Only pot study (chapter 2)
Sarfaraz, Q	2019	Caracterização de biocarvões derivados de diferentes dejetos animais e resíduos das culturas e seu uso em cultivos de grãos	Low	Low	Low	Low	Low	Low	Low	Medium	Low	Low	Low	Medium	LC	Chapter 6 only!!
Schnell, Ronnie W; Vietor, Donald M; Provin, Tony L; Munster, Clyde L; Capareda, Sergio	2012	Capacity of biochar application to maintain energy crop productivity: soil chemistry, sorghum growth, and runoff water quality effects	Low	Low	Low	Low	Low	Low	Low	Medium	Low	Low	Low	Medium	LC
Shin, J. D.; Ravindran, B.; Jang, E.	2018	Soil carbon sequestration of biochar pellet in agricultural practice	High	High	High	High	High	High	High	High	High	High	High	High	LC	Not accesible!
Sigua, G. C.; Novak, J. M.; Watts, D. W.	2016	Ameliorating soil chemical properties of a hard setting subsoil layer in Coastal Plain USA with different designer biochars	Low	Low	Low	Low	High	Low	Low	Medium	Low	Low	Low	High	LC
Sigua, G. C.; Stone, K. C.; Hunt, P. G.; Cantrell, K. B.; Novak, J. M.	2015	Increasing biomass of winter wheat using sorghum biochars	Low	Low	Low	Low	Low	Low	Low	Medium	Low	Low	Low	Medium	LC
Soinne, H.; Hovi, J.; Tammeorg, P.; Turtola, E.	2014	Effect of biochar on phosphorus sorption and clay soil aggregate stability	Low	High	Low	Low	Low	High	Low	Medium	Low	Low	Low	High	LC
Song, Dali; Chen, Lu; Zhang, Shuai; Zheng, Qin; Ullah, Sami; Zhou, Wei; Wang, Xiubin	2020	Combined biochar and nitrogen fertilizer change soil enzyme and microbial activities in a 2-year field trial	Low	Low	Low	Low	Low	Low	Low	Low	Low	Low	Low	Low	LC
Speir, RA	2008	Use of pyrolysis char as an amendment in soils of the Southeastern United States	Low	Low	Low	Low	Low	Low	Low	Medium	Low	Low	Low	Medium	LC
St, L Sg; O Jjo; R Adeleke; M	2021	… of biochar to enhance concentration and utilization of selected macro and micro nutrients for chickpea (Cicer arietinum) grown in three contrasting soils	Low	Low	Low	Low	Low	Low	Low	Medium	Low	Low	Low	Medium	LC
Suddick, E. C.; Six, J.	2013	An estimation of annual nitrous oxide emissions and soil quality following the amendment of high temperature walnut shell biochar and compost to a small scale vegetable crop rotation	Low	Low	Low	Low	Low	Low	High	Medium	Low	Low	Low	High	LC
Teutscherova, Nikola; Vazquez, Eduardo; Masaguer, Alberto; Navas, Mariela; Scow, Kate M; Schmidt, Radomir; Benito, Marta	2017	Comparison of lime-and biochar-mediated pH changes in nitrification and ammonia oxidizers in degraded acid soil	Low	High	Low	Low	Low	High	Low	Low	Low	Low	Low	High	LC
Wang, T.; Camps-Arbestain, M.; Hedley, M.	2014	The fate of phosphorus of ash-rich biochars in a soil-plant system	Low	Low	Low	Low	Low	Low	Low	Medium	Low	Low	Low	Medium	LC
Wang, Zhan; Yin-kun, Li; Wen-zhong, Guo; Zhi-gang, Xu; Li-chun, Wang; Li, Ma	2019	Yield, nitrogen use efficiency and economic benefits of biochar additions to Chinese Flowering Cabbage in Northwest China	Low	Low	Low	Low	Low	Low	Low	Medium	Low	Low	Low	Medium	LC
Wijitkosum, S	2020	Applying Rice Husk Biochar to Revitalise Saline Sodic Soil in Khorat Plateau Area–A Case Study for Food Security Purposes	Low	Low	Low	Low	Low	Low	Low	Medium	Medium	Low	Low	Medium	LC
Zolue, GM	2020	Biochar as an Amendment to Improve the Quality of Highly Degraded Soils	Low	Low	Low	Low	High	Low	Low	Medium	Low	Low	Low	High	LC	Chapters 2 and 3 are the relevant ones and have the same CA.
..., E Yeboah; G Asamoah; P Ofori; B Amoah;	2020	Method of biochar application affects growth, yield and nutrient uptake of cowpea	Low	Low	Low	Low	Low	Low	Low	Medium	Low	Low	Low	Medium	LC
..., L Ma; F Kong; Z Wang; Y Luo; X Lv; Z Zhou;	2019	Growth and yield of cotton as affected by different straw returning modes with an equivalent carbon input	Low	Low	Low	Low	Low	Low	Low	Medium	Low	Low	Low	Medium	LC
..., M Arrobas; JV Decker; BL Feix;	2021	Biochar and zeolites did not improve phosphorus uptake or crop productivity in a field trial performed in an irrigated intensive farming system	Low	Low	Low	Low	Low	Low	Low	Medium	Low	Low	Low	Medium	LC
..., …; S Bodé; J Cook; F Ronsse; S Shackley; P Boeckx;	2014	Short-term effect of feedstock and pyrolysis temperature on biochar characteristics, soil and crop response in temperate soils	Low	Low	Low	Low	Low	Low	Low	Medium	Low	Low	Medium	Medium	LC
..., S Gill; A Alshankiti; SA Shahid;	2020	Amending Soil Health to Improve Productivity of Alternate Crops in Marginal Sandy Soils of the UAE	Low	Low	Low	Low	High	Low	Low	Medium	Medium	Low	Low	High	LC
..., TF Abbruzzini; MDO Zenero; PAM de Andrade;	2017	Effects of biochar on the emissions of greenhouse gases from sugarcane residues applied to soils	Low	High	Low	Low	Low	High	Low	Low	Low	Low	Low	High	LC
..., X Yu; X Tian; Y Lu; Z Liu; Y Guo; J Chen;	2018	Combined effects of straw-derived biochar and bio-based polymer-coated urea on nitrogen use efficiency and cotton yield	Low	Low	Low	Low	High	Low	Low	Medium	Low	Low	Medium	High	LC
Abujabhah, I. S.; Bound, S. A.; Doyle, R.; Bowman, J. P.	2016	Effects of biochar and compost amendments on soil physico-chemical properties and the total community within a temperate agricultural soil	Low	Low	Low	Low	Low	Low	Low	Medium	Low	Low	Medium	Medium	LC
Ahmad, M.; Wang, X.; Hilger, T. H.; Luqman, M.; Nazli, F.; Hussain, A.; Zahir, Z. A.; Latif, M.; Saeed, Q.; Malik, H. A.; Mustafa, A.	2020	Evaluating biochar-microbe synergies for improved growth, yield of maize, and post-harvest soil characteristics in a semi-arid climate	Low	Low	Low	Low	Low	Low	Low	Medium	Low	Low	Medium	Medium	LC
Bekele, A.; Roy, J. L.; Young, M. A.	2013	Use of Biochar and Oxidized Lignite for Reconstructing a Functioning Topsoil: Plant Growth Response and Soil Nutrient Concentrations	Low	Low	Low	Low	High	Low	Low	Low	Low	Low	Low	High	LC	There is topsoil and subsoil, but only the subsoil is amended with biochar.
Boersma, M.; Wrobel-Tobiszewska, A.; Murphy, L.; Eyles, A.	2017	Impact of biochar application on the productivity of a temperate vegetable cropping system	Low	Low	Low	Low	High	Low	Low	Low	Low	Low	Low	High	LC
Bohara, H.; Dodla, S.; Wang, J. J.; Darapuneni, M.; Acharya, B. S.; Magdi, S.; Pavuluri, K.	2019	Influence of poultry litter and biochar on soil water dynamics and nutrient leaching from a very fine sandy loam soil	Low	High	Low	High	Low	High	Low	Medium	Medium	Low	Low	High	LC
Borchard, N.; Wolf, A.; Laabs, V.; Aeckersberg, R.; Scherer, H. W.; Moeller, A.; Amelung, W.	2012	Physical activation of biochar and its meaning for soil fertility and nutrient leaching - a greenhouse experiment	Low	High	Low	Low	High	High	Low	Medium	Low	Low	High	High	LC
Bradley, A.; Larson, R. A.; Runge, T.	2015	Impact of biochar additions to nitrogen leaching in sand columns	Low	High	Low	High	High	High	Low	Medium	Medium	Low	High	High	LC
Ch'ng, H. Y.; Ahmed, O. H.; Ab Majid, N. M.	2016	IMPROVING PHOSPHORUS AVAILABILITY, NUTRIENT UPTAKE AND DRY MATTER PRODUCTION OF ZEA MAYS L. ON A TROPICAL ACID SOIL USING POULTRY MANURE BIOCHAR AND PINEAPPLE LEAVES COMPOST	Low	Low	Low	Low	High	Low	Low	Medium	Low	Low	Low	High	LC
Chang, Y.; Rossi, L.; Zotarelli, L.; Gao, B.; Sarkhosh, A.	2021	Greenhouse evaluation of pinewood biochar effects on nutrient status and physiological performance in muscadine grape (Vitis rotundifolia L.)	Low	Low	High	Low	Low	Low	Low	Low	Low	Low	Medium	High	LC	Control had unenriched biochar.
Chen, Qincheng; Qin, Jiaolong; Cheng, Zhiwen; Huang, Lu; Sun, Peng; Chen, Lu; Shen, Guoqing	2018	Synthesis of a stable magnesium-impregnated biochar and its reduction of phosphorus leaching from soil	Low	High	Low	High	High	High	High	Medium	Medium	Low	Low	High	LC	magnesium-impregnated biochar
Chow, Hoi Yan; Pan, Min	2020	Fertilization Value of Biosolids on Nutrient Accumulation and Environmental Risks to Agricultural Plants	Low	High	Low	Low	High	High	High	Medium	Low	Low	Medium	High	LC	Modified biochar
Christel, W.; Bruun, S.; Magid, J.; Jensen, L. S.	2014	Phosphorus availability from the solid fraction of pig slurry is altered by composting or thermal treatment	Low	High	Low	Low	Low	High	Low	Low	Low	Low	Medium	High	LC
Fornes, F.; Belda, R. M.	2019	Use of raw and acidified biochars as constituents of growth media for forest seedling production	Low	Low	Low	Low	High	Low	Low	Medium	Low	Low	Low	High	LC
Funkuin, NY	2011	INTERUNIVERSITY PROGRAMME IN PHYSICALLAND RESOURCES	Low	High	Low	Low	Low	High	Low	Medium	Low	Low	High	High	LC
Gao, S	2016	Locally produced wood biochar increases nutrient retention in agricultural soils of the San Juan Islands, WA, USA	Low	Low	Low	Low	Low	Low	Low	Medium	Low	Low	Low	Medium	LC
Hannet, G.; Singh, K.; Fidelis, C.; Farrar, M. B.; Muqaddas, B.; Bai, S. H.	2021	Effects of biochar, compost, and biochar-compost on soil total nitrogen and available phosphorus concentrations in a corn field in Papua New Guinea	Low	Low	Low	Low	Low	Low	Low	Medium	Low	Low	Medium	Medium	LC
Haring, V.; Manka'abusi, D.; Akoto-Danso, E. K.; Werner, S.; Atiah, K.; Steiner, C.; Lompo, D. J. P.; Adiku, S.; Buerkert, A.; Marschner, B.	2017	Effects of biochar, waste water irrigation and fertilization on soil properties in West African urban agriculture	Low	Low	Low	Low	Low	Low	Low	Low	Low	Low	Medium	Medium	LC
Herrmann, Laetitia; Lesueur, Didier; Robin, Agnès; Robain, Henri; Wiriyakitnateekul, Wanpen; Bräu, Lambert	2019	Impact of biochar application dose on soil microbial communities associated with rubber trees in North East Thailand	Low	High	Low	High	Low	High	Low	Medium	Low	Low	Medium	High	LC
Hussain, Azhar; Maqshoof, Ahmad; Mumtaz Muhammad, Zahid; Ali, Sajjad; Rubab, Sarfraz; Muhammad, Naveed; Moazzam, Jamil; Damalas, Christos A.	2020	Integrated Application of Organic Amendments with <i>Alcaligenes</i> sp. AZ9 Improves Nutrient Uptake and Yield of Maize (<i>Zea mays</i>)	Low	Low	Low	Low	Low	Low	Low	Medium	Low	Low	Medium	Medium	LC
Jien, S. H.; Chen, W. C.; Ok, Y. S.; Awad, Y. M.; Liao, C. S.	2018	Short-term biochar application induced variations in C and N mineralization in a compost-amended tropical soil	Low	High	Low	Low	Low	High	Low	Low	Low	Low	Low	High	LC
Kaewpradit, T Thida; W		Impact of eucalyptus biochar application on growth, yield, nutrient uptake and some soil chemical properties of upland rice under pot condition	Low	Low	Low	Low	Low	Low	Low	Medium	Medium	Low	Low	Medium	LC
Kammann, C. I.; Schmidt, H. P.; Messerschmidt, N.; Linsel, S.; Steffens, D.; Müller, C.; Koyro, H. W.; Conte, P.; Stephen, J.	2015	Plant growth improvement mediated by nitrate capture in co-composted biochar	Low	Low	Low	Low	Low	Low	Low	Low	Low	Low	Medium	Medium	LC	Data in supplementary material
Laghari, Mahmood; Hu, Zhiquan; Mirjat, Muhammad Saffar; Xiao, Bo; Tagar, Ahmed Ali; Hu, Mian	2016	Fast pyrolysis biochar from sawdust improves the quality of desert soils and enhances plant growth	Low	High	Low	Low	Low	High	Low	Medium	Low	Low	Low	High	LC
Liu, Y.; Zhu, J.; Gao, W.; Guo, Z.; Xue, C.; Pang, J.; Shu, L.	2019	Effects of biochar amendment on bacterial and fungal communities in the reclaimed soil from a mining subsidence area	Low	Low	Low	Low	Low	Low	Low	Medium	Low	Low	Medium	Medium	LC
Manickam, T.; Cornelissen, G.; Bachmann, R. T.; Ibrahim, I. Z.; Mulder, J.; Hale, S. E.	2015	Biochar Application in Malaysian Sandy and Acid Sulfate Soils: Soil Amelioration Effects and Improved Crop Production over Two Cropping Seasons	Low	Low	Low	Low	Low	Low	High	Low	Low	Low	Medium	High	LC
Martin, S. L.; Clarke, M. L.; Othman, M.; Ramsden, S. J.; West, H. M.	2014	Biochar-mediated reductions in greenhouse gas emissions from soil amended with anaerobic digestates	Low	Low	Low	Low	Low	Low	Low	Medium	Low	Low	High	High	LC
Mierzwa-Hersztek, M.; Wolny-Koladka, K.; Gondek, K.; Galazka, A.; Gawryjolek, K.	2020	Effect of Coapplication of Biochar and Nutrients on Microbiocenotic Composition, Dehydrogenase Activity Index and Chemical Properties of Sandy Soil	Low	High	Low	Low	Low	High	Low	Medium	Low	Low	Low	High	LC
Mohamed, BA	2018	Microwave-assisted catalytic pyrolysis of biomass for improving bio-oil and biochar properties	Low	High	Low	Low	Low	High	Low	Medium	Low	Low	Medium	High	LC
Moreno-Barriga, F.; Faz, A.; Acosta, J. A.; Soriano-Disla, M.; Martinez-Martinez, S.; Zornoza, R.	2017	Use of Piptatherum miliaceum for the phytomanagement of biochar amended Technosols derived from pyritic tailings to enhance soil aggregation and reduce metal(loid) mobility	Low	Low	Low	Low	Low	Low	Low	Low	Low	Low	Low	Low	LC
Mukherjee, A.; Zimmerman, A. R.	2013	Organic carbon and nutrient release from a range of laboratory-produced biochars and biochar-soil mixtures	Low	High	Low	Low	Low	High	Low	Medium	Low	Low	Low	High	LC
Nelissen, V.; Rutting, T.; Huygens, D.; Staelens, J.; Ruysschaert, G.; Boeckx, P.	2012	Maize biochars accelerate short-term soil nitrogen dynamics in a loamy sand soil	Low	High	Low	Low	Low	High	Low	Low	Low	Low	Low	High	LC
Oladele, SO	2019	Changes in physicochemical properties and quality index of an Alfisol after three years of rice husk biochar amendment in rainfed rice–Maize cropping …	Low	High	Low	Low	Low	High	Low	Medium	Low	Low	Low	High	LC
Pal Singh, Bhupinder; Hatton, Blake J.; Singh, Balwant; Cowie, Annette L.; Kathuria, Amrit	2010	Influence of Biochars on Nitrous Oxide Emission and Nitrogen Leaching from Two Contrasting Soils	Low	Low	High	Low	Low	Low	Low	Medium	Low	Low	Low	High	LC
Pathak, TJ Purakayastha; S Kumari; H	2015	Characterisation, stability, and microbial effects of four biochars produced from crop residues	Low	High	Low	High	High	High	Low	Medium	Medium	Low	Low	High	LC
Ren, H.; Warnock, D. D.; Tiemann, L. K.; Quigley, K.; Miesel, J. R.	2021	Evaluating foliar characteristics as early indicators of plant response to biochar amendments	Low	Low	Low	Low	Low	Low	Low	Medium	Low	Low	Low	Medium	LC
Retsin, C	2019	VALORIZATION OF LOW-TEMPERATURE BIOCHAR AND RECOVERED AMMONIUM SOLUTIONS PRODUCED FROM MUNICIPAL SEWAGE SLUDGE	Low	Low	Low	Low	High	Low	Low	Medium	Low	Low	Low	High	LC
Roberto Calvelo, Pereira; Hedley, Mike; Marta Camps, Arbestain; Wisnubroto, Erwin; Green, Steve; Saggar, Surinder; Kusumo, Bambang H.; Mahmud, Ainul F.	2016	Net changes of soil C stocks in two grassland soils 26&#xa0;months after simulated pasture renovation including biochar addition	Low	Low	Low	Low	Low	Low	Low	Low	Low	Low	Low	Low	LC	Results are not readable
Saarnio, S.; Kettunen, R.	2020	Biochar addition affected nutrient leaching and litter decomposition rates in boreal sandy soils	Low	High	Low	Low	High	High	Low	Medium	Low	Low	Low	High	LC
Saarnio, Sanna; Räty, Mari; Hyrkäs, Maarit; Virkajärvi, Perttu	2018	Biochar addition changed the nutrient content and runoff water quality from the top layer of a grass field during simulated snowmelt	Low	Low	Low	Low	Low	Low	Low	Low	Low	Low	Medium	Medium	LC
Sevean, RL	2014	Impact of biochar and industrial ash amendments on soil properties, growth and nutrition of black and white spruce seedlings in a sandy loam soil	Low	Low	Low	Low	Low	Low	Low	Medium	Low	Low	Low	Medium	LC
Shamim, Mia; Singh, Balwant; Dijkstra, Feike A.	2017	Aged biochar affects gross nitrogen mineralization and recovery: a 15 N study in two contrasting soils	Low	Low	Low	Low	Low	Low	Low	Medium	Low	Low	Low	Medium	LC
Shamsuddeen, H Aminu; L	2019	Effect of Daniella olivera wood biochar on the growth and biomass of maize (zea mays L.) in Lafia, North central Nigeria	Low	Low	Low	Low	Low	Low	Low	Medium	Low	Low	Medium	Medium	LC
Solaiman, Z. M.; Murphy, D. V.; Abbott, L. K.	2012	Biochars influence seed germination and early growth of seedlings	Low	Low	Low	Low	Low	Low	Low	Medium	High	High	Low	Medium	LC	Should have been deleted at FT screening as there are no relevant outcomes.
Tian, Xiaofei; Li, Chengliang; Zhang, Min; Yongshan, Wan; Xie, Zhihua; Chen, Baocheng; Li, Wenqing	2018	Biochar derived from corn straw affected availability and distribution of soil nutrients and cotton yield	Low	Low	Low	Low	Low	Low	Low	Low	Low	Low	Low	Low	LC	It should have been deleted at Full text screening because the soil type doesn’t match
Troy, Shane; Lawlor, Peadar; O' Flynn, Cornelius; Healy, Mark	2014	The Impact of Biochar Addition on Nutrient Leaching and Soil Properties from Tillage Soil Amended with Pig Manure	Low	High	Low	Low	Low	High	Low	Medium	Low	Low	Low	High	LC
Ukwattage, N. L.; Li, Y.; Gan, Y.; Li, T.; Gamage, R. P.	2020	Effect of Biochar and Coal Fly Ash Soil Amendments on the Leaching Loss of Phosphorus in Subtropical Sandy Ultisols	Low	High	Low	High	Low	High	Low	Medium	Low	Low	Low	High	LC
Usman, A. R. A.; Al-Wabel, M. I.; Ok, Y. S.; Al-Harbi, A.; Wahb-Allah, M.; El-Naggar, A. H.; Ahmad, M.; Al-Faraj, A.; Al-Omran, A.	2016	Conocarpus Biochar Induces Changes in Soil Nutrient Availability and Tomato Growth Under Saline Irrigation	Low	Low	Low	Low	High	Low	Low	Medium	Low	Low	Low	High	LC
Young, A Bekele; JL Roy; MA	2015	Use of biochar and oxidized lignite for reconstructing functioning agronomic topsoil: Effects on soil properties in a greenhouse study	Low	Low	Low	Low	High	Low	Low	Low	Low	Low	Low	High	LC
Yuan, Liang; Xinde, Cao; Ling, Zhao; Xiaoyun, Xu; Harris, Willie	2014	Phosphorus Release from Dairy Manure, the Manure-Derived Biochar, and Their Amended Soil: Effects of Phosphorus Nature and Soil Property	Low	High	Low	Low	High	High	Low	Medium	Low	Low	Low	High	LC
Zhang, Jining; Zhou, Sheng; Sun, Huifeng; Lü, Fan; He, Pinjing	2020	The soluble fraction from straw-derived biochar supplies nutrients and affects carbon storage of coastal mudflat soil in rice paddy	Low	High	Low	Low	High	High	Low	Medium	Medium	Low	Medium	High	LC
Zhao, Peng; Palviainen, Marjo; Köster, Kajar; Berninger, Frank; Bruckman, Viktor J; Pumpanen, Jukka	2019	Effects of biochar on fluxes and turnover of carbon in boreal forest soils	Low	High	Low	Low	Low	High	Low	Low	Low	Low	Low	High	LC
	2021	Use of Biochar-Compost for Phosphorus Availability to Maize in a Concretionary Ferric Lixisol in Northern GHANA	Low	Low	High	Low	Low	Low	High	Medium	Low	Low	Low	High	MB
..., AO Adekiya; TM Agbede; CM Aboyeji;	2019	Biochar and poultry manure effects on soil properties and radish (Raphanus sativus L.) yield	Low	Low	Low	Low	Low	Low	Low	Low	Low	Low	Low	Low	MB
..., AO Adekiya; TM Agbede; WS Ejue; CM Aboyeji;	2020	Biochar, poultry manure and NPK fertilizer: sole and combine application effects on soil properties and ginger (Zingiber officinale Roscoe) performance in …	Low	Low	Low	Low	Low	Low	Low	Low	Low	Low	Low	Low	MB
..., E Yeboah; P Ofori; GW Quansah;	2009	Improving soil productivity through biochar amendments to soils	Low	Low	Medium	Low	Low	Low	Low	Medium	Low	Low	Low	Medium	MB
..., GHD Agbna; S Dongli; L Zhipeng; NA Elshaikh;	2017	Effects of deficit irrigation and biochar addition on the growth, yield, and quality of tomato	Low	Low	Low	Low	Low	Low	Low	Low	Low	Low	Low	Low	MB
..., M Gopal; A Gupta; KS Hameed; N Sathyaseelan;	2020	Biochars produced from coconut palm biomass residues can aid regenerative agriculture by improving soil properties and plant yield in humid tropics	Low	High	High	Low	Low	High	Low	Medium	Low	Low	Low	High	MB
..., MA Naeem; M Khalid; Z Ahmad;	2016	Low pyrolysis temperature biochar improves growth and nutrient availability of maize on typic calciargid	Low	Low	Low	Low	Low	Low	Low	Medium	High	Low	Low	High	MB	Statistical design is not described
Abbruzzini, Thalita Fernanda	2015	The role of biochar on greenhouse gas offsets, improvement of soil attributes and nutrient use efficiency in tropical soils	Low	Low	Medium	Low	Low	Low	Low	Medium	Low	Low	Low	Medium	MB
Adekiya, Aruna Olasekan; Taiwo, Michael Agbede; Olayanju, Adeniyi; Wutem Sunny, Ejue; Adekanye, Timothy A.; Adenusi, Titilayo Tolulope; Ayeni, Jerry Femi	2020	Effect of Biochar on Soil Properties, Soil Loss, and Cocoyam Yield on a Tropical Sandy Loam Alfisol	Low	Low	Low	Low	Low	Low	Low	Low	Low	Low	Low	Low	MB
Akbar Basri, M. H.; Abdu, A.; Jusop, S.; Ahmed, H. A.; Abdul-Hamid, H.; Kusno, M. A.; Zainal, B.; Senin, A. L.; Junejo, N.	2013	Effects of mixed organic and inorganic fertilizers application on soil properties and the growth of kenaf (Hibiscus Cannabinus l.)cultivated on BRIS soils	Low	Low	Low	Low	Low	Low	Low	Low	Low	Low	Low	Low	MB
Al Mamun, S.; Saha, S.; Ferdush, J.; Tusher, T. R.; Abu-Sharif, M.; Alam, M. F.; Balks, M. R.; Parveen, Z.	2021	Cadmium contamination in agricultural soils of Bangladesh and management by application of organic amendments: evaluation of field assessment and pot experiments	High	High	Low	Low	Low	High	Low	Medium	Low	Low	Low	High	MB
Angst, T. E.; Six, J.; Reay, D. S.; Sohi, S. P.	2014	Impact of pine chip biochar on trace greenhouse gas emissions and soil nutrient dynamics in an annual ryegrass system in California	Medium	Low	Low	Low	Low	Low	Low	Low	Low	Low	Low	Medium	MB
ASAP, AA	2017	EFFECT OF CHICKEN LITTER BIOCHAR ON PHOSPHORUS AVAILABILITY IN ACID SOIL AND YIELD OF Zea mays L												High	MB	Content is not found
Backer, R. G. M.; Schwinghamer, T. D.; Whalen, J. K.; Seguin, P.; Smith, D. L.	2016	Crop yield and SOC responses to biochar application were dependent on soil texture and crop type in southern Quebec, Canada	Low	Low	Low	Low	Low	Low	Low	Low	Low	Low	Low	Low	MB	This has to be excluded becaue no replications were implemented
Badu, Eunice; Kaba, James S.; Abunyewa, Akwasi A.; Dawoe, Evans K.; Agbenyega, O.; Barnes, Rex V.	2019	Biochar and inorganic nitrogen fertilizer effects on maize (Zea mays L.) nitrogen use and yield in moist semi-deciduous forest zone of Ghana	Low	Low	Medium	Low	Low	Low	Low	Low	Low	Low	Low	Medium	MB
Bednik, M.; Medynska-Juraszek, A.; Dudek, M.; Kloc, S.; Kret, A.; Labaz, B.; Waroszewski, J.	2020	Wheat Straw Biochar and NPK Fertilization Efficiency in Sandy Soil Reclamation	Low	High	Low	Low	Low	High	Low	Medium	Low	Low	Low	High	MB
Blondiau, L	2018	Nutrient recycling using biochar on plinthosol of Burkina Faso: a soil-plant column experiment	Low	Low	Medium	Low	Low	Low	Low	Medium	Low	Low	Low	Medium	MB
Bruun, EW	2011	Application of Fast Pyrolysis Biochar to a Loamy soil-Effects on carbon and nitrogen dynamics and potential for carbon sequestration	Low	High	Low	Low	Low	High	Low	Low	Low	Low	Low	High	MB
Chen, L.; Guo, L.; Zhou, Q. C.; Liu, M. J.; Zhan, S. W.; Pan, X. H.; Zeng, Y. J.		Response of soil fertility and Cu and Cd availability to biochar application on paddy soils with different acidification levels	Low	Low	Low	Low	Low	Low	Low	Medium	Low	Low	Low	Medium	MB
Criscuoli, I.; Baronti, S.; Alberti, G.; Rumpel, C.; Giordan, M.; Camin, F.; Ziller, L.; Martinez, C.; Pusceddu, E.; Miglietta, F.	2017	Anthropogenic charcoal-rich soils of the XIX century reveal that biochar leads to enhanced fertility and fodder quality of alpine grasslands	Low	Low	Medium	Low	Low	Low	High	Medium	Low	Low	Low	High	MB	Application rate of charcoal is not given
Dodor, Daniel E.; Amanor, Yahaya J.; Asamoah-Bediako, Abena; MacCarthy, Dilys S.; Delali, B. K. Dovie	2019	Kinetics of Carbon Mineralization and Sequestration of Sole and/or Co-amended Biochar and Cattle Manure in a Sandy Soil	Low	High	Medium	Low	High	High	Low	Medium	Low	Medium	Low	High	MB
Fall, T	2016	Soil Management for Improved Rice Production in Casamance, Senegal	Low	Low	Low	Low	High	Low	Low	Low	Low	Low	Low	High	MB	It had to be deleted at full text screening because the soil was taken from 130 cm
Filho, A. P. M.; de Medeiros, E. V.; Lima, J. R. S.; Duda, G. P.; Silva, W. M.; Antonino, A. C. D.; da Silva, J. S. A.; de Oliveira, J. B.; Hammecker, C.	2020	Impact of coffee biochar on soil carbon, microbial biomass and enzymatic activities in semiarid sandy soil cultivated with maize	Low	Low	Low	Low	Low	Low	Low	Medium	Low	Low	Low	Medium	MB
Foster, Erika J	2018	Implementing organic amendments to enhance maize yield, soil moisture, and microbial nutrient cycling in temperate agriculture	Low	Low	Medium	Low	Low	Low	Low	Low	Low	Low	Low	Medium	MB	Only first chapter is related
Frimpong, K. A.; Phares, C. A.; Boateng, I.; Abban-Baidoo, E.; Apuri, L.	2021	One-time application of biochar influenced crop yield across three cropping cycles on tropical sandy loam soil in Ghana	Low	Low	Low	Low	Low	Low	Low	Low	Low	Low	Low	Low	MB
Galvez, A.; Sinicco, T.; Cayuela, M. L.; Mingorance, M. D.; Fornasier, F.; Mondini, C.	2012	Short term effects of bioenergy by-products on soil C and N dynamics, nutrient availability and biochemical properties	Low	Low	Medium	Low	Low	Low	Low	Medium	Low	Low	Low	Medium	MB
Gonzaga, M. I. S.; de Souza, D. C. F.; de Almeida, A. Q.; Mackowiak, C.; Lima, I. D. S.; Santos, J. C. J.; de Andrade, R. S.	2019	Nitrogen and phosphorus uptake efficiency in indian mustard cultivated during three growth cycles in a copper contaminated soil treated with biochar	Low	Low	Low	Low	Low	Low	Low	Low	Low	Low	Low	Low	MB
González, M. E.; Cea, M.; Medina, J.; González, A.; Diez, M. C.; Cartes, P.; Monreal, C.; Navia, R.	2015	Evaluation of biodegradable polymers as encapsulating agents for the development of a urea controlled-release fertilizer using biochar as support material	Low	Low	High	Low	Low	Low	Low	Medium	Low	Low	Low	High	MB	The biochar was impregnated with ure while control is not so it is difficult to tell that control and treatment is comparable
Haider, G.; Steffens, D.; Muller, C.; Kammann, C. I.	2016	Standard Extraction Methods May Underestimate Nitrate Stocks Captured by Field-Aged Biochar	Low	Low	Low	Medium	Low	Low	Low	Medium	Low	Low	Medium	Medium	MB	Nothing was mentioned about validity of the study, because there is no conclusion part even
Hottle, Ryan Darrell	2013	Quantifying the impact of biochar on plant productivity and changes to soil physical and chemical properties on a maize soybean rotation in the U.S	Low	Low	Low	Low	Low	Low	Low	Low	Low	Low	Low	Low	MB	Should have been deleted because soil doesn’t match, no info if the soil is sandy or not
Kumari, K. G. I. D.; Moldrup, Per; Paradelo, Marcos; Elsgaard, Lars; Hauggaard-Nielsen, Henrik; de Jonge, Lis W.	2014	Effects of Biochar on Air and Water Permeability and Colloid and Phosphorus Leaching in Soils from a Natural Calcium Carbonate Gradient	Low	High	Low	Low	Low	High	Low	Medium	Low	Medium	Low	High	MB
Lehmann, SJ Vanek; J	2015	Phosphorus availability to beans via interactions between mycorrhizas and biochar	Low	Low	High	Low	Low	Low	Low	Medium	Low	Low	Low	High	MB
Li, M.; Wang, Y.; Liu, M.; Liu, Q.; Xie, Z.; Li, Z.; Uchimiya, M.; Chen, Y.	2019	Three-year field observation of biochar-mediated changes in soil organic carbon and microbial activity	Low	Low	Low	Low	Low	Low	Low	Low	Low	Low	Low	Low	MB
Liao, X.; Niu, Y.; Liu, D.; Chen, Z.; He, T.; Luo, J.; Lindsey, S.; Ding, W.	2020	Four-year continuous residual effects of biochar application to a sandy loam soil on crop yield and N2O and NO emissions under maize-wheat rotation	Low	Low	Low	Low	Low	Low	Low	Low	Low	Low	Low	Low	MB
Lu, Haohao; Liu, Yuxue; Wang, Yuying; He, Lili; Yang, Shengmao; Wang, Yaofeng; Zhong, Zheke	2018	Effects of Water‐Washed Biochar on Soil Properties, Greenhouse Gas Emissions, and Rice Yield	Low	High	Low	Low	Low	High	Low	Medium	Low	Low	Low	High	MB
Manolikaki, I.; Diamadopoulos, E.	2017	Ryegrass yield and nutrient status after biochar application in two Mediterranean soils	Low	Low	Low	Low	Low	Low	Low	Low	Low	Low	Low	Low	MB
Mohamed, Badr A.; Ellis, Naoko; Kim, Chang Soo; Bi, Xiaotao; Chen, Wei-Hsin	2021	Engineered biochars from catalytic microwave pyrolysis for reducing heavy metals phytotoxicity and increasing plant growth	Low	High	Low	Low	High	High	Low	Medium	Low	Low	Low	High	MB
Mohamed, W. S.; Hammam, A. A.	2019	Poultry Manure-Derived Biochar As A Soil Amendment and Fertilizer for Sandy Soils under Arid Conditions	Low	Low	Low	Low	Low	Low	Low	Low	Low	Low	Low	Low	MB	It has to be deleted because neither significance nor standard error is given
Molnár, M.; Vaszita, E.; Farkas, É; Ujaczki, É; Fekete-Kertész, I.; Tolner, M.; Klebercz, O.; Kirchkeszner, C.; Gruiz, K.; Uzinger, N.; Feigl, V.	2016	Acidic sandy soil improvement with biochar — A microcosm study	Low	High	High	Low	High	High	Low	Medium	Low	Low	Low	High	MB
Nguyen, T. H.; Tong, Y.; Luc, N. T.; Liu, C.	2015	Effects of biochar on chemical properties of three types of soil and nutrient uptake of maize under drought stress	Low	High	Medium	High	Low	High	Low	Medium	Low	Low	Low	High	MB
Palviainen, Marjo; Berninger, Frank; Bruckman, Viktor J; Köster, Kajar; de Assumpção, Christine Ribeiro Moreira; Aaltonen, Heidi; Makita, Naoki; Mishra, Anup; Kulmala, Liisa; Adamczyk, Bartosz	2018	Effects of biochar on carbon and nitrogen fluxes in boreal forest soil	Low	Low	Low	Low	Low	Low	Low	Low	Low	Low	Low	Low	MB
Paz-Ferreiro, Jorge; Fu, Shenglei; Méndez, Ana; Gascó, Gabriel	2014	Interactive effects of biochar and the earthworm Pontoscolex corethrurus on plant productivity and soil enzyme activities	Low	Low	Medium	Low	Low	Low	Low	Medium	Low	Low	Low	Medium	MB
Persson, T.; Szulc, W.; Rutkowska, B.; Hoglind, M.; Hanslin, H. M.; Saebo, A.	2020	Impacts of organic soil amendments on forage grass production under different soil conditions	Low	Low	Low	Low	Low	Low	Low	Low	Low	Low	Low	Low	MB	It should have been deleted because no info about biochar and the feedstock used
Rafael, R. B. A.; Fernandez-Marcos, M. L.; Cocco, S.; Ruello, M. L.; Fornasier, F.; Corti, G.	2019	Benefits of Biochars and NPK Fertilizers for Soil Quality and Growth of Cowpea (Vigna unguiculata L. Walp.) in an Acid Arenosol	Low	Low	Low	Low	Low	Low	Low	Medium	Low	Low	Low	Medium	MB
SANG, DA	2017	… OF RICE HUSK BIOCHAR AS SOIL AMENDMENT FOR IMPROVEMENT OF RICE YIELD, NUTRIENT UPTAKE, SOIL PROPERTIES AND FERTILIZER …												High	MB	Not found
Schofield, H Kate; Pettitt, Tim R; Tappin, Alan D; Rollinson, Gavyn K; Fitzsimons, Mark F	2019	Biochar incorporation increased nitrogen and carbon retention in a waste-derived soil	Low	High	Medium	Low	High	High	Low	Medium	Low	Low	Low	High	MB
Schomberg, H. H.; Gaskin, J. W.; Harris, K.; Das, K. C.; Novak, J. M.; Busscher, W. J.; Watts, D. W.; Woodroof, R. H.; Lima, I. M.; Ahmedna, M.; Rehrah, D.; Xing, B.	2012	Influence of biochar on nitrogen fractions in a coastal plain soil	Low	Low	Low	Low	High	Low	Low	Low	Low	Low	Low	High	MB	Soil depth where the samoke was taken is not given
Singh, S Mia; FA Dijkstra; B	2018	Enhanced biological nitrogen fixation and competitive advantage of legumes in mixed pastures diminish with biochar aging	Low	Low	Medium	Low	Low	Low	Low	Medium	Low	Low	Low	Medium	MB
Song, Shuang; Arora, Srishti; Laserna, Anna Karen C.; Shen, Ye; Thian, Brian W. Y.; Cheong, Jia Chin; Tan, Jonathan K. N.; Chiam, Zhongyu; Fong, Siew Lee; Ghosh, Subhadip; Ok, Yong Sik; Li, Sam F. Y.; Tan, Hugh T. W.; Dai, Yanjun; Wang, Chi-Hwa	2020	Biochar for urban agriculture: Impacts on soil chemical characteristics and on Brassica rapa growth, nutrient content and metabolism over multiple growth cycles	Low	High	Medium	Low	High	High	Low	Medium	Low	Low	Low	High	MB
Sorrenti, G	2015	Biochar in perennial crops: nutritional, agronomical and environmental implications	Low	Low	Low	Low	Low	Low	Low	Low	Low	Low	Low	Low	MB	It should have been deleted because soil depth does not match
Sorrenti, G.; Toselli, M.	2016	Soil leaching as affected by the amendment with biochar and compost	Low	Low	Medium	Low	High	Low	Low	Medium	Low	Low	Low	High	MB
Specht, Cassandra	2014	The Use of Soil Amendments in the Revegetation of Smelter-impacted Soils Near Flin Flon, MB/Creighton, SK	Low	High	Medium	Low	Low	High	Low	Medium	Low	Low	Low	High	MB
Sulok Kevin Muyang, Tawie; Haruna, Ahmed Osumanu; Khew Choy, Yuen; Lai, Pei Sing; Zehnder Jarroop Augustine, Mercer; Wasli Mohd, Effendi; Aziz Zakry Fitri, Ab	2021	Use of organic soil amendments to improve soil health and yield of immature pepper (<i>Piper nigrum</i> L.)	Low	Low	High	Low	High	Low	Low	Medium	Low	Low	Low	High	MB
Ueno, T	2013	Effects of biochar and manure application on carbon and nitrogen flux from a soil column	Low	High	Medium	High	Low	High	Low	Medium	Low	Low	Low	High	MB
Uzoma, K. C.; Inoue, M.; Andry, H.; Fujimaki, H.; Zahoor, A.; Nishihara, E.	2011	Effect of cow manure biochar on maize productivity under sandy soil condition	Low	Low	Medium	Low	Low	Low	Low	Medium	Low	Low	Low	Medium	MB
Wang, L. L.; Wu, J.; Wang, Z. J.; Li, W. Z.; Zhang, K.	2017	Effects of Three Biochars as Adsorbents on Soils Adsorbing Ammonium Nitrogen in Biogas Slurry	Low	High	Low	Low	Low	High	Low	Medium	Medium	Medium	Low	High	MB
Waqas, M.; Khan, S.; Qing, H.; Reid, B. J.; Chao, C.	2014	The effects of sewage sludge and sewage sludge biochar on PAHs and potentially toxic element bioaccumulation in Cucumis sativa L	Low	High	Low	Low	Low	High	Low	Medium	Low	Low	Low	High	MB
Wu, Lipeng; Wei, Changbin; Zhang, Shirong; Wang, Yidong; Kuzyakov, Yakov; Ding, Xiaodong	2019	MgO-modified biochar increases phosphate retention and rice yields in saline-alkaline soil	Low	Low	Low	Low	Low	Low	Low	Medium	Low	Low	Low	Medium	MB
Xiao, L.; Meng, F.	2020	Evaluating the effect of biochar on salt leaching and nutrient retention of Yellow River Delta soil	Low	Low	Low	High	High	Low	Low	Medium	Low	Low	Low	High	MB	The experiment was implemented on 35 cm depth of soil but not a 30cm
	2021	Quanti-Qualitative Response of Swiss Chard (Beta vulgaris L. var. cycla) to Soil Amendment with Biochar-Compost Mixtures	Low	Low	Low	Low	Low	Low	Low	Medium	Low	Low	Low	Medium	MB
..., AO Adekiya; TM Agbede; CM Aboyeji; O Dunsin;	2019	Effects of biochar and poultry manure on soil characteristics and the yield of radish	Low	Low	Low	Low	Low	Low	Low	Low	Low	Low	Low	Low	MB
..., A Calamai; D Chiaramonti; D Casini; A Masoni;	2020	Short-term effects of organic amendments on soil properties and maize (Zea maize L.) growth	Low	Low	Low	Low	Low	Low	Low	Low	Low	Low	Low	Low	MB
..., JP BINDU; DD REDDY; P SANTHY; KM SELLAMUTHU;	2017	NUTRIENT LEACHING BEHAVIOUR OF AN ALFISOL AS AFFECTED BY TOBACCO STALK BIOCHAR AND SYNTHETIC ZEOLITE	High	High	Medium	High	Low	High	Low	Medium	High	Low	High	High	MB
..., M Sánchez-García; MA Sánchez-Monedero;	2020	N2O emissions during Brassica oleracea cultivation: Interaction of biochar with mineral and organic fertilization	Low	Low	Low	Low	Low	Low	Low	Low	Low	Low	Low	Low	MB	This should have been medium because it is not clear application rate
..., M Zolfi-Bavariani; A Ronaghi;	2016	Influence of poultry manure–derived biochars on nutrients bioavailability and chemical properties of a calcareous soil	Low	Low	Low	Low	Low	Low	Low	Low	Low	Low	Low	Low	MB
..., ST Shafie; MAM Salleh; LL Hang;	2012	Effect of pyrolysis temperature on the biochar nutrient and water retention capacity	Low	High	Medium	Low	High	High	Low	Medium	Low	Low	Low	High	MB
Agbede, T. M.; Adekiya, A. O.	2020	Influence of Biochar on Soil Physicochemical Properties, Erosion Potential, and Maize (Zea mays L.) Grain Yield under Sandy Soil Condition	Low	Low	Low	Low	Low	Low	Low	Low	Low	Low	Low	Low	MB
Ahmad, M Aon; M Khalid; ZA Zahir; R	2015	Low temperature produced citrus peel and green waste biochar improved maize growth and nutrient uptake, and chemical properties of calcareous soil	Low	Low	Medium	Low	Low	Low	Low	Medium	Low	Low	Low	Medium	MB
Alburquerque, J. A.; Salazar, P.; Barrón, V.; Torrent, J.; Del Campillo, M. D. C.; Gallardo, A.; Villar, R.	2013	Enhanced wheat yield by biochar addition under different mineral fertilization levels	Low	Low	Medium	Low	Low	Low	Low	Medium	Low	Low	Low	Medium	MB
Alves, A. R.; Holthusen, D.; Reichert, J. M.; Sarfaraz, Q.; da Silva, L. S.	2021	Biochar Amendment Effects on Microstructure Resistance of a Sandy Loam Soil Under Oscillatory Stress	Low	Low	Low	Low	Low	Low	Low	Low	Low	Low	Low	Low	MB
Assumpção, C Ribeiro Moreira de	2017	Effect of biochar on microbial biomass and biological nitrogen fixation	Low	High	Medium	Low	High	High	Low	Medium	Low	High	Low	High	MB
Bakshi, S.; He, Z. L.; Harris, W. G.	2014	Biochar Amendment Affects Leaching Potential of Copper and Nutrient Release Behavior in Contaminated Sandy Soils	Low	high	Low	Low	Low	High	Low	Medium	Low	Low	Low	High	MB
Beusch, C.; Cierjacks, A.; Bohm, J.; Mertens, J.; Bischoff, W. A.; de Araujo, J. C.; Kaupenjohann, M.	2019	Biochar vs. clay: Comparison of their effects on nutrient retention of a tropical Arenosol	Low	High	Medium	Low	High	Low	Low	Low	Low	Low	Low	High	MB
Bornø, Marie Louise; Joseph Osafo, Eduah; Müller-Stöver, Dorette Sophie; Liu, Fulai	2018	Effect of different biochars on phosphorus (P) dynamics in the rhizosphere of <i>Zea mays L.</i> (maize)	Low	Low	Low	Low	High	Low	Low	Medium	Low	Low	Low	High	MB
Botha, OG	2016	The effect of composted biochar on compost properties and mineralisation	Low	High	Low	Medium	High	High	Low	Medium	Low	Low	Low	High	MB
Bruun, E. W.; Müller-Stöver, D.; Ambus, P.; Hauggaard-Nielsen, H.	2011	Application of biochar to soil and N2O emissions: Potential effects of blending fast-pyrolysis biochar with anaerobically digested slurry	Low	High	Low	Low	Low	High	Low	Low	Low	Low	Medium	High	MB
Butphu, S.; Rasche, F.; Cadisch, G.; Kaewpradit, W.	2020	Eucalyptus biochar application enhances Ca uptake of upland rice, soil available P, exchangeable K, yield, and N use efficiency of sugarcane in a crop rotation system	Low	Low	Low	Low	Low	Low	Low	Low	Low	Low	Low	Low	MB
Cayuela, M. L.; Oenema, O.; Kuikman, P. J.; Bakker, R. R.; van Groenigen, J. W.	2010	Bioenergy by-products as soil amendments? Implications for carbon sequestration and greenhouse gas emissions	Low	Low	Low	Low	Low	Low	Low	Low	Low	Low	Low	Low	MB
Dorais, M.; Gagnon, F.; Laurin-Lanctôt, S.; Thériault, M.; Ménard, C.; Pepin, S.	2017	Short-term improvement of soil biological activity in biochar-amended organic greenhouse tomato crops	Low	Low	High	Low	Low	Low	Low	Low	Medium	High	Low	High	MB	Their data was not clear
Duarte, SJ		Biochar and its influence on soil physical and hydraulic properties	Low	Low	Low	Low	Low	Low	Low	Low	Medium	High	Low	High	MB
Egamberdieva, D.; Li, L.; Ma, H.; Wirth, S.; Bellingrath-Kimura, S. D.	2019	Soil Amendment With Different Maize Biochars Improves Chickpea Growth Under Different Moisture Levels by Improving Symbiotic Performance With Mesorhizobium ciceri and Soil Biochemical Properties to Varying Degrees	Low	Low	High	Low	Low	Low	Low	Medium	Low	Low	Low	High	MB
Foster, E. J.; Hansen, N.; Wallenstein, M.; Cotrufo, M. F.	2016	Biochar and manure amendments impact soil nutrients and microbial enzymatic activities in a semi-arid irrigated maize cropping system	Low	Low	Low	Low	Low	Low	Low	Low	Low	Low	Low	Low	MB
Futa, B.; Oleszczuk, P.; Andruszczak, S.; Kwiecinska-Poppe, E.; Kraska, P.	2020	Effect of Natural Aging of Biochar on Soil Enzymatic Activity and Physicochemical Properties in Long-Term Field Experiment	Low	Low	Low	Low	Low	Low	Low	Low	Low	Low	Low	Low	MB
Gao, Mengyu; Yang, Jinfeng; Liu, Chunmei; Gu, Bowen; Han, Meng; Li, Junwei; Li, Na; Liu, Ning; An, Ning; Dai, Jian; Liu, Xiaohua; Han, Xiaori	2021	Effects of long-term biochar and biochar-based fertilizer application on brown earth soil bacterial communities	Low	Low	Low	Low	Low	Low	Low	Low	Low	Low	Low	Low	MB
Gao, S.; DeLuca, T. H.	2018	Wood biochar impacts soil phosphorus dynamics and microbial communities in organically-managed croplands	Low	Low	Medium	Low	Low	Low	Low	Medium	Low	Low	Low	Medium	MB
Greenberg, I.; Kaiser, M.; Polifka, S.; Wiedner, K.; Glaser, B.; Ludwig, B.	2019	The effect of biochar with biogas digestate or mineral fertilizer on fertility, aggregation and organic carbon content of a sandy soil: Results of a temperate field experiment	Low	High	Low	Low	Low	High	Low	Medium	Low	Medium	Low	High	MB
Hall, D. J. M.; Bell, R. W.	2015	Biochar and Compost Increase Crop Yields but the Effect is Short Term on Sandplain Soils of Western Australia	Low	Low	Medium	Low	Low	Low	Low	Medium	Medium	Low	Low	Medium	MB
Han, Fengpeng; Ren, Lulu; Zhang, Xing-Chang	2016	Effect of biochar on the soil nutrients about different grasslands in the Loess Plateau	Low	High	Low	Low	Low	High	Low	Low	Low	Low	Low	High	MB
Houben, D.; Evrard, L.; Sonnet, P.	2013	Beneficial effects of biochar application to contaminated soils on the bioavailability of Cd, Pb and Zn and the biomass production of rapeseed (Brassica napus L.)	Low	Low	Low	Low	Low	Low	Low	Low	Low	Low	Low	Low	MB
Ippolito, J. A.; Novak, J. M.; Busscher, W. J.; Ahmedna, M.; Rehrah, D.; Watts, D. W.	2012	Switchgrass biochar affects two aridisols	Low	High	Low	Low	Low	High	Low	Medium	Low	Low	Low	High	MB
Lin, XW; Xie, ZB; Zheng, JY; Liu, Q; Bei, QC; Zhu, JG	2015	Effects of biochar application on greenhouse gas emissions, carbon sequestration and crop growth in coastal saline soil	Low	Low	Low	Low	Low	Low	Low	Medium	Low	Low	Low	Medium	MB
Liu, Liang; Shen, Guoqing; Sun, Mingxing; Cao, Xinde; Shang, Guofeng; Chen, Ping	2014	Effect of biochar on nitrous oxide emission and its potential mechanisms	Low	High	Low	Low	Low	High	Low	Low	Low	Medium	Low	High	MB
Liu, X.; Liu, C.; Gao, W.; Xue, C.; Guo, Z.; Jiang, L.; Li, F.; Liu, Y.	2019	Impact of biochar amendment on the abundance and structure of diazotrophic community in an alkaline soil	Low	Low	Low	Low	Low	Low	Low	Low	Low	Low	Low	Low	MB
Luo, C.; Yang, J.; Chen, W.; Han, F.	2020	Effect of biochar on soil properties on the Loess Plateau: Results from field experiments	Low	High	Low	Low	Low	High	Low	Low	Low	Medium	Low	High	MB
Manso, EF	2017	Biochar as A Liming Agent and Phosphorus Source to Enhance the Growth of Soya Bean in Two Acid Soils	Low	Low	Medium	Low	Low	Low	Low	Low	Low	Low	Low	Medium	MB
Mavi, M. S.; Singh, G.; Singh, B. P.; Sekhon, B. S.; Choudhary, O. P.; Sagi, S.; Berry, R.	2018	Interactive effects of rice-residue biochar and N-fertilizer on soil functions and crop biomass in contrasting soils	Low	Low	Low	Low	Low	Low	Low	Low	Low	Low	Low	Low	MB
Mokarram-Kashtiban, S.; Hosseini, S. M.; Kouchaksaraei, M. T.; Younesi, H.	2019	Biochar improves the morphological, physiological and biochemical properties of white willow seedlings in heavy metal-contaminated soil	Low	Low	Low	Low	Low	Low	Low	Low	Low	Low	Low	Low	MB
Nourmandipour, F.; Delavar, M. A.; Lal, R.; Joseph, S.; Siewert, C.	2021	Effects of Organic Amendments on Enzymes Activities in a Calcareous Sandy Soil	Low	Low	High	Low	Low	Low	Low	Medium	Medium	Low	Low	High	MB
Nystrom, Eric Thomas	2015	Biochar Effect on Soil Physical and Chemical Properties and Bermudagrass Growth	Low	Low	Low	Low	Low	Low	Low	Low	Low	Low	Low	Low	MB
Partey, Samuel T; Saito, Kazuki; Preziosi, Richard F; Robson, Geoffrey D	2016	Biochar use in a legume–rice rotation system: effects on soil fertility and crop performance	Low	Low	Low	Low	Low	Low	Low	Medium	Low	Low	Low	Medium	MB
Prendergast‐Miller, MT; Duvall, M; Sohi, SP	2014	Biochar–root interactions are mediated by biochar nutrient content and impacts on soil nutrient availability	Low	High	Medium	Low	Low	High	Low	Medium	Low	Low	Low	High	MB
Rafael, R. B. A.; Fernandez-Marcos, M. L.; Cocco, S.; Ruello, M. L.; Fornasier, F.; Corti, G.	2020	Increased phosphorus availability to corn resulting from the simultaneous applications of phosphate rock, calcareous rock, and biochar to an acid sandy soil	Low	Low	Low	Low	Low	Low	Low	Low	Low	Low	Low	Low	MB	Had to be minimum level of bias
Rajput, R.; Pokhriya, P.; Panwar, P.; Arunachalam, A.; Arunachalam, K.	2019	Soil nutrients, microbial biomass, and crop response to organic amendments in rice cropping system in the Shiwaliks of Indian Himalayas	Low	Low	Low	Low	Low	Low	Low	Low	Low	Low	Low	Low	MB	It had to be high or medium risk of bias, no info about biochar pyrolysis degree or its carbon rate
Rens, H.; Bera, T.; Alva, A. K.	2018	Effects of Biochar and Biosolid on Adsorption of Nitrogen, Phosphorus, and Potassium in Two Soils	Medium	High	Low	Low	Low	High	Low	Medium	Low	Low	Low	High	MB
Sanger, A.; Reibe, K.; Mumme, J.; Kaupenjohann, M.; Ellmer, F.; Ross, C. L.; Meyer-Aurich, A.	2017	Biochar application to sandy soil: effects of different biochars and N fertilization on crop yields in a 3-year field experiment	Low	Low	High	Low	Low	Low	Low	Low	Low	Low	Low	High	MB	It is very unclear if control and treatment plots match
Schulz, H.; Glaser, B.	2012	Effects of biochar compared to organic and inorganic fertilizers on soil quality and plant growth in a greenhouse experiment	Low	Low	Low	Low	High	Low	High	Medium	Low	Low	Low	High	MB
Selph, LE	2019	Investigation of the Impact of Nutrient-Enriched Biochars on Soil Physiochemical Properties and Forage Growth												High	MB	Content is not found
Sorrenti, G.; Ventura, M.; Toselli, M.	2016	Effect of biochar on nutrient retention and nectarine tree performance: A three-year field trial	Low	Low	Medium	Low	Low	Low	Low	Medium	Low	Low	Low	Medium	MB	Sand soil was taken from 50 cm depth
Speratti, Alicia B.; Johnson, Mark S.; Heiriane Martins, Sousa; Dalmagro, Higo J.; Eduardo Guimarães, Couto	2018	Biochars from local agricultural waste residues contribute to soil quality and plant growth in a Cerrado region (Brazil) Arenosol	Low	Low	Low	Low	Low	Low	Low	Low	Low	Low	Low	Low	MB
Sun, L.; Li, L.; Chen, Z.; Wang, J.; Xiong, Z.	2014	Combined effects of nitrogen deposition and biochar application on emissions of N2O, CO2 and NH3 from agricultural and forest soils	Low	High	Low	Low	Low	High	Low	Low	Low	Low	Low	High	MB
Sun, Y.; Zhang, N.; Yan, J.; Zhang, S.	2020	Effects of soft rock and biochar applications on millet (setaria italica l.) crop performance in sandy soil	Low	Low	Low	Low	Low	Low	Low	Low	Low	Low	Low	Low	MB
Wang, Z.; Zong, H.; Zheng, H.; Liu, G.; Chen, L.; Xing, B.	2015	Reduced nitrification and abundance of ammonia-oxidizing bacteria in acidic soil amended with biochar	Low	High	Medium	Low	High	High	Low	Low	Low	Low	Low	High	MB	It had to be deleted at Full text screening because the soil is silty soil
Xie, Z.; Xu, Y.; Liu, G.; Liu, Q.; Zhu, J.; Tu, C.; Amonette, J. E.; Cadisch, G.; Yong, J. W. H.; Hu, S.	2013	Impact of biochar application on nitrogen nutrition of rice, greenhouse-gas emissions and soil organic carbon dynamics in two paddy soils of China	Low	Low	Low	Low	Low	Low	Low	Low	Low	Low	Low	Low	MB
Xu, Gang; Sun, JunNa; Shao, HongBo; Chang, Scott X	2014	Biochar had effects on phosphorus sorption and desorption in three soils with differing acidity	Low	High	Medium	Medium	Medium	High	Low	Medium	Low	Low	Low	High	MB
Yadav, V.; Jain, S.; Mishra, P.; Khare, P.; Shukla, A. K.; Karak, T.; Singh, A. K.	2019	Amelioration in nutrient mineralization and microbial activities of sandy loam soil by short term field aged biochar	Low	Low	Low	Low	High	Low	Low	Medium	Medium	Medium	Low	High	MB
Yang, Q.; Ravnskov, S.; Neumann Andersen, M.	2020	Nutrient uptake and growth of potato: Arbuscular mycorrhiza symbiosis interacts with quality and quantity of amended biochars	Low	Low	Low	Low	High	Low	Low	Low	Low	Low	Low	High	MB	Soil depth that sample was taken is not given
Zhang, Guixiang; Guo, Xiaofang; Zhu, Yuen; Han, Zhiwang; He, Qiusheng; Zhang, Fengsong	2017	Effect of biochar on the presence of nutrients and ryegrass growth in the soil from an abandoned indigenous coking site: the potential role of biochar in the revegetation of contaminated site	Low	High	Low	Low	Low	High	Low	Low	Low	Low	Low	High	MB
Zhao, Y. X.; Chen, Y. Q.; Dai, H. C.; Cui, J. X.; Wang, L.; Sui, P.	2021	Effects of Organic Amendments on the Improvement of Soil Nutrients and Crop Yield in Sandy Soils during a 4-Year Field Experiment in Huang-Huai-Hai Plain, Northern China	Low	Low	High	Low	Low	Low	Low	Low	Low	Low	Low	High	MB	The control was treated with straw while biochar applied only itself, I think they don’t match
..., AR Dzvene; C Chiduza; PNS Mnkeni;	2019	Characterisation of livestock biochars and their effect on selected soil properties and maize early growth stage in soils of Eastern Cape province, South Africa	Low	Low	Medium	Low	Low	Low	Low	Medium	Low	Medium	Low	Medium	MB	In their replication something is not right because they have 5 treatments including control for two soil (10 treatments in total) then they replicated 3 times and they have 40 treatment which should have been 30 I think
..., AG Shar; H Zhao; X Tian; AH Shar; TA Siyal;	2021	Contrasting effects of maize straw, coal fly ash and their biochars on nutrient mineralization, enzyme activities and CO2 emissions sandy loess soil	Low	Low	Low	Low	Low	Low	Low	Low	Low	Low	Low	Low	MB	It should have been medium
..., BAE Gamal; NE Khalafallah;	2020	IMPACT OF SULPHUR AND BIOCHAR APPLICATIONS ON SOIL PROPERTIES AND PRODUCTIONS OF WHEAT AND SOYBEAN YIELDS IN SOILS HAVING …	Low	Low	Low	Low	Low	Low	Low	Medium	Low	Low	Low	Medium	MB	They used split plot design
..., J Strock; A Ranaivoson; G Feyereisen; K Spokas;	2017	Nutrient removal in agricultural drainage ditches	High	High	Medium	High	High	High	Medium	Medium	Low	Medium	High	High	MB
..., N Parker; WA Agyare; E Bessah;	2020	Biochar as a substitute for inorganic fertilizer: Effects on soil chemical properties and maize growth in Ghana	Low	High	High	Low	Low	High	Low	Medium	Low	Low	Low	High	MB
..., N Thammasom; P Vityakon; P Lawongsa;	2016	Biochar and rice straw have different effects on soil productivity, greenhouse gas emission and carbon sequestration in Northeast Thailand paddy soil	Low	Low	Low	Low	Low	Low	Low	Low	Low	Low	Low	Low	MB	DUPLICATE
Agbede, T. M.; Adekiya, A. O.; Odoja, A. S.; Bayode, L. N.; Omotehinse, P. O.; Adepehin, I.	2020	Effects of biochar and poultry manure on soil properties, growth, quality, and yield of cocoyam (Xanthosoma sagittifoliumSchott) in degraded tropical sandy soil	Low	Low	Low	Low	Low	Low	Low	Low	Low	Low	Low	Low	MB
Alburquerque, José Antonio; Cabello, Marta; Avelino, Rebeca; Barrón, Vidal; del Campillo, María Carmen; Torrent, José	2015	Plant growth responses to biochar amendment of Mediterranean soils deficient in iron and phosphorus	Low	Low	Medium	High	High	Low	Low	Medium	Low	Low	Low	High	MB
Alves, B. S. Q.; Zelaya, K. P. S.; Colen, F.; FrazÃO, L. A.; Napoli, A.; Parikh, S. J.; Fernandes, L. A.	2021	Effect of sewage sludge and sugarcane bagasse biochar on soil properties and sugar beet production	Low	Low	Low	Low	Low	Low	Low	Low	Low	Low	Low	Low	MB
Angst, Teri	2013	Evaluating the impacts of biochar on the fate and dynamics of dairy manure in agricultural soil	Low	Low	Low	Low	Low	Low	Low	Medium	Low	Low	Low	Medium	MB	Only CHAPTER 5 is related
Atiah, K	2012	Evaluation of local feedstocks for biochar production and potential use of it as soil amendment for lettuce (lactuca sativa. l) production	Low	Low	Low	Low	Low	Low	Low	Medium	Low	Medium	Low	Medium	MB	Only CHAPTER 7 is related
Backer, Rachel	2017	Biochar soil amendments in Southwestern Québec, Canada: An investigation of impact on crop yields, interaction with N fertilizer and characterization of the biochar volatilome												High	MB	Content is not found
Barnes, Rebecca T.; Gallagher, Morgan E.; Masiello, Caroline A.; Liu, Zuolin; Dugan, Brandon	2014	Biochar-Induced Changes in Soil Hydraulic Conductivity and Dissolved Nutrient Fluxes Constrained by Laboratory Experiments	Low	High	Medium	Low	High	High	Low	Medium	Medium	High	Low	High	MB
Bi, Y.; Cai, S.; Wang, Y.; Xia, Y.; Zhao, X.; Wang, S.; Xing, G.	2019	Assessing the viability of soil successive straw biochar amendment based on a five-year column trial with six different soils: Views from crop production, carbon sequestration and net ecosystem economic benefits	Low	High	Low	Low	Low	High	Low	Medium	Low	Low	Low	High	MB
Buecker, J.; Kloss, S.; Wimmer, B.; Rempt, F.; Zehetner, F.; Soja, G.	2016	Leachate Composition of Temperate Agricultural Soils in Response to Biochar Application	Low	Low	Low	Low	Low	Low	Low	Low	Low	Low	Low	Low	MB
Case, S. D. C.; Uno, H.; Nakajima, Y.; Stoumann Jensen, L.; Akiyama, H.	2018	Bamboo biochar does not affect paddy soil N2O emissions or source following slurry or mineral fertilizer amendment—a 15N tracer study	Low	High	Low	Low	Low	High	Low	Medium	Medium	Low	Low	High	MB
Chen, H.; Yang, X.; Wang, H.; Sarkar, B.; Shaheen, S. M.; Gielen, G.; Bolan, N.; Guo, J.; Che, L.; Sun, H.; Rinklebe, J.	2020	Animal carcass- and wood-derived biochars improved nutrient bioavailability, enzyme activity, and plant growth in metal-phthalic acid ester co-contaminated soils: A trial for reclamation and improvement of degraded soils	Low	Low	Low	Low	High	Low	Low	Low	Low	Low	Low	High	MB	It had to be deleted at CA stage because soil texture is not given
Cornelissen, G	2011	Biochar in conservation farming in Zambia. Improving crop yield and storing carbon. Progress report February 2011	Medium	Low	Medium	Low	Medium	Low	Low	Medium	Medium	Low	Low	Medium	MB	This study is a bit difficult to interpret, maybe should be deleted
Du, Z. L.; Zhao, J. K.; Wang, Y. D.; Zhang, Q. Z.	2017	Biochar addition drives soil aggregation and carbon sequestration in aggregate fractions from an intensive agricultural system	Low	Low	Low	Low	High	Low	Low	Medium	Low	Medium	Low	High	MB
El-Shony, M. A. M.; Farid, I. M.; El-Kamar, F. A.; Abbas, M. H. H.; Abbas, H. H.	2019	Ameliorating a Sandy Soil Using Biochar and Compost Amendments and Their Implications as Slow Release Fertilizers on Plant Growth	Low	Low	Low	High	Low	Low	High	Medium	Low	Low	Low	High	MB
Fresno, T.; Moreno-Jimenez, E.; Penalosa, J. M.	2016	Assessing the combination of iron sulfate and organic materials as amendment for an arsenic and copper contaminated soil. A chemical and ecotoxicological approach	Low	High	High	Low	Low	High	Low	Medium	Low	Low	Low	High	MB
Gallery, JS Fehmi; C Rasmussen; RE		Biochar and woodchip amendments alter restoration outcomes, microbial processes, and soil moisture	Low	Low	Low	Low	High	Low	Low	Low	Low	Low	Low	High	MB	Soil was taken from 1.75 m
Gao, Suduan; Wang, Dong; Dangi, Sadikshya R.; Duan, Yinghua; Pflaum, Tom; Gartung, Jim; Qin, Ruijun; Turini, Thomas	2020	Nitrogen dynamics affected by biochar and irrigation level in an onion field	Low	Low	Low	Low	Low	Low	Low	Medium	Low	Low	Low	Medium	MB
Gaskin, Julia W; Speir, R Adam; Harris, Keith; Das, KC; Lee, R Dewey; Morris, Lawrence A; Fisher, Dwight S	2010	Effect of peanut hull and pine chip biochar on soil nutrients, corn nutrient status, and yield	Low	Low	Low	Low	Low	Low	Low	Medium	Low	Low	Low	Medium	MB
Gavili, E.; Moosavi, A. A.; Choghamarani, F. M.	2018	Cattle manure biocty-40har potential for ameliorating soil physical characteristics and spinach response under drought	Low	Low	Low	Low	High	Low	Low	Low	Low	High	Low	High	MB	Iy had to be deleted at FT stage
Gonzaga, M. I. S.; de Jesus Santos, J. C.; de Almeida, A. Q.; da Ros, K.; Santos, W. M.	2021	Nitrogen and phosphorus availability in the rhizosphere of maize plants cultivated in biochar amended soil	Low	Low	Low	Low	Low	Low	Low	Low	Low	Low	Low	Low	MB
Gupta, R. K.; Hussain, A.; Yadvinder, Singh; Sooch, S. S.; Kang, J. S.; Sharma, S.; Dheri, G. S.	2019	Rice straw biochar improves soil fertility, growth, and yield of rice-wheat system on a sandy loam soil	Low	Low	Low	Low	Low	Low	Low	Low	Low	Low	Low	Low	MB	It had to be Medium risk of bias
Hüppi, R.; Neftel, A.; Lehmann, M. F.; Krauss, M.; Six, J.; Leifeld, J.	2016	N use efficiencies and N2O emissions in two contrasting, biochar amended soils under winter wheat - Cover crop - Sorghum rotation	Medium	High	Medium	Low	Low	High	Low	Medium	Low	Medium	Low	High	MB
Ippolito, JA; Grob, J; Donnelly, A	2015	Anatomy of a field trial: Wood-based biochar and compost influences a Pacific Northwest soil	Low	Low	Low	Low	Low	Low	Low	Medium	Low	High	Low	High	MB	Results are not related. There is only one result which is Vech N uptake (not sure what it is)
Klinglmüller, M	2013	Effects of biochar on greenhouse gas fluxes from agricultural soils and resulting greenhouse gas abatement costs: an Austrian case study	Low	Low	Medium	Low	Low	Low	Low	Medium	Medium	Medium	Low	Medium	MB	Not very related maybe can be deleted because it has a lot medium
Liu, J.; Schulz, H.; Brandl, S.; Miehtke, H.; Huwe, B.; Glaser, B.	2012	Short-term effect of biochar and compost on soil fertility and water status of a Dystric Cambisol in NE Germany under field conditions	Low	High	Medium	Medium	High	High	Low	Medium	Low	Low	Low	High	MB
Liu, SS Akhtar; MN Andersen; F	2015	Residual effects of biochar on improving growth, physiology and yield of wheat under salt stress	Low	Low	Medium	Low	High	Low	Low	Medium	Low	Medium	Low	High	MB
Liu, X. R.; Ren, J. Q.; Zhang, Q. W.; Liu, C.	2019	Long-term effects of biochar addition and straw return on N2O fluxes and the related functional gene abundances under wheat-maize rotation system in the North China Plain	Low	Low	Low	Low	Low	Low	Low	Low	Low	Low	Low	Low	MB
Lopez, Vivian Dominique	2014	Biochar as a soil amendment: Impact on hydraulic and physical properties of an arable loamy sand soil	Low	High	Low	Low	Low	High	Low	Low	Medium	Low	Low	High	MB
Manka'abusi, Delphine; Lompo, Désiré J. P.; Steiner, Christoph; Ingold, Mariko; Edmund Kyei, Akoto-Danso; Werner, Steffen; Häring, Volker; Nyarko, George; Marschner, Bernd; Buerkert, Andreas	2020	Carbon dioxide and gaseous nitrogen emissions from biochar‐amended soils under wastewater irrigated urban vegetable production of Burkina Faso and Ghana	Low	Low	Low	Low	Low	Low	Low	Low	Medium	Medium	Low	Medium	MB
Mensah, Albert Kobina; Kwame Agyei, Frimpong	2018	Biochar and/or Compost Applications Improve Soil Properties, Growth, and Yield of Maize Grown in Acidic Rainforest and Coastal Savannah Soils in Ghana	Low	Low	Low	Low	Low	Low	Low	Low	Low	Low	Low	Low	MB
Mia, S.; Singh, B.; Dijkstra, F. A.	2017	Aged biochar affects gross nitrogen mineralization and recovery: a 15N study in two contrasting soils	Low	Low	Low	Low	Low	Low	Low	Low	Low	Medium	Low	Medium	MB
Moradi, Salahedin; Rasouli-Sadaghiani, Mir Hassan; Sepehr, Ebrahim; Khodaverdiloo, Habib; Barin, Mohsen	2019	Soil nutrients status affected by simple and enriched biochar application under salinity conditions	Low	Low	Low	Low	Low	Low	Low	Low	Low	Low	Low	Low	MB
Nurida, NL	2021	Addition of biochar to urea and urine fertilizer for improving soil chemical properties and maize yield in acid upland, East Lampung	Low	Low	Medium	Low	Low	Low	High	Medium	High	Low	Low	High	MB
Ojeda, G.; Mattana, S.; Avila, A.; Alcaniz, J. M.; Volkmann, M.; Bachmann, J.	2015	Are soil-water functions affected by biochar application?	Low	High	Low	Low	Medium	High	Low	Medium	Medium	Low	Low	High	MB
Pereira, R. C.; Hedley, M.; Arbestain, M. C.; Wisnubroto, E.; Green, S.; Saggar, S.; Kusumo, B. H.; Mahmud, A. F.	2016	Net changes of soil C stocks in two grassland soils 26months after simulated pasture renovation including biochar addition	Low	Low	Low	Low	Low	Low	Low	Low	Medium	Low	Low	Medium	MB
Rashti, Mehran Rezaei; Esfandbod, Maryam; Phillips, Ian R; Chen, Chengrong	2019	Rhizosphere management by biochar and leaching improved plant performance in fresh bauxite residue sand	Low	High	Medium	Low	High	High	Low	Medium	Low	Low	Low	High	MB
Ren, C.; Guo, D.; Liu, X.; Li, R.; Zhang, Z.	2020	Performance of the emerging biochar on the stabilization of potentially toxic metals in smelter- and mining-contaminated soils	Low	Low	Low	Low	Low	Low	Low	Medium	Low	Medium	Low	Medium	MB
Richard, Robert P.; Potvin, Lynette R.; Kane, Evan S.; Handler, Stephen D.; Smith, Patrick J.; Peterson, Don	2018	Biochar and Wood Ash Amendments for Forestry in the Lake States: Field Report and Initial Results	Low	Low	Low	Low	Low	Low	Low	Medium	Low	High	Low	High	MB
Robson, ST Partey; RF Preziosi; GD	2014	Short-term interactive effects of biochar, green manure, and inorganic fertilizer on soil properties and agronomic characteristics of maize	Low	Low	Medium	Low	High	Low	Low	Medium	Low	Low	Low	High	MB
Sarma, B.; Borkotoki, B.; Narzari, R.; Kataki, R.; Gogoi, N.	2017	Organic amendments: Effect on carbon mineralization and crop productivity in acidic soil	Low	Low	Low	Low	Low	Low	Low	Low	Low	Low	Low	Low	MB
Senbayram, M.; Saygan, E. P.; Chen, R. R.; Aydemir, S.; Kaya, C.; Wu, D.; Bladogatskaya, E.	2019	Effect of biochar origin and soil type on the greenhouse gas emission and the bacterial community structure in N fertilised acidic sandy and alkaline clay soil	Low	Low	Low	Low	Low	Low	Low	Medium	Low	Low	Low	Medium	MB
Shanta, NK	2012	Biochar and PGPR as Methods for Low-input Management of Bioenergy Grasses	Low	Low	Low	Low	High	Low	Low	Low	Low	Low	Low	High	MB	It could have been related but they did not give any info about soil sample depth
Speratti, A. B.; Johnson, M. S.; Sousa, H. M.; Dalmagro, H. J.; Couto, E. G.	2018	Biochar feedstock and pyrolysis temperature effects on leachate: DOC characteristics and nitrate losses from a Brazilian Cerrado Arenosol mixed with agricultural waste biochars	Low	Low	Low	Low	Low	Low	Low	Low	Low	Low	Low	Low	MB
Subedi, R.; Taupe, N.; Pelissetti, S.; Petruzzelli, L.; Bertora, C.; Leahy, J. J.; Grignani, C.	2016	Greenhouse gas emissions and soil properties following amendment with manure-derived biochars: Influence of pyrolysis temperature and feedstock type	Low	Low	Low	Low	Low	Low	Low	Medium	Low	Low	Low	Medium	MB
Tammeorg, P.; Simojoki, A.; Makela, P.; Stoddard, F. L.; Alakukku, L.; Helenius, J.	2014	Biochar application to a fertile sandy clay loam in boreal conditions: effects on soil properties and yield formation of wheat, turnip rape and faba bean	Low	Low	Low	Low	Low	Low	Low	Low	Low	Low	Low	Low	MB
Thers, H.; Abalos, D.; Dorsch, P.; Elsgaard, L.	2020	Nitrous oxide emissions from oilseed rape cultivation were unaffected by flash pyrolysis biochar of different type, rate and field ageing	Low	Low	Low	Low	Low	Low	Low	Low	Low	Low	Low	Low	MB
Wisnubroto, EI	2015	… the effect of biochar addition and the use of pasture species with different rooting systems on soil fertility and carbon storage: a thesis presented in partial fulfilment of …	Low	Low	Low	Low	Low	Low	Low	Low	Low	Low	Low	Low	MB	Only Capter 3 is related
Yang, W.; Feng, G.; Miles, D.; Gao, L.; Jia, Y.; Li, C.; Qu, Z.	2020	Impact of biochar on greenhouse gas emissions and soil carbon sequestration in corn grown under drip irrigation with mulching	Low	Low	Low	Low	Low	Low	Low	Low	Medium	Low	Low	Medium	MB
You, J.; Sun, L.; Liu, X.; Hu, X.; Xu, Q.	2019	Effects of sewage sludge biochar on soil characteristics and crop yield in loamy sand soil	Low	Low	Low	Low	Low	Low	Low	Low	Low	Low	Low	Low	MB	Control and treatment is not comparable and had to be High risk of bias
Zhang, Qing-Zhong; Wang, Xia-Hui; Du, Zhang-Liu; Liu, Xin-Ren; Wang, Yi-Ding	2013	Impact of biochar on nitrate accumulation in an alkaline soil	Low	Low	Low	Low	Low	Low	Low	Low	Low	Low	Low	Low	MB
Zheng, Jufeng; Han, Jiming; Liu, Zhiwei; Xia, Wenbin; Zhang, Xuhui; Li, Lianqing; Liu, Xiaoyu; Bian, Rongjun; Cheng, Kun; Zheng, Jinwei; Pan, Genxing	2017	Biochar compound fertilizer increases nitrogen productivity and economic benefits but decreases carbon emission of maize production	Low	Low	Low	Low	Low	Low	Low	Low	Low	Low	Low	Low	MB
..., BN Niranjan; HC Prakasha; HM Meena;	2020	Effect of biochar on growth, yield and nutrient uptake by finger millet in acidic soil	Low	Low	Medium	Low	High	Low	Low	Medium	High	Low	Low	High	MB
..., CCG Silva; EV Medeiros; GGM Fracetto; FJC Fracetto;	2021	Coffee waste as an eco-friendly and low-cost alternative for biochar production impacts on sandy soil chemical attributes and microbial gene abundance	Low	Low	Medium	Low	Low	Low	Low	Medium	High	Low	Low	High	MB	Results are not readable
..., H Cao; L Ning; M Xun; F Feng; P Li; S Yue; J Song;	2019	Biochar can increase nitrogen use efficiency of Malus hupehensis by modulating nitrate reduction of soil and root	Low	Low	Low	Low	Low	Low	Low	Medium	Low	Low	Low	Medium	MB
..., LM Macdonald; M Farrell; L Van Zwieten;	2014	Plant growth responses to biochar addition: an Australian soils perspective	Low	Low	Low	Low	High	Low	Low	Low	Low	Medium	Low	High	MB	sand percentage is not given
..., MIS Gonzaga; CL Mackowiak; NB Comerford;	2017	Pyrolysis methods impact biosolids-derived biochar composition, maize growth and nutrition	Low	Low	Low	Low	Low	Low	Low	Medium	High	Low	Low	High	MB
..., N Teutscherova; J Houška; M Navas; A Masaguer;	2018	Leaching of ammonium and nitrate from Acrisol and Calcisol amended with holm oak biochar: A column study	Low	High	Low	Low	Low	High	Low	Medium	Low	Low	Low	High	MB
..., N Thammasoma; P Vityakona; P Lawongsaa;	2016	Department of Land Resources and Environment, Faculty of Agriculture, Khon 9	Low	Low	Low	Low	Low	Low	Low	Low	Low	Low	Low	Low	MB	DUPLICATE
..., RK Gupta; A Hussain; SS Sooch; JS Kang;	2020	Rice straw biochar improves soil fertility, growth, and yield of rice–wheat system on a sandy loam soil	Low	Low	Low	Low	Low	Low	Low	Medium	Low	Low	Low	Medium	MB
Agbede, T. M.; Odoja, A. S.; Bayode, L. N.; Omotehinse, P. O.; Adepehin, I.	2020	Effects of biochar and poultry manure on soil properties, growth, yield and quality of cocoyam (Xanthosoma sagittifolium Schott) grown in sandy soil	Low	Low	Low	Low	Low	Low	Low	Low	Low	Low	Low	Low	MB
Amoah-Antwi, C.; Kwiatkowska-Malina, J.; Fenton, O.; Szara, E.; Thornton, S. F.; Malina, G.	2021	Holistic Assessment of Biochar and Brown Coal Waste as Organic Amendments in Sustainable Environmental and Agricultural Applications	Low	High	Low	Low	Low	High	Low	Medium	Low	Low	Low	High	MB
Angst, Teri E.; Patterson, Colin J.; Reay, David S.; Anderson, Peter; Peshkur, Tanya A.; Sohi, Saran P.	2013	Biochar Diminishes Nitrous Oxide and Nitrate Leaching from Diverse Nutrient Sources	Low	Low	Low	Low	Low	Low	Low	Low	Low	Low	Low	Low	MB
Asadu, E Ndor; OJ Jayeoba; CLA	2015	Effect of biochar soil amendment on soil properties and yield of sesame varieties in Lafia, Nigeria	Low	Low	Low	Low	Low	Low	Low	Low	Low	Low	Low	Low	MB
Backer, Rachel GM; Saeed, Werda; Seguin, Philippe; Smith, Donald L	2017	Root traits and nitrogen fertilizer recovery efficiency of corn grown in biochar-amended soil under greenhouse conditions	Low	Low	Low	Low	High	Low	Low	Medium	Low	Low	Low	High	MB
Basso, Andres Santiago	2012	Effect of fast pyrolysis biochar on physical and chemical properties of a sandy soil	Low	High	Low	Medium	Low	High	Low	Medium	High	Low	Low	High	MB
Bitarafan, Z.; Jensen, S. M.; Liu, F.; Andreasen, C.	2019	Intercropping fenugreek (Trigonella foenum-graecum L.) and barley (Hordeum vulgare L.) with and without biochar: Tests along a competition gradient	Low	Low	Medium	Low	Low	Low	Low	Medium	Low	High	Low	High	MB
Borchard, N.; Siemens, J.; Ladd, B.; Möller, A.; Amelung, W.	2014	Application of biochars to sandy and silty soil failed to increase maize yield under common agricultural practice	Low	Low	Medium	Low	Low	Low	Low	Medium	Low	Low	Low	Medium	MB
Calvelo Pereira, R.; Hedley, M.; Camps Arbestain, M.; Wisnubroto, E.; Green, S.; Saggar, S.; Kusumo, B. H.; Mahmud, A. F.	2016	Net changes of soil C stocks in two grassland soils 26 months after simulated pasture renovation including biochar addition	Low	Low	Medium	Low	Low	Low	Medium	Medium	Medium	Low	Low	Medium	MB	Too many medium maybe should be deleted
Chen, J.; Sun, X.; Zheng, J.; Zhang, X.; Liu, X.; Bian, R.; Li, L.; Cheng, K.; Zheng, J.; Pan, G.	2018	Biochar amendment changes temperature sensitivity of soil respiration and composition of microbial communities 3 years after incorporation in an organic carbon-poor dry cropland soil	Low	Low	Low	Low	Low	Low	Low	Low	Low	Low	Low	Low	MB
Chen, L.; Liu, M.; Ali, A.; Zhou, Q.; Zhan, S.; Chen, Y.; Pan, X.; Zeng, Y.	2020	Effects of Biochar on Paddy Soil Fertility Under Different Water Management Modes	Low	Low	Low	Low	Low	Low	Low	Medium	Low	Low	Low	Medium	MB
Dil, Matthew	2011	The effects of nitrogen-enriched biochar on maize (Zea mays) productivity and soil organic carbon	Low	Low	Medium	Low	Low	Low	Low	Medium	Low	Low	Low	Medium	MB
Feng, Jing; Yang, Zhijiang; Chen, Xiaomin; Liu, Wei; Guo, Bilin; Lin, Gaozhe; Huang, Ronghui; Liu, Wenxin	2019	Potentially hazardous element accumulation in rice tissues and their availability in soil systems after biochar amendments	Low	Low	Low	Low	Low	Low	Low	Low	Low	Low	Low	Low	MB
Gamage, D. N. V.; Mapa, R. B.; Dharmakeerthi, R. S.; Biswas, A.	2016	Effect of rice-husk biochar on selected soil properties in tropical Alfisols	Low	Low	Low	Low	Low	Low	Low	Low	Low	High	Low	High	MB
Gao, S.; Hoffman-Krull, K.; DeLuca, T. H.	2017	Soil biochemical properties and crop productivity following application of locally produced biochar at organic farms on Waldron Island, WA	Low	Low	Low	Low	Low	Low	Low	Low	Low	Low	Low	Low	MB
Gonzaga, M. I. S.; Mackowiak, C.; de Almeida, A. Q.; de Carvalho, J. I. T.; Andrade, K. R.	2018	Positive and negative effects of biochar from coconut husks, orange bagasse and pine wood chips on maize (Zea mays L.) growth and nutrition	Low	Low	Low	Low	High	Low	Low	Medium	Low	Low	Low	High	MB
Haider, F. U.; Coulter, J. A.; Cheema, S. A.; Farooq, M.; Wu, J.; Zhang, R.; Shuaijie, G.; Liqun, C.	2021	Co-application of biochar and microorganisms improves soybean performance and remediate cadmium-contaminated soil	Low	Low	Low	Low	High	Low	Low	Medium	Low	High	Low	High	MB
Hailegnaw, Niguss Solomon; Mercl, Filip; Pračke, Kateřina; Száková, Jiřina; Tlustoš, Pavel	2019	Mutual relationships of biochar and soil pH, CEC, and exchangeable base cations in a model laboratory experiment	Low	High	Medium	Low	Low	High	Low	Medium	Low	Low	Low	High	MB
Hariyono, B.; Utomo, W. H.; Utami, S. R.; Islami, T.	2020	Utilization of the trash biochar and waste of sugarcane to improve the quality of sandy soil and growth of sugarcane	Low	Low	Medium	Low	High	Low	Low	Medium	Low	Low	Low	High	MB
Jarosz, R.; Mierzwa-Hersztek, M.; Gondek, K.; Kopec, M.; Losak, T.; Marcinska-Mazur, L.		Changes in quantity and quality of organic matter in soil after application of poultry litter and poultry litter biochar-5-year field experiment	Low	High	Medium	Low	High	High	Low	Low	Medium	Medium	Low	High	MB
Jay, C. N.; Fitzgerald, J. D.; Hipps, N. A.; Atkinson, C. J.	2015	Why short-term biochar application has no yield benefits: evidence from three field-grown crops	Low	High	Medium	Low	High	High	Low	Medium	Low	Low	Low	High	MB
Keith, Alexandra; Singh, Balwant; Dijkstra, Feike A; van Ogtrop, Floris	2016	Biochar field study: greenhouse gas emissions, productivity, and nutrients in two soils	Low	Low	Low	Low	Low	Low	Low	Medium	Low	Low	Low	Medium	MB
Kou, J Dennis; K	2013	Evaluating the agronomic benefits of biochar amended soils in an organic system: results from a field study at the UBC Farm, Vancouver	Low	Low	Low	Low	Low	Low	Low	Low	Low	Low	Low	Low	MB
Liu, X.; Zhou, J.; Chi, Z.; Zheng, J.; Li, L.; Zhang, X.; Zheng, J.; Cheng, K.; Bian, R.; Pan, G.	2019	Biochar provided limited benefits for rice yield and greenhouse gas mitigation six years following an amendment in a fertile rice paddy	Low	High	Low	Low	Low	Low	Low	Low	Low	Low	Low	Low	MB
Lu, K.; Yang, X.; Shen, J.; Robinson, B.; Huang, H.; Liu, D.; Bolan, N.; Pei, J.; Wang, H.	2014	Effect of bamboo and rice straw biochars on the bioavailability of Cd, Cu, Pb and Zn to Sedum plumbizincicola	Low	High	Low	Low	Low	High	Low	Low	Low	Low	Low	High	MB
Lusibisa, Siphiwe Gloria	2015	Effect of biochar and phosphorus fertilizer application on selected soil properties and agronomic performance of chickpea (Cicer arietium)												High	MB	Content is not found
Marschner, KA Frimpong; E Abban-Baidoo; B	2020	Can combined compost and biochar application improve the quality of a highly weathered coastal savanna soil?	Low	High	Medium	Low	Low	High	Medium	Medium	Low	Low	Low	High	MB
Mendez, A.; Gomez, A.; Paz-Ferreiro, J.; Gasco, G.	2012	Effects of sewage sludge biochar on plant metal availability after application to a Mediterranean soil	Low	High	Low	Low	High	High	Low	Medium	Low	Medium	Low	High	MB
Mishra, A	2018	Effects of biochar on soil respiration and nitrogen mineralization in boreal forests	Low	High	Low	Low	Low	High	Low	Low	Low	Low	Low	High	MB
Mohamed, B. A.; Ellis, N.; Kim, C. S.; Bi, X.	2017	The role of tailored biochar in increasing plant growth, and reducing bioavailability, phytotoxicity, and uptake of heavy metals in contaminated soil	Low	High	Low	Low	Low	High	Medium	Medium	Low	Low	Low	High	MB
Naseri, I Nikravesh; S Boroomandnasab; ASM Abd Ali	2019	Wheat straw biochar application to loam-sand soil: impact on yield components of summer maize and some soil properties	Low	Low	Low	Low	Low	Low	Medium	Medium	Low	Medium	Low	Medium	MB
Novak, J. M.; Busscher, W. J.; Watts, D. W.; Laird, D. A.; Ahmedna, M. A.; Niandou, M. A. S.	2010	Short-term CO2 mineralization after additions of biochar and switchgrass to a Typic Kandiudult	Low	High	Low	Low	Low	High	Low	Medium	Low	Medium	Low	High	MB
Orge, M Sarong; RF	2015	Effect of rice hull biochar on the fertility and nutrient holding capacity of sandy soils	Low	High	Low	Low	Low	Low	Low	Medium	Low	Low	Low	High	MB
P, Kannan; M, Paramasivan; S, Marimuthu; C, Swaminathan; Bose, Jayakumar	2021	Applying both biochar and phosphobacteria enhances Vigna mungo L. growth and yield in acid soils by increasing soil pH, moisture content, microbial growth and P availability	Low	Low	Low	Low	Low	Low	Low	Low	Low	Low	Low	Low	MB
Petter, Fabiano André; Borges de Lima, Larissa; Marimon Júnior, Ben Hur; Alves de Morais, Leidimar; Marimon, Beatriz Schwantes	2016	Impact of biochar on nitrous oxide emissions from upland rice	Low	Low	Medium	Low	Low	Low	Low	Medium	Medium	Low	Low	Medium	MB
Rekasi, M.; Szili-Kovacs, T.; Takacs, T.; Bernhardt, B.; Puspan, I.; Kovacs, R.; Kutasi, J.; Draskovits, E.; Molnar, S.; Molnar, M.; Uzinger, N.	2019	Improving the fertility of sandy soils in the temperate region by combined biochar and microbial inoculant treatments	Low	Low	High	Low	Low	Low	High	Medium	Low	Low	Low	High	MB
Rittl, T. F.; Butterbach-Bahl, K.; Basile, C. M.; Pereira, L. A.; Alms, V.; Dannenmann, M.; Couto, E. G.; Cerri, C. E. P.	2018	Greenhouse gas emissions from soil amended with agricultural residue biochars: Effects of feedstock type, production temperature and soil moisture	Low	High	Medium	Low	High	High	Medium	Medium	Low	Medium	Low	High	MB
Rivelli, A Libutti; V Trotta; AR	2020	Biochar, Vermicompost, and Compost as Soil Organic Amendments: Influence on Growth Parameters, Nitrate and Chlorophyll Content of Swiss Chard (Beta vulgaris L …	Low	Low	Low	Low	Low	Low	Medium	Medium	Medium	Low	Low	Medium	MB	The biochar application is not given and it is difficult to interpret the results maybe it should be deleted
Sanvong, C.; Nathewet, P.	2014	A comparative study of pelleted broiler litter biochar derived from lab-scale pyrolysis reactor with that resulted from 200-liter-oil drum kiln to ameliorate the relations between physicochemical properties of soil with lower organic matter soil and soybean yield	Low	Low	Low	Low	High	Low	Low	Low	Low	Low	Low	High	MB
Saxena, Jyoti; Rawat, Jyoti; Kumar, Raj	2017	Conversion of Biomass Waste into Biochar and the Effect on Mung Bean Crop Production	Low	Low	Low	Low	High	Low	Low	Medium	Low	Low	Low	High	MB
Shaban, F Mostafa; K	2019	Effect of different types of biochar on soil chemical properties, microbial community, pathogenic fungi and faba bean productivity	Low	Low	High	Low	Low	Low	Medium	Medium	High	Low	Low	High	MB
Sika, Makhosazana Princess	2012	Effect of biochar on chemistry, nutrient uptake and fertilizer mobility in sandy soil	Low	Low	Low	Low	High	Low	Low	Medium	Low	Low	Low	High	MB	Soil sample was taken from 1 m, it had to be deleted at Full text screening
Suthar, Ratna G.; Wang, Cun; Nunes, M. Cecilia N.; Chen, Jianjun; Sargent, Steven A.; Bucklin, Ray A.; Gao, Bin	2018	Bamboo Biochar Pyrolyzed at Low Temperature Improves Tomato Plant Growth and Fruit Quality	Low	High	Low	Low	High	High	Low	Medium	Low	Low	Low	High	MB
Syuhada, A. B.; Shamshuddin, J.; Fauziah, C. I.; Rosenani, A. B.; Arifin, A.	2016	Biochar as soil amendment: Impact on chemical properties and corn nutrient uptake in a Podzol	Low	Low	Low	Low	Low	Low	Low	Medium	High	Low	Low	High	MB	Results are not readable
Tammeorg, P.; Simojoki, A.; Makela, P.; Stoddard, F. L.; Alakukku, L.; Helenius, J.	2014	Short-term effects of biochar on soil properties and wheat yield formation with meat bone meal and inorganic fertiliser on a boreal loamy sand	Low	Low	Low	Low	Low	Low	Low	Low	Low	Low	Low	Low	MB
Uchenna, O. S.; Solomon, O. J.	2020	Pyrolyzed agricultural wastes for improving degraded soil, nutrient use efficiency and growth performance of maize	Medium	Low	Low	Low	Low	Low	Low	Medium	Medium	Low	Low	Medium	MB	Statistical analysis is not given and objectives also not given
Wisnubroto, Erwin Ismu	2015	Investigation on the effect of biochar addition and the use of pasture species with different rooting systems on soil fertility and carbon storage : a thesis presented in partial fulfilment of the requirements for the degree of Master of Philosophy (MPhil) in Soil Science at the Institute of Agriculture and Environment, Massey University, Palmerston North, New Zealand	Low	Low	Low	Low	Low	Low	Low	Medium	Low	Low	Low	Medium	MB	Only chapter 3 is related but it seems a duplicate
Yoo, G.; Kim, H.; Chen, J.; Kim, Y.	2014	Effects of Biochar Addition on Nitrogen Leaching and Soil Structure following Fertilizer Application to Rice Paddy Soil	Low	Low	Low	Low	Low	Low	Low	Medium	Low	Low	Low	Medium	MB
Zafar-ul-Hye, Muhammad; Wasim, Muhammad Mubashir; Munir, Tariq Muhammad; Aon, Muhammad; Shaaban, Muhammad; Abbas, Mazhar; Hussain, Mubshar; Ahmad, Maqshoof	2020	Co-application of sugarcane bagasse biochar, farmyard manure and mineral nitrogen improved growth indices of corn grown in alkaline calcareous soil	Low	Low	Low	Low	High	Low	Low	Medium	Low	Low	Low	High	MB
Zhang, F.; Liu, M.; Li, Y.; Che, Y.; Xiao, Y.	2019	Effects of arbuscular mycorrhizal fungi, biochar and cadmium on the yield and element uptake of Medicago sativa	Low	Low	Low	Low	High	Low	Low	Medium	Low	Low	Low	High	MB
..., AH El-Naggar; ARA Usman; A Al-Omran; YS Ok;	2015	Carbon mineralization and nutrient availability in calcareous sandy soils amended with woody waste biochar	Low	High	Low	Low	High	High	Low	Low	Low	Low	Low	High	MB
..., F Razzaghi; S Poormansour;	2020	Effects of wheat straw biochar and irrigation water on hydraulic and chemical properties of a sandy loam soil after faba bean cultivation	Low	Low	Low	Low	High	Low	Low	Medium	Low	Low	Low	High	MB
..., M Becagli; L Guglielminetti;	2021	… Biochar and Vermicompost Solution on Leachate Characterization and Nitrogen Balance from a Greenhouse Tomato (Solanum Lycopersicum) Cultivation Soil	Low	Low	Medium	Low	Low	Low	Low	Medium	Low	Low	Low	Medium	MB
..., O Mohawesh; M Aliedeh; B Al-Soub;	2019	The potential use of biochar to enhance soil properties and plant growth performance under arid environment	Low	Low	Low	Low	High	Low	Low	Medium	Low	Low	Low	High	MB
..., S Herlambang; PB Santoso; HT Sutiono;	2020	The application of biochar and organic matter for proper cultivation on paddy soil	High	Low	Medium	High	High	Low	Low	Medium	Medium	Medium	Low	High	MB
..., T Berihun; S Tolosa; M Tadele;	2017	Effect of biochar application on growth of garden pea (Pisum sativum L.) in acidic soils of Bule Woreda Gedeo zone southern Ethiopia	Low	Low	Low	Low	Low	Low	Low	Medium	Low	Low	Low	Medium	MB	It can be low
..., X Domene; S Mattana; K Hanley; A Enders;	2014	Medium-term effects of corn biochar addition on soil biota activities and functions in a temperate soil cropped to corn	Low	Low	Low	Low	Low	Low	Low	Medium	Low	Low	Low	Medium	MB
Abedin, J.	2018	Enhancing Soils of Labrador through Application of Biochar, Fishmeal, and Chemical Fertilizer	Low	Low	Low	Low	Low	Low	Low	Medium	Low	Low	Low	Medium	MB
Abujabhah, I. S.; Doyle, R.; Bound, S. A.; Bowman, J. P.	2016	The effect of biochar loading rates on soil fertility, soil biomass, potential nitrification, and soil community metabolic profiles in three different soils	Low	Low	Low	Low	Low	Low	Low	Low	High	Low	Low	High	MB
Alazzaz, A.; Usman, A. R. A.; Ahmad, M.; Ibrahim, H. M.; Elfaki, J.; Sallam, A. S.; Akanji, M. A.; Al-Wabel, M. I.	2020	Potential short-term negative versus positive effects of olive mill-derived biochar on nutrient availability in a calcareous loamy sand soil	Low	Low	Medium	Low	High	Low	Low	Medium	Low	Low	Low	High	MB
Bradley, A.; Larson, R. A.; Runge, T.	2015	Effect of Wood Biochar in Manure-Applied Sand Columns on Leachate Quality	Low	High	Medium	High	Medium	High	Low	Medium	High	Low	Low	High	MB
Bruun, E. W.; Petersen, C.; Strobel, B. W.; Hauggaard-Nielsen, H.	2012	Nitrogen and Carbon Leaching in Repacked Sandy Soil with Added Fine Particulate Biochar	Low	High	Medium	High	High	High	Low	Medium	Low	Low	Low	High	MB
Buchkina, Natalya P; HÜPPI, Roman; Leifeld, Jens	2019	Biochar and short-term N 2 O and CO 2 emission from plant residue-amended soil with different fertilisation history	Low	High	Medium	Low	Low	High	Low	Medium	Low	Low	Low	High	MB
Burgeon, V	2017	Biochar effects on soil physicochemical properties and on maize yields (Zea mays L.) in tropical soils of Burkina Faso	Low	Low	Medium	Low	Low	Low	Low	Medium	High	Medium	Medium	High	MB
Case, SDC	2013	Biochar amendment and greenhouse gas emissions from agricultural soils	Low	Low	Medium	Low	Low	Low	Low	Medium	Low	Low	Low	Medium	MB	Only chapter 7 is related
Chen, Z.; Zhang, J.; Liu, M.; Wu, Y.; Yuan, Z.	2018	Immobilization of metals in contaminated soil from E-waste recycling site by dairy-manure-derived biochar	Low	High	Medium	Low	Low	High	Medium	Medium	High	Medium	Low	High	MB
Cotrufo, X Jiang; ML Haddix; MF	2016	Interactions between biochar and soil organic carbon decomposition: Effects of nitrogen and low molecular weight carbon compound addition	Low	High	Low	Low	Low	High	Low	Medium	Low	Low	Low	High	MB
Cui, Jinglan; Glatzel, Stephan; Bruckman, Viktor J.; Wang, Baozhan; Lai, Derrick Y. F.	2021	Long-term effects of biochar application on greenhouse gas production and microbial community in temperate forest soils under increasing temperature	Low	High	Low	Low	Low	High	Low	Low	Low	Low	Low	High	MB
de Voorde, Tess F. J.; Bezemer, T. Martijn; Van Groenigen, Jan Willem; Jeffery, Simon; Mommer, Liesje	2014	Soil biochar amendment in a nature restoration area: effects on plant productivity and community composition	Low	Low	Low	Low	Low	Low	Low	Medium	Low	Low	Low	Medium	MB
DeLuca, S Gao; TH	2020	Biochar alters nitrogen and phosphorus dynamics in a western rangeland ecosystem	Low	Low	Low	Low	Low	Low	Low	Low	Low	Low	Low	Low	MB
Fungo, B	2019	Greening with black: Biochar-soil amendment for low-emission agriculture	Low	Low	Low	Low	High	Low	Low	Low	Low	Low	Low	High	MB	Chapter 2 is related only
Gao, S.; Hoffman-Krull, K.; Bidwell, A. L.; DeLuca, T. H.	2016	Locally produced wood biochar increases nutrient retention and availability in agricultural soils of the San Juan Islands, USA	Low	Low	Low	Low	Medium	Low	Medium	Medium	Low	Low	Low	Medium	MB
Haefele, S. M.; Konboon, Y.; Wongboon, W.; Amarante, S.; Maarifat, A. A.; Pfeiffer, E. M.; Knoblauch, C.	2011	Effects and fate of biochar from rice residues in rice-based systems	Low	Low	Low	Low	Low	Low	Medium	Medium	Low	Low	Low	Medium	MB
Hawthorne, Iain	2017	Impacts of biochar application to a Douglas-fir forest soil on greenhouse gas fluxes and water quality	Low	Low	Low	Low	Low	Low	Low	Medium	High	Low	Low	High	MB	Related results are not readable
Hira Javaid, Siddiqui; Gul, Shamim; Attiq-Ur-Rehman, Kakar; Shaheen, Umbreen; Gul Bano, Rehman; Khan, Naqeebullah; Samiullah,	2021	Poultry Manure as an Organic Fertilizer with or without Biochar Amendment: Influence on Growth and Heavy Metal Accumulation in Lettuce and Spinach and Soil Nutrients	Low	High	Medium	Low	High	High	Low	Medium	Low	Low	Low	High	MB
Ibn Ferjani, A.; Jellali, S.; Akrout, H.; Limousy, L.; Hamdi, H.; Thevenin, N.; Jeguirim, M.	2020	Nutrient retention and release from raw exhausted grape marc biochars and an amended agricultural soil: Static and dynamic investigation	Low	High	Low	High	High	High	Low	Medium	Low	Low	Low	High	MB
Kaewpradit, W.; Toomsan, B.	2019	Impact of Eucalyptus biochar application to upland rice-sugarcane cropping systems on enzyme activities and nitrous oxide emissions of soil at sugarcane harvest under incubation experiment	Low	Low	Low	Low	Low	Low	Medium	Medium	Low	Low	Low	Medium	MB
Kim, H. S.; Kim, K. R.; Kim, H. J.; Yoon, J. H.; Yang, J. E.; Ok, Y. S.; Owens, G.; Kim, K. H.	2015	Effect of biochar on heavy metal immobilization and uptake by lettuce (Lactuca sativa L.) in agricultural soil	High	High	Low	Low	High	High	Low	Medium	Low	Low	Low	High	MB
Lan, Zhongming; Chen, Chengrong; Rezaei Rashti, Mehran; Yang, Hong; Zhang, Dongke	2018	High pyrolysis temperature biochars reduce nitrogen availability and nitrous oxide emissions from an acid soil	Low	Low	Low	Low	Low	Low	Low	Low	Low	Low	Low	Low	MB
Licht, MBM		Roger T. Koide, Binh Thanh Nguyen, R. Howard Skinner, Curtis J. Dell, Paul R. Adler, Patrick J. Drohan, Megan	Low	Low	Low	Low	Low	Low	Low	Medium	High	Low	Low	High	MB	Results are not readable
Liu, X.; Wang, Q.; Qi, Z.; Han, J.; Li, L.	2016	Response of N2O emissions to biochar amendment in a cultivated sandy loam soil during freeze-thaw cycles	Low	Low	Low	Low	Low	Low	Low	Medium	High	Low	Low	High	MB	Results are not readable
Ma, H.; Egamberdieva, D.; Wirth, S.; Bellingrath-Kimura, S. D.	2019	Effect of Biochar and Irrigation on Soybean-Rhizobium Symbiotic Performance and Soil Enzymatic Activity in Field Rhizosphere	Low	Low	Low	Low	Low	Low	Low	Low	Low	Low	Low	Low	MB
Martinsen, V.; Mulder, J.; Shitumbanuma, V.; Sparrevik, M.; Borresen, T.; Cornelissen, G.	2014	Farmer-led maize biochar trials: Effect on crop yield and soil nutrients under conservation farming	Low	High	Medium	Low	High	High	Low	Medium	Low	Low	Low	High	MB
Mitchell, KA	2015	The effect of biochar on the growth of agricultural weed species	Low	Low	Low	Low	Low	Low	Medium	Medium	Medium	Low	Low	Medium	MB
Mohawesh, O.; Coolong, T.; Aliedeh, M.; Qaraleh, S.	2018	Greenhouse evaluation of biochar to enhance soil properties and plant growth performance under arid environment	Low	Low	Low	Low	High	Low	Low	Medium	Low	Low	Low	High	MB
Mukherjee, Subham; Mavi, Manpreet S; Singh, Jagdeep; Singh, Bhupinder Pal	2020	Rice-residue biochar influences phosphorus availability in soil with contrasting P status	Low	High	Medium	Low	Low	High	Low	Medium	Low	Low	Low	High	MB
Nelissen, Victoria	2013	Effects of biochar on soil processes, soil functions and crop growth	Low	Low	Medium	Low	High	Low	Low	Medium	Low	Medium	Low	High	MB	Only Chapter 4 is abit related but their smapling was 35 m not 30 cm
Niu, Y.; Chen, Z.; Müller, C.; Zaman, M. M.; Kim, D.; Yu, H.; Ding, W.	2017	Yield-scaled N2O emissions were effectively reduced by biochar amendment of sandy loam soil under maize - wheat rotation in the North China Plain	Low	Low	Low	Low	Low	Low	Low	Low	Low	Low	Low	Low	MB
Oladele, SO	2019	Scientific African	Low	Low	Low	Low	Low	Low	Low	Low	Low	Low	Low	Low	MB
Rabileh, M. A.; Shamshuddin, J.; Panhwar, Q. A.; Rosenani, A. B.; Anuar, A. R.	2015	Effects of biochar and/or dolomitic limestone application on the properties of Ultisol cropped to maize under glasshouse conditions	Low	Low	Low	Low	Low	Low	Low	Medium	Low	Low	Medium	Medium	MB
Reddy, A	2012	Phosphorus Transport and Distribution in Kentucky Soils Prepared Using Various Biochar Types	Medium	High	Medium	High	High	High	Low	Medium	High	Low	Medium	High	MB
Reyes-Cabrera, J.; Erickson, J. E.; Leon, R. G.; Silveira, M. L.; Sollenberger, L. E.	2019	Amending marginal sandy soils with biochar and lignocellulosic fermentation residual sustains fertility in elephantgrass bioenergy cropping systems	Low	Low	Low	Low	Low	Low	Medium	Medium	Medium	Low	Low	Medium	MB
Rodrigues, M. Â; Torres, L. N. D.; Damo, L.; Raimundo, S.; Sartor, L.; Cassol, L. C.; Arrobas, M.	2021	Nitrogen Use Efficiency and Crop Yield in Four Successive Crops Following Application of Biochar and Zeolites	Low	Low	High	Low	Low	Low	Medium	Medium	Low	Low	Low	High	MB
Rose, Terry J; Keen, Brad; Morris, Stephen G; Quin, Peter; Rust, Josh; Kearney, Lee; Kimber, Stephen; Van Zwieten, Lukas	2016	Application of woody biochar and woody mulch to mitigate nitrous oxide emissions from a poultry litter-amended soil in the subtropics	Low	Low	Low	Low	Low	Low	Low	Medium	Low	Low	Low	Medium	MB
Sadegh-Zadeh, F.; Tolekolai, S. F.; Bahmanyar, M. A.; Emadi, M.	2018	Application of Biochar and Compost for Enhancement of Rice (Oryza Sativa L.) Grain Yield in Calcareous Sandy Soil	Low	Low	Low	Low	High	Low	Low	Medium	Low	Low	Low	High	MB
Sadowska, U.; Domagala-Swiatkiewicz, I.; Zabinski, A.	2020	Biochar and Its Effects on Plant-Soil Macronutrient Cycling during a Three-Year Field Trial on Sandy Soil with Peppermint (Mentha piperita L.). Part I: Yield and Macro Element Content in Soil and Plant Biomass	Low	Low	Medium	Low	Low	Low	Medium	Medium	Low	Low	Low	Medium	MB
Shepherd, Jessica G.; Buss, Wolfram; Sohi, Saran P.; Heal, Kate V.	2017	Bioavailability of phosphorus, other nutrients and potentially toxic elements from marginal biomass-derived biochar assessed in barley (Hordeum vulgare) growth experiments	Low	High	High	Low	High	High	Medium	Medium	Low	Low	Low	High	MB
Sigua, G. C.; Hunt, P. G.; Stone, K. C.; Cantrell, K. B.; Novak, J. M.	2014	Contrasting effects of sorghum biochars and sorghum residues on soil chemical changes of Coastal Plains Ultisols with winter wheat	Low	Low	Medium	Low	Low	Low	Low	Medium	Low	Low	Low	Medium	MB
Solaiman, P Blackwell; E Krull; G Butler; A Herbert; Z	2010	Effect of banded biochar on dryland wheat production and fertiliser use in south-western Australia: an agronomic and economic perspective	Low	Low	Medium	Low	Low	Low	Low	Medium	Low	Low	Low	Medium	MB
Solaiman, Z. M.; Abbott, L. K.; Murphy, D. V.	2019	Biochar phosphorus concentration dictates mycorrhizal colonisation, plant growth and soil phosphorus cycling	Low	High	Low	Low	Low	High	Low	Medium	Low	Low	Low	High	MB
Tammeorg, P.; Brandstaka, T.; Simojoki, A.; Helenius, J.	2012	Nitrogen mineralisation dynamics of meat bone meal and cattle manure as affected by the application of softwood chip biochar in soil	Low	Low	Low	Low	Low	Low	Low	Medium	Low	Low	Low	Medium	MB
Ulyett, James	2014	Impact of biochar manipulations on water and nitrogen	Low	Low	Low	Low	Low	Low	Low	Medium	Low	Low	Low	Medium	MB	THIS CAN BE USED FOR MY SECOND PAPER, for this study only CHAPTER 5 is related
Unc, J Abedin; A	2020	Addition of biochar to acidic boreal podzolic soils enhances micronutrient availability and crop productivity	Low	Low	Low	Low	Low	Low	Low	Medium	High	Low	Low	High	MB	Related results are not readable
Utomo, W.; Islami, T.; Wisnubroto, E. I.; Suhartini,	2018	Biochar as a carrier for nitrogen plant nutrition: 2, The growth of maize (Zea mays L.) applied with nitrogen enriched biochar on different soil texture	Low	Low	Medium	Low	Low	Low	Low	Medium	High	Low	Low	High	MB	No statistical description
Wang, G. J.; Xu, Z. W.; Li, Y.	2016	Effects of Biochar and Compost on Mung Bean Growth and Soil Properties in a Semi-arid Area of Northeast China	Low	High	Low	Low	Low	High	Low	Medium	Low	Low	Low	High	MB
Zhai, Limei; CaiJi, Zhuoma; Liu, Jian; Wang, Hongyuan; Ren, Tianzhi; Gai, Xiapu; Xi, Bin; Liu, Hongbin	2015	Short-term effects of maize residue biochar on phosphorus availability in two soils with different phosphorus sorption capacities	Low	High	Low	Low	Low	High	Low	Medium	Low	Low	Low	High	MB
Zhang, X.; Qu, J. S.; Li, H.; La, S. K.; Tian, Y. Q.; Gao, L. H.	2020	Biochar addition combined with daily fertigation improves overall soil quality and enhances water-fertilizer productivity of cucumber in alkaline soils of a semi-arid region	Low	Low	Low	Low	Low	Low	Low	Low	Low	Low	Low	Low	MB
Zhou, Zhidong; Gao, Ting; Van Zwieten, Lukas; Zhu, Qian; Yan, Taotao; Xue, Jianhui; Wu, Yongbo	2019	Soil Microbial Community Structure Shifts Induced by Biochar and Biochar‐Based Fertilizer Amendment to Karst Calcareous Soil	Low	Low	Low	Low	Low	Low	Low	Low	High	Low	Low	High	MB	Results are not readable

## Sheet: CA criteria development
Criterion	Sub-Criterion	Criterion question	CEE Criterion	Reference	Extra reference
Objective & hypothesis	Objective & hypothesis	Were there clear relations between objectives and methodology?	Criterion 3; Checklist question 3.1	https://environmentalevidence.org/cee-critical-appraisal-tool/	Savilaakso, S., Johansson, A., Häkkilä, M., Uusitalo, A., Sandgren, T., Mönkkönen, M., & Puttonen, P. (2021). What are the effects of even-aged and uneven-aged forest management on boreal forest biodiversity in Fennoscandia and European Russia? A systematic review. Environmental Evidence, 10(1), 1-38.
Study design (control)	Study design (control)	Was the study based on experiments (control vs treatment)?	Criterion 3; Checklist question 3.2	https://environmentalevidence.org/cee-critical-appraisal-tool/
Sampling	Selection bias	Were the intervention and comparator sites well-matched i.e. similar at baseline (e.g. soil type and soil condition) ?	Criterion 2; Checklist question 2.4	https://environmentalevidence.org/cee-critical-appraisal-tool/
	Degree of replication	Were the interventions replicated properly?	Criterion 2; Checklist question 2.1.a	https://environmentalevidence.org/cee-critical-appraisal-tool/
	Sampling method	Was the sampling method suitable for gathering data on the population of interest?	Criterion 2; Checklist question 2.1.a	https://environmentalevidence.org/cee-critical-appraisal-tool/
	Performance bias	Were there no severely confounding factors present (factors likely to confound the effect of the intervention on outcome)? apart from those present at baseline (e.g. other interventions)?	Criterion 1; Checklist question 1.5	https://environmentalevidence.org/cee-critical-appraisal-tool/
	Intervention	Was the Intervention likely appropriately and realistically applied?	Criterion 4; Checklist question 4.4	https://environmentalevidence.org/cee-critical-appraisal-tool/
Outcome	Consideration of heterogeneity/ effect modifiers	Were the effect modifiers determined/considered properly?	Criterion 6; Checklist question 6.3	https://environmentalevidence.org/cee-critical-appraisal-tool/
	Statistical analysis	Was the statistical analysis clearly described? Were results easily interpretable?	Criterion 7; Checklist question 7.2	https://environmentalevidence.org/cee-critical-appraisal-tool/
	Data suitability	Was there adequate data available?	Criterion 5; Checklist question 5.2	https://environmentalevidence.org/cee-critical-appraisal-tool/
Citation: CEE E. Collaboration for Environmental Evidence Critical Appraisal Tool Version 0.3 (Prototype). 2020.
