# Supplementary material for: Biochar improves the nutrient cycle in sandy-textured soils and increases crop yield: a systematic review
Source: Environ Evid. 2024 Feb 22;13:3. doi: 10.1186/s13750-024-00326-5 (PMC11376106; doi:10.1186/s13750-024-00326-5)
Supplement: Supplementary file 9 — Additional file 9. Data-extraction sheet. Contains the coding of extracted data for all articles included in both qualitative and quantitative synthesis. [file 13750_2024_326_MOESM9_ESM.xlsx]

## Sheet: README
Column descriptions
author_year - First name of the first author of the article and the year of publication
publication_title - the title of the article
paper_type - the type of articles, if it is published in peer-reviewed journals or gray literature such as: protocols, dissertations, university repositories and master theses
region - it is the name of the district, village, or city in which the experiment was conducted
country - the name of the country where the experiment was conducted
continent - the name of the continent where the experiment was conducted
type of climate - the long term pattern of climate in the experimental region or country
annual temperature - the approximate average/mean of the maximum and minimum temperatures of the hottest and the coldest months of the year in the experimental region or country .
annual precipitation - the sum of rainfall and the assumed water equivalent of snowfall for a given year in the experimental region or country
Latitude - the latitude of the experimental region/village/ city
Longitude - the longitude of the experimental region/village/city
P measurement method - Phosphorus measurment method used in the lab experiments
measurement name - the name of the measurements related to the nutrient cycle and the interest of this study
measurement_n - the name of grouped measurements related to nutrient cycle
measurement unit - the unit of measurement
measurement unit converted - the unit of measurements are converted based on the grouped measurements
number_of_replicates - the number of replicates for both control and treatment
experiment_cond - experimental condition on which the experiment was based
duration_exp - the duration of the experiment
feedstock - the type of feedstock used for biochar
temp - pyrolysis temperature used for biochar production
temp_group - grouped pyrolysis temperature based on the level of temperature: "high", "medium", "low
C_content - Cabron content of the biochar
application_rate - application rate of biochar during the experiment
applic_rate_inpercentage - biochar application rate in percentage
fertilizer_app - if fertilizer is applied with biochar or not
fertilizer_app_rate -the rate of fertilizer application with biochar
manure_app - if manure is applied with biochar or not
manure_app_rate -the rate of manure application with biochar
compost_app - if compost is applied with biochar or not
compost_app_rate -the rate of compost application with biochar
Biochar_pH - the pH level of the biochar
Soil_pH - the pH level of the soil
soil texture - texture of soil categorized based on USDA categorization
soil_sample_depth_max - maximum depth of the soil used for the experiment
soil_sample_depth_min - minimum depth of the soil used for the experiment
soil_dry_weight - dry weight of the soil used in the experiment
soil_bulk_density - soil bulk density
pot_volume - volume of the pot used in the experiments
pot_dimensions - dimesions of the pot
NPK_before_biochar_after_all - NPK fertilizer applied before and after the experiment for both control and treatment
manure_before_biochar_after_all - manure - manure applied before and after the experiment for both control and treatment
irrigated_all - application of irrigation before and after the experiment for both control and treatment
tillage_all - tillage application before and after the experiment for both control and treatment
control - type of control
biochar - type of treatment
treatment_mean - mean value of the treatment
control_mean - mean value of the control
rr - response ratio (treatment over control)
lnrr - transformation of response ratio to log value
treatment_n - sample size of treatment
control_n - sample size of control
treatment_se - standard error of mean value of treatment
control_se - standard error of mean value of control
treatment_sd - standard deviation of mean value of treatment
control_sd - standard deviation of mean value of control
v_from_sd_and_n - variance calculated based on standard deviation and sample size
standard_error - standard error calculated based on the variance
p_value - statistical p (probability) value given in the paper
z_from_p - z value calculated based on p value
v_from_z_from_p - variance calculated based on z value which is based on p value
v - variance based on v_from_sd_and_n and in case it is not given then it is based on v_from_z_from_p
se - standard error based on variance
ci_lower_limit - lower limit of confidence interval
ci_upper_limit - upper limit of confidence interval

## Sheet: METADATA
author_year	publication_title	paper_type	region	country	continent	type_of_climate	Annual_temperature	Average_precipitation	P_measured_original	Latitude	Longitude	P_measurement_method	measurement_name	measurement_n	measurement_unit	measurement_unit_converted	number_of_replicates	experiment_cond	duration_exp	feedstock	temp	temp_group	C_content	application_rate	applic_rate_inpercentage	fertilizer_app	fertilizer_app_rate	manure_app	manure_app_rate	compost_app	compost_app_rate	Biochar_pH	Soil_pH	soil_texture	soil_sample_depth_min	soil_sample_depth_max	soil_dry_weight	soil_bulk_density	pot_volume	pot_dimensions	NPK_before_biochar_after_all	manure_before_biochar_after_all	irrigated_all	tillage_all	control	biochar	treatment_mean	control_mean	rr
Gao_2020	Biochar alters nitrogen and phosphorus dynamics in a western rangeland ecosystem	Peer reviewed	Montana	USA	North America	Temperate continental	17	28		47.0202° N	113.1331° W		Total N	Soil total NPK	g/kg	g/kg	3	Field	150	Wood	500	Medium	595	20		No	0	No	0	No	0	9.34	5.72	Sandy clay loam	25	30					No	No	Yes	No	Control no amendment	Biochar alone	4.6	4.42	1.04072
Gao_2020	Biochar alters nitrogen and phosphorus dynamics in a western rangeland ecosystem	Peer reviewed	Montana	USA	North America	Temperate continental	17	28		47.0202° N	113.1331° W		Total N	Soil total NPK	g/kg	g/kg	3	Field	150	Wood	500	Medium	595	20		Yes	70	No	0	No	0	9.34	5.72	Sandy clay loam	25	30					No	No	Yes	No	Control with fertilizer	Biochar with fertilizer	5.2	5.13	1.01365
Gao_2020	Biochar alters nitrogen and phosphorus dynamics in a western rangeland ecosystem	Peer reviewed	Montana	USA	North America	Temperate continental	17	28		47.0202° N	113.1331° W		Nitrate nitrogen rate	Soil mineral nitrogen	mg/kg	g/kg	3	Field	150	Wood	500	Medium	595	20		No	0	No	0	No	0	9.34	5.72	Sandy clay loam	25	30					No	No	Yes	No	Control no amendment	Biochar alone	0.00032	0.00021	1.52381
Gao_2020	Biochar alters nitrogen and phosphorus dynamics in a western rangeland ecosystem	Peer reviewed	Montana	USA	North America	Temperate continental	17	28		47.0202° N	113.1331° W		Nitrate nitrogen rate	Soil mineral nitrogen	mg/kg	g/kg	3	Field	150	Wood	500	Medium	595	20		Yes	70	No	0	No	0	9.34	5.72	Sandy clay loam	25	30					No	No	Yes	No	Control with fertilizer	Biochar with fertilizer	0.000295	0.00021	1.40476
Gao_2020	Biochar alters nitrogen and phosphorus dynamics in a western rangeland ecosystem	Peer reviewed	Montana	USA	North America	Temperate continental	17	28		47.0202° N	113.1331° W		Soil ammonium	Soil mineral nitrogen	mg/kg	g/kg	3	Field	150	Wood	500	Medium	595	20		No	0	No	0	No	0	9.34	5.72	Sandy clay loam	25	30					No	No	Yes	No	Control no amendment	Biochar alone	0.003325	0.00421	0.789786
Gao_2020	Biochar alters nitrogen and phosphorus dynamics in a western rangeland ecosystem	Peer reviewed	Montana	USA	North America	Temperate continental	17	28		47.0202° N	113.1331° W		Soil ammonium	Soil mineral nitrogen	mg/kg	g/kg	3	Field	150	Wood	500	Medium	595	20		Yes	70	No	0	No	0	9.34	5.72	Sandy clay loam	25	30					No	No	Yes	No	Control with fertilizer	Biochar with fertilizer	0.00375	0.00421	0.890736
Gao_2020	Biochar alters nitrogen and phosphorus dynamics in a western rangeland ecosystem	Peer reviewed	Montana	USA	North America	Temperate continental	17	28		47.0202° N	113.1331° W		Nitrification	Soil mineral nitrogen	g/kg/h	g/kg/s	3	Field	150	Wood	500	Medium	595	20		No	0	No	0	No	0	9.34	5.72	Sandy clay loam	25	30					No	No	Yes	No	Control no amendment	Biochar alone	0.0516667	0.0383333	1.34783
Gao_2020	Biochar alters nitrogen and phosphorus dynamics in a western rangeland ecosystem	Peer reviewed	Montana	USA	North America	Temperate continental	17	28		47.0202° N	113.1331° W		Nitrification	Soil mineral nitrogen	g/kg/h	g/kg/s	3	Field	150	Wood	500	Medium	595	20		Yes	70	No	0	No	0	9.34	5.72	Sandy clay loam	25	30					No	No	Yes	No	Control with fertilizer	Biochar with fertilizer	0.0497222	0.0438889	1.13291
Lan_2018	High pyrolysis temperature biochars reduce nitrogen availability and nitrous oxide emissions from an acid soil	Peer reviewed	South East Quensland	Australia	Oceania		22	NA		27°43'28" S	153°1'15" E		N uptake	Plant nutrient level	mg/pot	g/kg	6	Lab	90	Pine chips	600	High	637	35	2.5% w/w	No	0	No	0	No	0	6.88	3.8	Sandy loam	0	10	3 kg	1.4 g/cm3		15/22 cm	No	No	No	No	Control no amendment	Biochar alone	0.0071	0.0158667	0.447479
Lan_2018	High pyrolysis temperature biochars reduce nitrogen availability and nitrous oxide emissions from an acid soil	Peer reviewed	South East Quensland	Australia	Oceania		22	NA		27°43'28" S	153°1'15" E		Total N	Soil total NPK	g/kg	g/kg	6	Lab	90	Pine chips	600	High	637	35	2.5% w/w	No	0	No	0	No	0	6.88	3.8	Sandy loam	0	10	3 kg	1.4 g/cm3		15/22 cm	No	No	No	No	Control no amendment	Biochar alone	0.61	0.59	1.0339
Lan_2018	High pyrolysis temperature biochars reduce nitrogen availability and nitrous oxide emissions from an acid soil	Peer reviewed	South East Quensland	Australia	Oceania		22	NA		27°43'28" S	153°1'15" E		Plant N	Plant nutrient level	%	g/kg	6	Lab	90	Pine chips	600	High	637	35	2.5% w/w	No	0	No	0	No	0	6.88	3.8	Sandy loam	0	10	3 kg	1.4 g/cm3		15/22 cm	No	No	No	No	Control no amendment	Biochar alone	0.9	1.54667	0.581897
Lan_2018	High pyrolysis temperature biochars reduce nitrogen availability and nitrous oxide emissions from an acid soil	Peer reviewed	South East Quensland	Australia	Oceania		22	NA		27°43'28" S	153°1'15" E		Biomass	Biomass production	g/pot	g/kg	6	Lab	90	Pine chips	600	High	637	35	2.5% w/w	No	0	No	0	No	0	6.88	3.8	Sandy loam	0	10	3 kg	1.4 g/cm3		15/22 cm	No	No	No	No	Control no amendment	Biochar alone	0.22	0.343333	0.640777
Lan_2018	High pyrolysis temperature biochars reduce nitrogen availability and nitrous oxide emissions from an acid soil	Peer reviewed	South East Quensland	Australia	Oceania		22	NA		27°43'28" S	153°1'15" E		N uptake	Plant nutrient level	mg/pot	g/kg	6	Lab	90	Pine chips	700	High	624	35	2.5% w/w	No	0	No	0	No	0	8.15	3.8	Sandy loam	0	10	3 kg	1.4 g/cm3		15/22 cm	No	No	No	No	Control no amendment	Biochar alone	0.00606667	0.0158667	0.382353
Lan_2018	High pyrolysis temperature biochars reduce nitrogen availability and nitrous oxide emissions from an acid soil	Peer reviewed	South East Quensland	Australia	Oceania		22	NA		27°43'28" S	153°1'15" E		Total N	Soil total NPK	g/kg	g/kg	6	Lab	90	Pine chips	700	High	624	35	2.5% w/w	No	0	No	0	No	0	8.15	3.8	Sandy loam	0	10	3 kg	1.4 g/cm3		15/22 cm	No	No	No	No	Control no amendment	Biochar alone	0.6	0.59	1.01695
Lan_2018	High pyrolysis temperature biochars reduce nitrogen availability and nitrous oxide emissions from an acid soil	Peer reviewed	South East Quensland	Australia	Oceania		22	NA		27°43'28" S	153°1'15" E		Plant N	Plant nutrient level	%	g/kg	6	Lab	90	Pine chips	700	High	624	35	2.5% w/w	No	0	No	0	No	0	8.15	3.8	Sandy loam	0	10	3 kg	1.4 g/cm3		15/22 cm	No	No	No	No	Control no amendment	Biochar alone	0.946667	1.54667	0.612069
Lan_2018	High pyrolysis temperature biochars reduce nitrogen availability and nitrous oxide emissions from an acid soil	Peer reviewed	South East Quensland	Australia	Oceania		22	NA		27°43'28" S	153°1'15" E		Biomass	Biomass production	g/pot	g/kg	6	Lab	90	Pine chips	700	High	624	35	2.5% w/w	No	0	No	0	No	0	8.15	3.8	Sandy loam	0	10	3 kg	1.4 g/cm3		15/22 cm	No	No	No	No	Control no amendment	Biochar alone	0.213333	0.343333	0.621359
Lan_2018	High pyrolysis temperature biochars reduce nitrogen availability and nitrous oxide emissions from an acid soil	Peer reviewed	South East Quensland	Australia	Oceania		22	NA		27°43'28" S	153°1'15" E		N uptake	Plant nutrient level	mg/pot	g/kg	6	Lab	90	Pine chips	850	High	723	35	2.5% w/w	No	0	No	0	No	0	8.45	3.8	Sandy loam	0	10	3 kg	1.4 g/cm3		15/22 cm	No	No	No	No	Control no amendment	Biochar alone	0.00593333	0.0158667	0.37395
Lan_2018	High pyrolysis temperature biochars reduce nitrogen availability and nitrous oxide emissions from an acid soil	Peer reviewed	South East Quensland	Australia	Oceania		22	NA		27°43'28" S	153°1'15" E		Total N	Soil total NPK	g/kg	g/kg	6	Lab	90	Pine chips	850	High	723	35	2.5% w/w	No	0	No	0	No	0	8.45	3.8	Sandy loam	0	10	3 kg	1.4 g/cm3		15/22 cm	No	No	No	No	Control no amendment	Biochar alone	0.61	0.59	1.0339
Lan_2018	High pyrolysis temperature biochars reduce nitrogen availability and nitrous oxide emissions from an acid soil	Peer reviewed	South East Quensland	Australia	Oceania		22	NA		27°43'28" S	153°1'15" E		Plant N	Plant nutrient level	%	g/kg	6	Lab	90	Pine chips	850	High	723	35	2.5% w/w	No	0	No	0	No	0	8.45	3.8	Sandy loam	0	10	3 kg	1.4 g/cm3		15/22 cm	No	No	No	No	Control no amendment	Biochar alone	0.953333	1.54667	0.616379
Lan_2018	High pyrolysis temperature biochars reduce nitrogen availability and nitrous oxide emissions from an acid soil	Peer reviewed	South East Quensland	Australia	Oceania		22	NA		27°43'28" S	153°1'15" E		Biomass	Biomass production	g/pot	g/kg	6	Lab	90	Pine chips	850	High	723	35	2.5% w/w	No	0	No	0	No	0	8.45	3.8	Sandy loam	0	10	3 kg	1.4 g/cm3		15/22 cm	No	No	No	No	Control no amendment	Biochar alone	0.21	0.343333	0.61165
Lan_2018	High pyrolysis temperature biochars reduce nitrogen availability and nitrous oxide emissions from an acid soil	Peer reviewed	South East Quensland	Australia	Oceania		22	NA		27°43'28" S	153°1'15" E		N uptake	Plant nutrient level	mg/pot	g/kg	6	Lab	90	Pine chips	950	High	701	35	2.5% w/w	No	0	No	0	No	0	8.48	3.8	Sandy loam	0	10	3 kg	1.4 g/cm3		15/22 cm	No	No	No	No	Control no amendment	Biochar alone	0.0059	0.0158667	0.371849
Lan_2018	High pyrolysis temperature biochars reduce nitrogen availability and nitrous oxide emissions from an acid soil	Peer reviewed	South East Quensland	Australia	Oceania		22	NA		27°43'28" S	153°1'15" E		Total N	Soil total NPK	g/kg	g/kg	6	Lab	90	Pine chips	950	High	701	35	2.5% w/w	No	0	No	0	No	0	8.48	3.8	Sandy loam	0	10	3 kg	1.4 g/cm3		15/22 cm	No	No	No	No	Control no amendment	Biochar alone	0.61	0.59	1.0339
Lan_2018	High pyrolysis temperature biochars reduce nitrogen availability and nitrous oxide emissions from an acid soil	Peer reviewed	South East Quensland	Australia	Oceania		22	NA		27°43'28" S	153°1'15" E		Plant N	Plant nutrient level	%	g/kg	6	Lab	90	Pine chips	950	High	701	35	2.5% w/w	No	0	No	0	No	0	8.48	3.8	Sandy loam	0	10	3 kg	1.4 g/cm3		15/22 cm	No	No	No	No	Control no amendment	Biochar alone	0.936667	1.54667	0.605603
Lan_2018	High pyrolysis temperature biochars reduce nitrogen availability and nitrous oxide emissions from an acid soil	Peer reviewed	South East Quensland	Australia	Oceania		22	NA		27°43'28" S	153°1'15" E		Biomass	Biomass production	g/pot	g/kg	6	Lab	90	Pine chips	950	High	701	35	2.5% w/w	No	0	No	0	No	0	8.48	3.8	Sandy loam	0	10	3 kg	1.4 g/cm3		15/22 cm	No	No	No	No	Control no amendment	Biochar alone	0.253333	0.343333	0.737864
Lan_2018	High pyrolysis temperature biochars reduce nitrogen availability and nitrous oxide emissions from an acid soil	Peer reviewed	South East Quensland	Australia	Oceania		22	NA		27°43'28" S	153°1'15" E		N uptake	Plant nutrient level	mg/pot	g/kg	6	Lab	90	Pine chips	600	High	637	35	2.5% w/w	Yes	150	No	0	No	0	6.88	3.8	Sandy loam	0	10	3 kg	1.4 g/cm3		15/22 cm	No	No	No	No	Control with fertilizer	Biochar with fertilizer	0.0222667	0.0231667	0.961151
Lan_2018	High pyrolysis temperature biochars reduce nitrogen availability and nitrous oxide emissions from an acid soil	Peer reviewed	South East Quensland	Australia	Oceania		22	NA		27°43'28" S	153°1'15" E		Total N	Soil total NPK	g/kg	g/kg	6	Lab	90	Pine chips	600	High	637	35	2.5% w/w	Yes	150	No	0	No	0	6.88	3.8	Sandy loam	0	10	3 kg	1.4 g/cm3		15/22 cm	No	No	No	No	Control with fertilizer	Biochar with fertilizer	0.72	0.68	1.05882
Lan_2018	High pyrolysis temperature biochars reduce nitrogen availability and nitrous oxide emissions from an acid soil	Peer reviewed	South East Quensland	Australia	Oceania		22	NA		27°43'28" S	153°1'15" E		Plant N	Plant nutrient level	%	g/kg	6	Lab	90	Pine chips	600	High	637	35	2.5% w/w	Yes	150	No	0	No	0	6.88	3.8	Sandy loam	0	10	3 kg	1.4 g/cm3		15/22 cm	No	No	No	No	Control with fertilizer	Biochar with fertilizer	1.78	2.17333	0.819018
Lan_2018	High pyrolysis temperature biochars reduce nitrogen availability and nitrous oxide emissions from an acid soil	Peer reviewed	South East Quensland	Australia	Oceania		22	NA		27°43'28" S	153°1'15" E		Biomass	Biomass production	g/pot	g/kg	6	Lab	90	Pine chips	600	High	637	35	2.5% w/w	Yes	150	No	0	No	0	6.88	3.8	Sandy loam	0	10	3 kg	1.4 g/cm3		15/22 cm	No	No	No	No	Control with fertilizer	Biochar with fertilizer	0.416667	0.356667	1.16822
Lan_2018	High pyrolysis temperature biochars reduce nitrogen availability and nitrous oxide emissions from an acid soil	Peer reviewed	South East Quensland	Australia	Oceania		22	NA		27°43'28" S	153°1'15" E		N uptake	Plant nutrient level	mg/pot	g/kg	6	Lab	90	Pine chips	700	High	624	35	2.5% w/w	Yes	150	No	0	No	0	8.15	3.8	Sandy loam	0	10	3 kg	1.4 g/cm3		15/22 cm	No	No	No	No	Control with fertilizer	Biochar with fertilizer	0.0266667	0.0231667	1.15108
Lan_2018	High pyrolysis temperature biochars reduce nitrogen availability and nitrous oxide emissions from an acid soil	Peer reviewed	South East Quensland	Australia	Oceania		22	NA		27°43'28" S	153°1'15" E		Total N	Soil total NPK	g/kg	g/kg	6	Lab	90	Pine chips	700	High	624	35	2.5% w/w	Yes	150	No	0	No	0	8.15	3.8	Sandy loam	0	10	3 kg	1.4 g/cm3		15/22 cm	No	No	No	No	Control with fertilizer	Biochar with fertilizer	0.72	0.68	1.05882
Lan_2018	High pyrolysis temperature biochars reduce nitrogen availability and nitrous oxide emissions from an acid soil	Peer reviewed	South East Quensland	Australia	Oceania		22	NA		27°43'28" S	153°1'15" E		Plant N	Plant nutrient level	%	g/kg	6	Lab	90	Pine chips	700	High	624	35	2.5% w/w	Yes	150	No	0	No	0	8.15	3.8	Sandy loam	0	10	3 kg	1.4 g/cm3		15/22 cm	No	No	No	No	Control with fertilizer	Biochar with fertilizer	1.78333	2.17333	0.820552
Lan_2018	High pyrolysis temperature biochars reduce nitrogen availability and nitrous oxide emissions from an acid soil	Peer reviewed	South East Quensland	Australia	Oceania		22	NA		27°43'28" S	153°1'15" E		Biomass	Biomass production	g/pot	g/kg	6	Lab	90	Pine chips	700	High	624	35	2.5% w/w	Yes	150	No	0	No	0	8.15	3.8	Sandy loam	0	10	3 kg	1.4 g/cm3		15/22 cm	No	No	No	No	Control with fertilizer	Biochar with fertilizer	0.496667	0.356667	1.39252
Lan_2018	High pyrolysis temperature biochars reduce nitrogen availability and nitrous oxide emissions from an acid soil	Peer reviewed	South East Quensland	Australia	Oceania		22	NA		27°43'28" S	153°1'15" E		N uptake	Plant nutrient level	mg/pot	g/kg	6	Lab	90	Pine chips	850	High	723	35	2.5% w/w	Yes	150	No	0	No	0	8.45	3.8	Sandy loam	0	10	3 kg	1.4 g/cm3		15/22 cm	No	No	No	No	Control with fertilizer	Biochar with fertilizer	0.0213667	0.0231667	0.922302
Lan_2018	High pyrolysis temperature biochars reduce nitrogen availability and nitrous oxide emissions from an acid soil	Peer reviewed	South East Quensland	Australia	Oceania		22	NA		27°43'28" S	153°1'15" E		Total N	Soil total NPK	g/kg	g/kg	6	Lab	90	Pine chips	850	High	723	35	2.5% w/w	Yes	150	No	0	No	0	8.45	3.8	Sandy loam	0	10	3 kg	1.4 g/cm3		15/22 cm	No	No	No	No	Control with fertilizer	Biochar with fertilizer	0.72	0.68	1.05882
Lan_2018	High pyrolysis temperature biochars reduce nitrogen availability and nitrous oxide emissions from an acid soil	Peer reviewed	South East Quensland	Australia	Oceania		22	NA		27°43'28" S	153°1'15" E		Plant N	Plant nutrient level	%	g/kg	6	Lab	90	Pine chips	850	High	723	35	2.5% w/w	Yes	150	No	0	No	0	8.45	3.8	Sandy loam	0	10	3 kg	1.4 g/cm3		15/22 cm	No	No	No	No	Control with fertilizer	Biochar with fertilizer	1.71333	2.17333	0.788344
Lan_2018	High pyrolysis temperature biochars reduce nitrogen availability and nitrous oxide emissions from an acid soil	Peer reviewed	South East Quensland	Australia	Oceania		22	NA		27°43'28" S	153°1'15" E		Biomass	Biomass production	g/pot	g/kg	6	Lab	90	Pine chips	850	High	723	35	2.5% w/w	Yes	150	No	0	No	0	8.45	3.8	Sandy loam	0	10	3 kg	1.4 g/cm3		15/22 cm	No	No	No	No	Control with fertilizer	Biochar with fertilizer	0.416667	0.356667	1.16822
Lan_2018	High pyrolysis temperature biochars reduce nitrogen availability and nitrous oxide emissions from an acid soil	Peer reviewed	South East Quensland	Australia	Oceania		22	NA		27°43'28" S	153°1'15" E		N uptake	Plant nutrient level	mg/pot	g/kg	6	Lab	90	Pine chips	950	High	701	35	2.5% w/w	Yes	150	No	0	No	0	8.48	3.8	Sandy loam	0	10	3 kg	1.4 g/cm3		15/22 cm	No	No	No	No	Control with fertilizer	Biochar with fertilizer	0.0224667	0.0231667	0.969784
Lan_2018	High pyrolysis temperature biochars reduce nitrogen availability and nitrous oxide emissions from an acid soil	Peer reviewed	South East Quensland	Australia	Oceania		22	NA		27°43'28" S	153°1'15" E		Total N	Soil total NPK	g/kg	g/kg	6	Lab	90	Pine chips	950	High	701	35	2.5% w/w	Yes	150	No	0	No	0	8.48	3.8	Sandy loam	0	10	3 kg	1.4 g/cm3		15/22 cm	No	No	No	No	Control with fertilizer	Biochar with fertilizer	0.72	0.68	1.05882
Lan_2018	High pyrolysis temperature biochars reduce nitrogen availability and nitrous oxide emissions from an acid soil	Peer reviewed	South East Quensland	Australia	Oceania		22	NA		27°43'28" S	153°1'15" E		Plant N	Plant nutrient level	%	g/kg	6	Lab	90	Pine chips	950	High	701	35	2.5% w/w	Yes	150	No	0	No	0	8.48	3.8	Sandy loam	0	10	3 kg	1.4 g/cm3		15/22 cm	No	No	No	No	Control with fertilizer	Biochar with fertilizer	1.79	2.17333	0.82362
Lan_2018	High pyrolysis temperature biochars reduce nitrogen availability and nitrous oxide emissions from an acid soil	Peer reviewed	South East Quensland	Australia	Oceania		22	NA		27°43'28" S	153°1'15" E		Biomass	Biomass production	g/pot	g/kg	6	Lab	90	Pine chips	950	High	701	35	2.5% w/w	Yes	150	No	0	No	0	8.48	3.8	Sandy loam	0	10	3 kg	1.4 g/cm3		15/22 cm	No	No	No	No	Control with fertilizer	Biochar with fertilizer	0.416667	0.356667	1.16822
Lan_2018	High pyrolysis temperature biochars reduce nitrogen availability and nitrous oxide emissions from an acid soil	Peer reviewed	South East Quensland	Australia	Oceania		22	NA		27°43'28" S	153°1'15" E		Nitrous Oxide emission	N2O emission	mg/m2	kg/ha	6	Lab	90	Pine chips	600	High	637	35	2.5% w/w	No	0	No	0	No	0	6.88	3.8	Sandy loam	0	10	3 kg	1.4 g/cm3		15/22 cm	No	No	No	No	Control no amendment	Biochar alone	0.1268	0.2325	0.545376
Lan_2018	High pyrolysis temperature biochars reduce nitrogen availability and nitrous oxide emissions from an acid soil	Peer reviewed	South East Quensland	Australia	Oceania		22	NA		27°43'28" S	153°1'15" E		Nitrous Oxide emission	N2O emission	mg/m2	kg/ha	6	Lab	90	Pine chips	700	High	624	35	2.5% w/w	No	0	No	0	No	0	8.15	3.8	Sandy loam	0	10	3 kg	1.4 g/cm3		15/22 cm	No	No	No	No	Control no amendment	Biochar alone	0.1454	0.2325	0.625376
Lan_2018	High pyrolysis temperature biochars reduce nitrogen availability and nitrous oxide emissions from an acid soil	Peer reviewed	South East Quensland	Australia	Oceania		22	NA		27°43'28" S	153°1'15" E		Nitrous Oxide emission	N2O emission	mg/m2	kg/ha	6	Lab	90	Pine chips	850	High	723	35	2.5% w/w	No	0	No	0	No	0	8.45	3.8	Sandy loam	0	10	3 kg	1.4 g/cm3		15/22 cm	No	No	No	No	Control no amendment	Biochar alone	0.1401	0.2325	0.602581
Lan_2018	High pyrolysis temperature biochars reduce nitrogen availability and nitrous oxide emissions from an acid soil	Peer reviewed	South East Quensland	Australia	Oceania		22	NA		27°43'28" S	153°1'15" E		Nitrous Oxide emission	N2O emission	mg/m2	kg/ha	6	Lab	90	Pine chips	950	High	701	35	2.5% w/w	No	0	No	0	No	0	8.48	3.8	Sandy loam	0	10	3 kg	1.4 g/cm3		15/22 cm	No	No	No	No	Control no amendment	Biochar alone	0.1533	0.2325	0.659355
Lan_2018	High pyrolysis temperature biochars reduce nitrogen availability and nitrous oxide emissions from an acid soil	Peer reviewed	South East Quensland	Australia	Oceania		22	NA		27°43'28" S	153°1'15" E		Nitrous Oxide emission	N2O emission	mg/m2	kg/ha	6	Lab	90	Pine chips	600	High	637	35	2.5% w/w	Yes	150	No	0	No	0	6.88	3.8	Sandy loam	0	10	3 kg	1.4 g/cm3		15/22 cm	No	No	No	No	Control with fertilizer	Biochar with fertilizer	1.7038	4.8925	0.348247
Lan_2018	High pyrolysis temperature biochars reduce nitrogen availability and nitrous oxide emissions from an acid soil	Peer reviewed	South East Quensland	Australia	Oceania		22	NA		27°43'28" S	153°1'15" E		Nitrous Oxide emission	N2O emission	mg/m2	kg/ha	6	Lab	90	Pine chips	700	High	624	35	2.5% w/w	Yes	150	No	0	No	0	8.15	3.8	Sandy loam	0	10	3 kg	1.4 g/cm3		15/22 cm	No	No	No	No	Control with fertilizer	Biochar with fertilizer	1.1927	4.8925	0.243781
Lan_2018	High pyrolysis temperature biochars reduce nitrogen availability and nitrous oxide emissions from an acid soil	Peer reviewed	South East Quensland	Australia	Oceania		22	NA		27°43'28" S	153°1'15" E		Nitrous Oxide emission	N2O emission	mg/m2	kg/ha	6	Lab	90	Pine chips	850	High	723	35	2.5% w/w	Yes	150	No	0	No	0	8.45	3.8	Sandy loam	0	10	3 kg	1.4 g/cm3		15/22 cm	No	No	No	No	Control with fertilizer	Biochar with fertilizer	0.9736	4.8925	0.198998
Lan_2018	High pyrolysis temperature biochars reduce nitrogen availability and nitrous oxide emissions from an acid soil	Peer reviewed	South East Quensland	Australia	Oceania		22	NA		27°43'28" S	153°1'15" E		Nitrous Oxide emission	N2O emission	mg/m2	kg/ha	6	Lab	90	Pine chips	950	High	701	35	2.5% w/w	Yes	150	No	0	No	0	8.48	3.8	Sandy loam	0	10	3 kg	1.4 g/cm3		15/22 cm	No	No	No	No	Control with fertilizer	Biochar with fertilizer	1.0709	4.8925	0.218886
Ma_2019	Effect of Biochar and Irrigation on Soybean-Rhizobium Symbiotic Performance and Soil Enzymatic Activity in Field Rhizosphere	Peer reviewed	Müncheberg	Germany	Europe		19	451		52.516074◦ N	14.114823◦ E		N uptake	Plant nutrient level	g/kg	g/kg	8	Field	150	Black cherry	450	Medium	415.08	10		No	0	No	0	No	0	8.41	6.26	Sandy soil	0	15					Yes	No	No	No	Control no amendment	Biochar alone	21.27	21.51	0.988842
Ma_2019	Effect of Biochar and Irrigation on Soybean-Rhizobium Symbiotic Performance and Soil Enzymatic Activity in Field Rhizosphere	Peer reviewed	Müncheberg	Germany	Europe		19	451		52.516074◦ N	14.114823◦ E		P uptake	Plant nutrient level	g/kg	g/kg	8	Field	150	Black cherry	450	Medium	415.08	10		No	0	No	0	No	0	8.41	6.26	Sandy soil	0	15					Yes	No	No	No	Control no amendment	Biochar alone	3.05	3.1	0.983871
Ma_2019	Effect of Biochar and Irrigation on Soybean-Rhizobium Symbiotic Performance and Soil Enzymatic Activity in Field Rhizosphere	Peer reviewed	Müncheberg	Germany	Europe		19	451		52.516074◦ N	14.114823◦ E		K uptake	Plant nutrient level	g/kg	g/kg	8	Field	150	Black cherry	450	Medium	415.08	10		No	0	No	0	No	0	8.41	6.26	Sandy soil	0	15					Yes	No	No	No	Control no amendment	Biochar alone	20.67	20.49	1.00878
Ma_2019	Effect of Biochar and Irrigation on Soybean-Rhizobium Symbiotic Performance and Soil Enzymatic Activity in Field Rhizosphere	Peer reviewed	Müncheberg	Germany	Europe		19	451		52.516074◦ N	14.114823◦ E		Yield	Food crop yield	t/ha	t/ha	8	Field	150	Black cherry	450	Medium	415.08	10		No	0	No	0	No	0	8.41	6.26	Sandy soil	0	15					Yes	No	No	No	Control no amendment	Biochar alone	2.6	2.57	1.01167
Ma_2019	Effect of Biochar and Irrigation on Soybean-Rhizobium Symbiotic Performance and Soil Enzymatic Activity in Field Rhizosphere	Peer reviewed	Müncheberg	Germany	Europe		19	451		52.516074◦ N	14.114823◦ E		N uptake	Plant nutrient level	g/kg	g/kg	8	Field	150	Black cherry	450	Medium	415.08	10		No	0	No	0	No	0	8.41	6.26	Sandy soil	0	15					Yes	No	Yes	No	Control no amendment	Biochar alone	24.01	23.31	1.03003
Ma_2019	Effect of Biochar and Irrigation on Soybean-Rhizobium Symbiotic Performance and Soil Enzymatic Activity in Field Rhizosphere	Peer reviewed	Müncheberg	Germany	Europe		19	451		52.516074◦ N	14.114823◦ E		P uptake	Plant nutrient level	g/kg	g/kg	8	Field	150	Black cherry	450	Medium	415.08	10		No	0	No	0	No	0	8.41	6.26	Sandy soil	0	15					Yes	No	Yes	No	Control no amendment	Biochar alone	3.53	3.57	0.988796
Ma_2019	Effect of Biochar and Irrigation on Soybean-Rhizobium Symbiotic Performance and Soil Enzymatic Activity in Field Rhizosphere	Peer reviewed	Müncheberg	Germany	Europe		19	451		52.516074◦ N	14.114823◦ E		K uptake	Plant nutrient level	g/kg	g/kg	8	Field	150	Black cherry	450	Medium	415.08	10		No	0	No	0	No	0	8.41	6.26	Sandy soil	0	15					Yes	No	Yes	No	Control no amendment	Biochar alone	20.81	21.36	0.974251
Ma_2019	Effect of Biochar and Irrigation on Soybean-Rhizobium Symbiotic Performance and Soil Enzymatic Activity in Field Rhizosphere	Peer reviewed	Müncheberg	Germany	Europe		19	451		52.516074◦ N	14.114823◦ E		Yield	Food crop yield	t/ha	t/ha	8	Field	150	Black cherry	450	Medium	415.08	10		No	0	No	0	No	0	8.41	6.26	Sandy soil	0	15					Yes	No	Yes	No	Control no amendment	Biochar alone	2.75	2.69	1.0223
Ma_2019	Effect of Biochar and Irrigation on Soybean-Rhizobium Symbiotic Performance and Soil Enzymatic Activity in Field Rhizosphere	Peer reviewed	Müncheberg	Germany	Europe		19	451		52.516074◦ N	14.114823◦ E		Total N	Soil total NPK	g/kg	g/kg	8	Field	150	Black cherry	450	Medium	415.08	10		No	0	No	0	No	0	8.41	6.26	Sandy soil	0	15					Yes	No	No	No	Control no amendment	Biochar alone	1.1	1.06	1.03774
Ma_2019	Effect of Biochar and Irrigation on Soybean-Rhizobium Symbiotic Performance and Soil Enzymatic Activity in Field Rhizosphere	Peer reviewed	Müncheberg	Germany	Europe		19	451	Mehlich 3 extraction	52.516074◦ N	14.114823◦ E	Mehlich 3	Available P	Soil NPK availability	mg/kg	g/kg	8	Field	150	Black cherry	450	Medium	415.08	10		No	0	No	0	No	0	8.41	6.26	Sandy soil	0	15					Yes	No	No	No	Control no amendment	Biochar alone	0.393	0.389	1.01028
Ma_2019	Effect of Biochar and Irrigation on Soybean-Rhizobium Symbiotic Performance and Soil Enzymatic Activity in Field Rhizosphere	Peer reviewed	Müncheberg	Germany	Europe		19	451		52.516074◦ N	14.114823◦ E		Available K	Soil NPK availability	mg/kg	g/kg	8	Field	150	Black cherry	450	Medium	415.08	10		No	0	No	0	No	0	8.41	6.26	Sandy soil	0	15					Yes	No	No	No	Control no amendment	Biochar alone	1.034	1.048	0.986641
Ma_2019	Effect of Biochar and Irrigation on Soybean-Rhizobium Symbiotic Performance and Soil Enzymatic Activity in Field Rhizosphere	Peer reviewed	Müncheberg	Germany	Europe		19	451		52.516074◦ N	14.114823◦ E		Potential CEC	Potential CEC	cmol/kg	cmol/kg	8	Field	150	Black cherry	450	Medium	415.08	10		No	0	No	0	No	0	8.41	6.26	Sandy soil	0	15					Yes	No	No	No	Control no amendment	Biochar alone	5.01	4.64	1.07974
Ma_2019	Effect of Biochar and Irrigation on Soybean-Rhizobium Symbiotic Performance and Soil Enzymatic Activity in Field Rhizosphere	Peer reviewed	Müncheberg	Germany	Europe		19	451		52.516074◦ N	14.114823◦ E		Total N	Soil total NPK	g/kg	g/kg	8	Field	150	Black cherry	450	Medium	415.08	10		No	0	No	0	No	0	8.41	6.26	Sandy soil	0	15					Yes	No	Yes	No	Control no amendment	Biochar alone	1.02	1.06	0.962264
Ma_2019	Effect of Biochar and Irrigation on Soybean-Rhizobium Symbiotic Performance and Soil Enzymatic Activity in Field Rhizosphere	Peer reviewed	Müncheberg	Germany	Europe		19	451	Mehlich 3 extraction	52.516074◦ N	14.114823◦ E	Mehlich 3	Available P	Soil NPK availability	mg/kg	g/kg	8	Field	150	Black cherry	450	Medium	415.08	10		No	0	No	0	No	0	8.41	6.26	Sandy soil	0	15					Yes	No	Yes	No	Control no amendment	Biochar alone	0.383	0.379	1.01055
Ma_2019	Effect of Biochar and Irrigation on Soybean-Rhizobium Symbiotic Performance and Soil Enzymatic Activity in Field Rhizosphere	Peer reviewed	Müncheberg	Germany	Europe		19	451		52.516074◦ N	14.114823◦ E		Available K	Soil NPK availability	mg/kg	g/kg	8	Field	150	Black cherry	450	Medium	415.08	10		No	0	No	0	No	0	8.41	6.26	Sandy soil	0	15					Yes	No	Yes	No	Control no amendment	Biochar alone	1.077	1.032	1.0436
Ma_2019	Effect of Biochar and Irrigation on Soybean-Rhizobium Symbiotic Performance and Soil Enzymatic Activity in Field Rhizosphere	Peer reviewed	Müncheberg	Germany	Europe		19	451		52.516074◦ N	14.114823◦ E		Potential CEC	Potential CEC	cmol/kg	cmol/kg	8	Field	150	Black cherry	450	Medium	415.08	10		No	0	No	0	No	0	8.41	6.26	Sandy soil	0	15					Yes	No	Yes	No	Control no amendment	Biochar alone	5.16	4.73	1.09091
Niu_2017	Yield-scaled N2O emissions were effectively reduced by biochar amendment of sandy loam soil under maize - wheat rotation in the North China Plain	Peer reviewed	Henan	China	Asia	Semiarid, sub-humid monsoon	13.9	615		35°00ʹN	114°24ʹE		Nitrous Oxide emission	N2O emission	kg/ha	kg/ha	3	Field	365	Maize straw	450	Medium	450	3		No	0	No	0	No	0	10.02	8.81	Sandy loam	0	20		1.4 g/cm3			No	No	No	No	Control no amendment	Biochar alone	1.14	0.79	1.44304
Niu_2017	Yield-scaled N2O emissions were effectively reduced by biochar amendment of sandy loam soil under maize - wheat rotation in the North China Plain	Peer reviewed	Henan	China	Asia	Semiarid, sub-humid monsoon	13.9	615		35°00ʹN	114°24ʹE		Nitrous Oxide emission	N2O emission	kg/ha	kg/ha	3	Field	365	Maize straw	450	Medium	450	6		No	0	No	0	No	0	10.02	8.81	Sandy loam	0	20		1.4 g/cm3			No	No	No	No	Control no amendment	Biochar alone	1.18	0.79	1.49367
Niu_2017	Yield-scaled N2O emissions were effectively reduced by biochar amendment of sandy loam soil under maize - wheat rotation in the North China Plain	Peer reviewed	Henan	China	Asia	Semiarid, sub-humid monsoon	13.9	615		35°00ʹN	114°24ʹE		Nitrous Oxide emission	N2O emission	kg/ha	kg/ha	3	Field	365	Maize straw	450	Medium	450	12		No	0	No	0	No	0	10.02	8.81	Sandy loam	0	20		1.4 g/cm3			No	No	No	No	Control no amendment	Biochar alone	1.38	0.79	1.74684
Niu_2017	Yield-scaled N2O emissions were effectively reduced by biochar amendment of sandy loam soil under maize - wheat rotation in the North China Plain	Peer reviewed	Henan	China	Asia	Semiarid, sub-humid monsoon	13.9	615		35°00ʹN	114°24ʹE		Nitrous Oxide emission	N2O emission	kg/ha	kg/ha	3	Field	365	Maize straw	450	Medium	450	3		Yes	200	No	0	No	0	10.02	8.81	Sandy loam	0	20		1.4 g/cm3			No	No	No	No	Control with fertilizer	Biochar with fertilizer	2.54	3.91	0.649616
Niu_2017	Yield-scaled N2O emissions were effectively reduced by biochar amendment of sandy loam soil under maize - wheat rotation in the North China Plain	Peer reviewed	Henan	China	Asia	Semiarid, sub-humid monsoon	13.9	615		35°00ʹN	114°24ʹE		Nitrous Oxide emission	N2O emission	kg/ha	kg/ha	3	Field	365	Maize straw	450	Medium	450	6		Yes	200	No	0	No	0	10.02	8.81	Sandy loam	0	20		1.4 g/cm3			No	No	No	No	Control with fertilizer	Biochar with fertilizer	2.81	3.91	0.71867
Niu_2017	Yield-scaled N2O emissions were effectively reduced by biochar amendment of sandy loam soil under maize - wheat rotation in the North China Plain	Peer reviewed	Henan	China	Asia	Semiarid, sub-humid monsoon	13.9	615		35°00ʹN	114°24ʹE		Nitrous Oxide emission	N2O emission	kg/ha	kg/ha	3	Field	365	Maize straw	450	Medium	450	12		Yes	200	No	0	No	0	10.02	8.81	Sandy loam	0	20		1.4 g/cm3			No	No	No	No	Control with fertilizer	Biochar with fertilizer	2.75	3.91	0.703325
Niu_2017	Yield-scaled N2O emissions were effectively reduced by biochar amendment of sandy loam soil under maize - wheat rotation in the North China Plain	Peer reviewed	Henan	China	Asia	Semiarid, sub-humid monsoon	13.9	615		35°00ʹN	114°24ʹE		Soil ammonium	Soil mineral nitrogen	g/kg	g/kg	3	Field	365	Maize straw	450	Medium	450	3		No	0	No	0	No	0	10.02	8.81	Sandy loam	0	20		1.4 g/cm3			No	No	No	No	Control no amendment	Biochar alone	1.52	1.49	1.02013
Niu_2017	Yield-scaled N2O emissions were effectively reduced by biochar amendment of sandy loam soil under maize - wheat rotation in the North China Plain	Peer reviewed	Henan	China	Asia	Semiarid, sub-humid monsoon	13.9	615		35°00ʹN	114°24ʹE		Soil ammonium	Soil mineral nitrogen	g/kg	g/kg	3	Field	365	Maize straw	450	Medium	450	6		No	0	No	0	No	0	10.02	8.81	Sandy loam	0	20		1.4 g/cm3			No	No	No	No	Control no amendment	Biochar alone	1.51	1.49	1.01342
Niu_2017	Yield-scaled N2O emissions were effectively reduced by biochar amendment of sandy loam soil under maize - wheat rotation in the North China Plain	Peer reviewed	Henan	China	Asia	Semiarid, sub-humid monsoon	13.9	615		35°00ʹN	114°24ʹE		Soil ammonium	Soil mineral nitrogen	g/kg	g/kg	3	Field	365	Maize straw	450	Medium	450	12		No	0	No	0	No	0	10.02	8.81	Sandy loam	0	20		1.4 g/cm3			No	No	No	No	Control no amendment	Biochar alone	1.48	1.49	0.993289
Niu_2017	Yield-scaled N2O emissions were effectively reduced by biochar amendment of sandy loam soil under maize - wheat rotation in the North China Plain	Peer reviewed	Henan	China	Asia	Semiarid, sub-humid monsoon	13.9	615		35°00ʹN	114°24ʹE		Soil ammonium	Soil mineral nitrogen	g/kg	g/kg	3	Field	365	Maize straw	450	Medium	450	3		Yes	200	No	0	No	0	10.02	8.81	Sandy loam	0	20		1.4 g/cm3			No	No	No	No	Control with fertilizer	Biochar with fertilizer	2.11	2.24	0.941964
Niu_2017	Yield-scaled N2O emissions were effectively reduced by biochar amendment of sandy loam soil under maize - wheat rotation in the North China Plain	Peer reviewed	Henan	China	Asia	Semiarid, sub-humid monsoon	13.9	615		35°00ʹN	114°24ʹE		Soil ammonium	Soil mineral nitrogen	g/kg	g/kg	3	Field	365	Maize straw	450	Medium	450	6		Yes	200	No	0	No	0	10.02	8.81	Sandy loam	0	20		1.4 g/cm3			No	No	No	No	Control with fertilizer	Biochar with fertilizer	2.11	2.24	0.941964
Niu_2017	Yield-scaled N2O emissions were effectively reduced by biochar amendment of sandy loam soil under maize - wheat rotation in the North China Plain	Peer reviewed	Henan	China	Asia	Semiarid, sub-humid monsoon	13.9	615		35°00ʹN	114°24ʹE		Soil ammonium	Soil mineral nitrogen	g/kg	g/kg	3	Field	365	Maize straw	450	Medium	450	12		Yes	200	No	0	No	0	10.02	8.81	Sandy loam	0	20		1.4 g/cm3			No	No	No	No	Control with fertilizer	Biochar with fertilizer	2.31	2.24	1.03125
Niu_2017	Yield-scaled N2O emissions were effectively reduced by biochar amendment of sandy loam soil under maize - wheat rotation in the North China Plain	Peer reviewed	Henan	China	Asia	Semiarid, sub-humid monsoon	13.9	615		35°00ʹN	114°24ʹE		Nitrate nitrogen rate	Soil mineral nitrogen	g/kg	g/kg	3	Field	365	Maize straw	450	Medium	450	3		No	0	No	0	No	0	10.02	8.81	Sandy loam	0	20		1.4 g/cm3			No	No	No	No	Control no amendment	Biochar alone	1.41	1.5	0.94
Niu_2017	Yield-scaled N2O emissions were effectively reduced by biochar amendment of sandy loam soil under maize - wheat rotation in the North China Plain	Peer reviewed	Henan	China	Asia	Semiarid, sub-humid monsoon	13.9	615		35°00ʹN	114°24ʹE		Nitrate nitrogen rate	Soil mineral nitrogen	g/kg	g/kg	3	Field	365	Maize straw	450	Medium	450	6		No	0	No	0	No	0	10.02	8.81	Sandy loam	0	20		1.4 g/cm3			No	No	No	No	Control no amendment	Biochar alone	1.6	1.5	1.06667
Niu_2017	Yield-scaled N2O emissions were effectively reduced by biochar amendment of sandy loam soil under maize - wheat rotation in the North China Plain	Peer reviewed	Henan	China	Asia	Semiarid, sub-humid monsoon	13.9	615		35°00ʹN	114°24ʹE		Nitrate nitrogen rate	Soil mineral nitrogen	g/kg	g/kg	3	Field	365	Maize straw	450	Medium	450	12		No	0	No	0	No	0	10.02	8.81	Sandy loam	0	20		1.4 g/cm3			No	No	No	No	Control no amendment	Biochar alone	1.54	1.5	1.02667
Niu_2017	Yield-scaled N2O emissions were effectively reduced by biochar amendment of sandy loam soil under maize - wheat rotation in the North China Plain	Peer reviewed	Henan	China	Asia	Semiarid, sub-humid monsoon	13.9	615		35°00ʹN	114°24ʹE		Nitrate nitrogen rate	Soil mineral nitrogen	g/kg	g/kg	3	Field	365	Maize straw	450	Medium	450	3		Yes	200	No	0	No	0	10.02	8.81	Sandy loam	0	20		1.4 g/cm3			No	No	No	No	Control with fertilizer	Biochar with fertilizer	7.92	7.85	1.00892
Niu_2017	Yield-scaled N2O emissions were effectively reduced by biochar amendment of sandy loam soil under maize - wheat rotation in the North China Plain	Peer reviewed	Henan	China	Asia	Semiarid, sub-humid monsoon	13.9	615		35°00ʹN	114°24ʹE		Nitrate nitrogen rate	Soil mineral nitrogen	g/kg	g/kg	3	Field	365	Maize straw	450	Medium	450	6		Yes	200	No	0	No	0	10.02	8.81	Sandy loam	0	20		1.4 g/cm3			No	No	No	No	Control with fertilizer	Biochar with fertilizer	8.61	7.85	1.09682
Niu_2017	Yield-scaled N2O emissions were effectively reduced by biochar amendment of sandy loam soil under maize - wheat rotation in the North China Plain	Peer reviewed	Henan	China	Asia	Semiarid, sub-humid monsoon	13.9	615		35°00ʹN	114°24ʹE		Nitrate nitrogen rate	Soil mineral nitrogen	g/kg	g/kg	3	Field	365	Maize straw	450	Medium	450	12		Yes	200	No	0	No	0	10.02	8.81	Sandy loam	0	20		1.4 g/cm3			No	No	No	No	Control with fertilizer	Biochar with fertilizer	8.28	7.85	1.05478
Oladele_2019	Effect of biochar amendment on soil enzymatic activities, carboxylate secretions and upland rice performance in a sandy clay loam Alfisol of Southwest Nigeria	Peer reviewed	Akure	Nigeria	Africa	Tropical	25.3	1450		7°20′N	5°30′E		Available N	Soil NPK availability	µg/g	g/kg	3	Field	730	Rice husks	350	Low	511.3	3		No	0	No	0	No	0	NA	4.9	Sandy clay loam	0	10		1.63 g/cm3			Yes	No	No	Yes	Control no amendment	Biochar alone	0.00058	0.00081	0.716049
Oladele_2019	Effect of biochar amendment on soil enzymatic activities, carboxylate secretions and upland rice performance in a sandy clay loam Alfisol of Southwest Nigeria	Peer reviewed	Akure	Nigeria	Africa	Tropical	25.3	1450		7°20′N	5°30′E		Available N	Soil NPK availability	µg/g	g/kg	3	Field	730	Rice husks	350	Low	511.3	6		No	0	No	0	No	0	NA	4.9	Sandy clay loam	0	10		1.63 g/cm3			Yes	No	No	Yes	Control no amendment	Biochar alone	0.00179	0.00081	2.20988
Oladele_2019	Effect of biochar amendment on soil enzymatic activities, carboxylate secretions and upland rice performance in a sandy clay loam Alfisol of Southwest Nigeria	Peer reviewed	Akure	Nigeria	Africa	Tropical	25.3	1450		7°20′N	5°30′E		Available N	Soil NPK availability	µg/g	g/kg	3	Field	730	Rice husks	350	Low	511.3	12		No	0	No	0	No	0	NA	4.9	Sandy clay loam	0	10		1.63 g/cm3			Yes	No	No	Yes	Control no amendment	Biochar alone	0.00192	0.00081	2.37037
Oladele_2019	Effect of biochar amendment on soil enzymatic activities, carboxylate secretions and upland rice performance in a sandy clay loam Alfisol of Southwest Nigeria	Peer reviewed	Akure	Nigeria	Africa	Tropical	25.3	1450		7°20′N	5°30′E		Available N	Soil NPK availability	µg/g	g/kg	3	Field	730	Rice husks	350	Low	511.3	3		No	0	No	0	No	0	NA	4.9	Sandy clay loam	10	20		1.63 g/cm3			Yes	No	No	Yes	Control no amendment	Biochar alone	0.0003997	0.0004695	0.851331
Oladele_2019	Effect of biochar amendment on soil enzymatic activities, carboxylate secretions and upland rice performance in a sandy clay loam Alfisol of Southwest Nigeria	Peer reviewed	Akure	Nigeria	Africa	Tropical	25.3	1450		7°20′N	5°30′E		Available N	Soil NPK availability	µg/g	g/kg	3	Field	730	Rice husks	350	Low	511.3	6		No	0	No	0	No	0	NA	4.9	Sandy clay loam	10	20		1.63 g/cm3			Yes	No	No	Yes	Control no amendment	Biochar alone	0.00096446	0.0004695	2.05423
Oladele_2019	Effect of biochar amendment on soil enzymatic activities, carboxylate secretions and upland rice performance in a sandy clay loam Alfisol of Southwest Nigeria	Peer reviewed	Akure	Nigeria	Africa	Tropical	25.3	1450		7°20′N	5°30′E		Available N	Soil NPK availability	µg/g	g/kg	3	Field	730	Rice husks	350	Low	511.3	12		No	0	No	0	No	0	NA	4.9	Sandy clay loam	10	20		1.63 g/cm3			Yes	No	No	Yes	Control no amendment	Biochar alone	0.00070431	0.0004695	1.50013
Oladele_2019	Effect of biochar amendment on soil enzymatic activities, carboxylate secretions and upland rice performance in a sandy clay loam Alfisol of Southwest Nigeria	Peer reviewed	Akure	Nigeria	Africa	Tropical	25.3	1450	Bray 1 method	7°20′N	5°30′E	Bray 1	Available P	Soil NPK availability	mg/kg	g/kg	3	Field	730	Rice husks	350	Low	511.3	3		No	0	No	0	No	0	NA	4.9	Sandy clay loam	0	10		1.63 g/cm3			Yes	No	No	Yes	Control no amendment	Biochar alone	0.14839	0.00469	31.6397
Oladele_2019	Effect of biochar amendment on soil enzymatic activities, carboxylate secretions and upland rice performance in a sandy clay loam Alfisol of Southwest Nigeria	Peer reviewed	Akure	Nigeria	Africa	Tropical	25.3	1450	Bray 1 method	7°20′N	5°30′E	Bray 1	Available P	Soil NPK availability	mg/kg	g/kg	3	Field	730	Rice husks	350	Low	511.3	6		No	0	No	0	No	0	NA	4.9	Sandy clay loam	0	10		1.63 g/cm3			Yes	No	No	Yes	Control no amendment	Biochar alone	0.14545	0.00469	31.0128
Oladele_2019	Effect of biochar amendment on soil enzymatic activities, carboxylate secretions and upland rice performance in a sandy clay loam Alfisol of Southwest Nigeria	Peer reviewed	Akure	Nigeria	Africa	Tropical	25.3	1450	Bray 1 method	7°20′N	5°30′E	Bray 1	Available P	Soil NPK availability	mg/kg	g/kg	3	Field	730	Rice husks	350	Low	511.3	12		No	0	No	0	No	0	NA	4.9	Sandy clay loam	0	10		1.63 g/cm3			Yes	No	No	Yes	Control no amendment	Biochar alone	0.130205	0.00469	27.7623
Oladele_2019	Effect of biochar amendment on soil enzymatic activities, carboxylate secretions and upland rice performance in a sandy clay loam Alfisol of Southwest Nigeria	Peer reviewed	Akure	Nigeria	Africa	Tropical	25.3	1450	Bray 1 method	7°20′N	5°30′E	Bray 1	Available P	Soil NPK availability	mg/kg	g/kg	3	Field	730	Rice husks	350	Low	511.3	3		No	0	No	0	No	0	NA	4.9	Sandy clay loam	10	20		1.63 g/cm3			Yes	No	No	Yes	Control no amendment	Biochar alone	0.00411	0.00352	1.16761
Oladele_2019	Effect of biochar amendment on soil enzymatic activities, carboxylate secretions and upland rice performance in a sandy clay loam Alfisol of Southwest Nigeria	Peer reviewed	Akure	Nigeria	Africa	Tropical	25.3	1450	Bray 1 method	7°20′N	5°30′E	Bray 1	Available P	Soil NPK availability	mg/kg	g/kg	3	Field	730	Rice husks	350	Low	511.3	6		No	0	No	0	No	0	NA	4.9	Sandy clay loam	10	20		1.63 g/cm3			Yes	No	No	Yes	Control no amendment	Biochar alone	0.00352	0.00352	1
Oladele_2019	Effect of biochar amendment on soil enzymatic activities, carboxylate secretions and upland rice performance in a sandy clay loam Alfisol of Southwest Nigeria	Peer reviewed	Akure	Nigeria	Africa	Tropical	25.3	1450	Bray 1 method	7°20′N	5°30′E	Bray 1	Available P	Soil NPK availability	mg/kg	g/kg	3	Field	730	Rice husks	350	Low	511.3	12		No	0	No	0	No	0	NA	4.9	Sandy clay loam	10	20		1.63 g/cm3			Yes	No	No	Yes	Control no amendment	Biochar alone	0.00352	0.00352	1
Oladele_2019	Effect of biochar amendment on soil enzymatic activities, carboxylate secretions and upland rice performance in a sandy clay loam Alfisol of Southwest Nigeria	Peer reviewed	Akure	Nigeria	Africa	Tropical	25.3	1450		7°20′N	5°30′E		Total N	Soil total NPK	g/kg	g/kg	3	Field	730	Rice husks	350	Low	511.3	3		No	0	No	0	No	0	NA	4.9	Sandy clay loam	0	10		1.63 g/cm3			Yes	No	No	Yes	Control no amendment	Biochar alone	0.5988	0.56	1.06929
Oladele_2019	Effect of biochar amendment on soil enzymatic activities, carboxylate secretions and upland rice performance in a sandy clay loam Alfisol of Southwest Nigeria	Peer reviewed	Akure	Nigeria	Africa	Tropical	25.3	1450		7°20′N	5°30′E		Total N	Soil total NPK	g/kg	g/kg	3	Field	730	Rice husks	350	Low	511.3	6		No	0	No	0	No	0	NA	4.9	Sandy clay loam	0	10		1.63 g/cm3			Yes	No	No	Yes	Control no amendment	Biochar alone	1.85	0.56	3.30357
Oladele_2019	Effect of biochar amendment on soil enzymatic activities, carboxylate secretions and upland rice performance in a sandy clay loam Alfisol of Southwest Nigeria	Peer reviewed	Akure	Nigeria	Africa	Tropical	25.3	1450		7°20′N	5°30′E		Total N	Soil total NPK	g/kg	g/kg	3	Field	730	Rice husks	350	Low	511.3	12		No	0	No	0	No	0	NA	4.9	Sandy clay loam	0	10		1.63 g/cm3			Yes	No	No	Yes	Control no amendment	Biochar alone	1.9	0.56	3.39286
Oladele_2019	Effect of biochar amendment on soil enzymatic activities, carboxylate secretions and upland rice performance in a sandy clay loam Alfisol of Southwest Nigeria	Peer reviewed	Akure	Nigeria	Africa	Tropical	25.3	1450		7°20′N	5°30′E		Total N	Soil total NPK	g/kg	g/kg	3	Field	730	Rice husks	350	Low	511.3	3		No	0	No	0	No	0	NA	4.9	Sandy clay loam	10	20		1.63 g/cm3			Yes	No	No	Yes	Control no amendment	Biochar alone	0.42	0.53	0.792453
Oladele_2019	Effect of biochar amendment on soil enzymatic activities, carboxylate secretions and upland rice performance in a sandy clay loam Alfisol of Southwest Nigeria	Peer reviewed	Akure	Nigeria	Africa	Tropical	25.3	1450		7°20′N	5°30′E		Total N	Soil total NPK	g/kg	g/kg	3	Field	730	Rice husks	350	Low	511.3	6		No	0	No	0	No	0	NA	4.9	Sandy clay loam	10	20		1.63 g/cm3			Yes	No	No	Yes	Control no amendment	Biochar alone	1.058	0.53	1.99623
Oladele_2019	Effect of biochar amendment on soil enzymatic activities, carboxylate secretions and upland rice performance in a sandy clay loam Alfisol of Southwest Nigeria	Peer reviewed	Akure	Nigeria	Africa	Tropical	25.3	1450		7°20′N	5°30′E		Total N	Soil total NPK	g/kg	g/kg	3	Field	730	Rice husks	350	Low	511.3	12		No	0	No	0	No	0	NA	4.9	Sandy clay loam	10	20		1.63 g/cm3			Yes	No	No	Yes	Control no amendment	Biochar alone	0.147	0.53	0.277358
Zhang_2020	Biochar addition combined with daily fertigation improves overall soil T quality and enhances water-fertilizer productivity of cucumber in alkaline soils of a semi-arid region	Peer reviewed	Ningxia	China	Asia	Semiarid temperate	11.3	251		38.4712° N	106.2587° E		Total N	Soil total NPK	g/kg	g/kg	3	Field	730	Palm bunches	600	High	483.9	10		No	0	No	0	No	0	7.25	8.34	Sandy loam	0	30		1.42 g/cm3			No	No	Yes	No	Control with fertilizer	Biochar with fertilizer	3.09	2.63	1.1749
Zhang_2020	Biochar addition combined with daily fertigation improves overall soil T quality and enhances water-fertilizer productivity of cucumber in alkaline soils of a semi-arid region	Peer reviewed	Ningxia	China	Asia	Semiarid temperate	11.3	251	Olsen P extraction method	38.4712° N	106.2587° E	Olsen P	Available P	Soil NPK availability	mg/kg	g/kg	3	Field	730	Palm bunches	600	High	483.9	10		No	0	No	0	No	0	7.25	8.34	Sandy loam	0	30		1.42 g/cm3			No	No	Yes	No	Control with fertilizer	Biochar with fertilizer	0.12272	0.09891	1.24072
Zhang_2020	Biochar addition combined with daily fertigation improves overall soil T quality and enhances water-fertilizer productivity of cucumber in alkaline soils of a semi-arid region	Peer reviewed	Ningxia	China	Asia	Semiarid temperate	11.3	251	Olsen P extraction method	38.4712° N	106.2587° E	Olsen P	Total P	Soil total NPK	g/kg	g/kg	3	Field	730	Palm bunches	600	High	483.9	10		No	0	No	0	No	0	7.25	8.34	Sandy loam	0	30		1.42 g/cm3			No	No	Yes	No	Control with fertilizer	Biochar with fertilizer	5.16	4.91	1.05092
Zhang_2020	Biochar addition combined with daily fertigation improves overall soil T quality and enhances water-fertilizer productivity of cucumber in alkaline soils of a semi-arid region	Peer reviewed	Ningxia	China	Asia	Semiarid temperate	11.3	251		38.4712° N	106.2587° E		Available N	Soil NPK availability	mg/kg	g/kg	3	Field	730	Palm bunches	600	High	483.9	10		No	0	No	0	No	0	7.25	8.34	Sandy loam	0	30		1.42 g/cm3			No	No	Yes	No	Control with fertilizer	Biochar with fertilizer	0.18195	0.15558	1.16949
Moreno-Barriga_2017	Use of Piptatherum miliaceum for the phytomanagement of biochar amended Technosols derived from pyritic tailings to enhance soil aggregation and reduce metal(loid) mobility	Peer reviewed	Cartagena-La Unión	Spain	Europe	Semiarid Mediterranean	18	275		37°35′38′′ N	0°53′11′′ W		Total N	Soil total NPK	g/kg	g/kg	10	Lab	300	Pig manure	500	Medium	405	10		No	0	No	0	No	0	10.52	2.82	Sandy loam	0	20	2 kg		2200 cm3		No	No	Yes	No	Control no amendment	Biochar alone	1.16	0.5	2.32
Moreno-Barriga_2017	Use of Piptatherum miliaceum for the phytomanagement of biochar amended Technosols derived from pyritic tailings to enhance soil aggregation and reduce metal(loid) mobility	Peer reviewed	Cartagena-La Unión	Spain	Europe	Semiarid Mediterranean	18	275		37°35′38′′ N	0°53′11′′ W		Total N	Soil total NPK	g/kg	g/kg	10	Lab	300	Pig manure	500	Medium	405	20		No	0	No	0	No	0	10.52	2.82	Sandy loam	0	20	2 kg		2200 cm3		No	No	Yes	No	Control no amendment	Biochar alone	1.86	0.5	3.72
Moreno-Barriga_2017	Use of Piptatherum miliaceum for the phytomanagement of biochar amended Technosols derived from pyritic tailings to enhance soil aggregation and reduce metal(loid) mobility	Peer reviewed	Cartagena-La Unión	Spain	Europe	Semiarid Mediterranean	18	275		37°35′38′′ N	0°53′11′′ W		Total N	Soil total NPK	g/kg	g/kg	10	Lab	150	Pig manure	500	Medium	405	10		No	0	No	0	No	0	10.52	2.82	Sandy loam	0	20	2 kg		2200 cm3		No	No	Yes	No	Control no amendment	Biochar alone	1.1	0.54	2.03704
Moreno-Barriga_2017	Use of Piptatherum miliaceum for the phytomanagement of biochar amended Technosols derived from pyritic tailings to enhance soil aggregation and reduce metal(loid) mobility	Peer reviewed	Cartagena-La Unión	Spain	Europe	Semiarid Mediterranean	18	275		37°35′38′′ N	0°53′11′′ W		Total N	Soil total NPK	g/kg	g/kg	10	Lab	150	Pig manure	500	Medium	405	20		No	0	No	0	No	0	10.52	2.82	Sandy loam	0	20	2 kg		2200 cm3		No	No	Yes	No	Control no amendment	Biochar alone	1.81	0.54	3.35185
Moreno-Barriga_2017	Use of Piptatherum miliaceum for the phytomanagement of biochar amended Technosols derived from pyritic tailings to enhance soil aggregation and reduce metal(loid) mobility	Peer reviewed	Cartagena-La Unión	Spain	Europe	Semiarid Mediterranean	18	275		37°35′38′′ N	0°53′11′′ W		Nitrous Oxide emission	N2O emission	µg/kg	kg/ha	10	Lab	300	Pig manure	500	Medium	405	10		No	0	No	0	No	0	10.52	2.82	Sandy loam	0	20	2 kg		2200 cm3		No	No	Yes	No	Control no amendment	Biochar alone	0.001008	0.001064	0.947368
Moreno-Barriga_2017	Use of Piptatherum miliaceum for the phytomanagement of biochar amended Technosols derived from pyritic tailings to enhance soil aggregation and reduce metal(loid) mobility	Peer reviewed	Cartagena-La Unión	Spain	Europe	Semiarid Mediterranean	18	275		37°35′38′′ N	0°53′11′′ W		Nitrous Oxide emission	N2O emission	µg/kg	kg/ha	10	Lab	300	Pig manure	500	Medium	405	20		No	0	No	0	No	0	10.52	2.82	Sandy loam	0	20	2 kg		2200 cm3		No	No	Yes	No	Control no amendment	Biochar alone	0.00084	0.001064	0.789474
Moreno-Barriga_2017	Use of Piptatherum miliaceum for the phytomanagement of biochar amended Technosols derived from pyritic tailings to enhance soil aggregation and reduce metal(loid) mobility	Peer reviewed	Cartagena-La Unión	Spain	Europe	Semiarid Mediterranean	18	275		37°35′38′′ N	0°53′11′′ W		Nitrous Oxide emission	N2O emission	µg/kg	kg/ha	10	Lab	150	Pig manure	500	Medium	405	10		No	0	No	0	No	0	10.52	2.82	Sandy loam	0	20	2 kg		2200 cm3		No	No	Yes	No	Control no amendment	Biochar alone	0.001512	0.001932	0.782609
Moreno-Barriga_2017	Use of Piptatherum miliaceum for the phytomanagement of biochar amended Technosols derived from pyritic tailings to enhance soil aggregation and reduce metal(loid) mobility	Peer reviewed	Cartagena-La Unión	Spain	Europe	Semiarid Mediterranean	18	275		37°35′38′′ N	0°53′11′′ W		Nitrous Oxide emission	N2O emission	µg/kg	kg/ha	10	Lab	150	Pig manure	500	Medium	405	20		No	0	No	0	No	0	10.52	2.82	Sandy loam	0	20	2 kg		2200 cm3		No	No	Yes	No	Control no amendment	Biochar alone	0.002016	0.001932	1.04348
Niu_2018	Effect of biochar and nitrapyrin on nitrous oxide and nitric oxide emissions from a sandy loam soil cropped to maize	Peer reviewed	Henan	China	Asia	Semiarid, sub-humid monsoon	13.9	615		35°00′ N	114°24′ E		N uptake	Plant nutrient level	kg/ha	g/kg	3	Field	300	Maize straw	450	Medium	405	3		Yes	440	No	0	No	0	10.02	8.41	Sandy soil	0	20		1.4 g/cm3			No	No	Yes	Yes	Control with fertilizer	Biochar with fertilizer	0.328571	0.318571	1.03139
Niu_2018	Effect of biochar and nitrapyrin on nitrous oxide and nitric oxide emissions from a sandy loam soil cropped to maize	Peer reviewed	Henan	China	Asia	Semiarid, sub-humid monsoon	13.9	615		35°00′ N	114°24′ E		N uptake	Plant nutrient level	kg/ha	g/kg	3	Field	300	Maize straw	450	Medium	405	6		Yes	440	No	0	No	0	10.02	8.41	Sandy soil	0	20		1.4 g/cm3			No	No	Yes	Yes	Control with fertilizer	Biochar with fertilizer	0.335714	0.318571	1.05381
Niu_2018	Effect of biochar and nitrapyrin on nitrous oxide and nitric oxide emissions from a sandy loam soil cropped to maize	Peer reviewed	Henan	China	Asia	Semiarid, sub-humid monsoon	13.9	615		35°00′ N	114°24′ E		N uptake	Plant nutrient level	kg/ha	g/kg	3	Field	300	Maize straw	450	Medium	405	12		Yes	440	No	0	No	0	10.02	8.41	Sandy soil	0	20		1.4 g/cm3			No	No	Yes	Yes	Control with fertilizer	Biochar with fertilizer	0.337143	0.318571	1.0583
Niu_2018	Effect of biochar and nitrapyrin on nitrous oxide and nitric oxide emissions from a sandy loam soil cropped to maize	Peer reviewed	Henan	China	Asia	Semiarid, sub-humid monsoon	13.9	615		35°00′ N	114°24′ E		Soil ammonium	Soil mineral nitrogen	g/kg	g/kg	3	Field	300	Maize straw	450	Medium	405	3		Yes	440	No	0	No	0	10.02	8.41	Sandy soil	0	20		1.4 g/cm3			No	No	Yes	Yes	Control with fertilizer	Biochar with fertilizer	1.17	1.14	1.02632
Niu_2018	Effect of biochar and nitrapyrin on nitrous oxide and nitric oxide emissions from a sandy loam soil cropped to maize	Peer reviewed	Henan	China	Asia	Semiarid, sub-humid monsoon	13.9	615		35°00′ N	114°24′ E		Soil ammonium	Soil mineral nitrogen	g/kg	g/kg	3	Field	300	Maize straw	450	Medium	405	6		Yes	440	No	0	No	0	10.02	8.41	Sandy soil	0	20		1.4 g/cm3			No	No	Yes	Yes	Control with fertilizer	Biochar with fertilizer	1.27	1.14	1.11404
Niu_2018	Effect of biochar and nitrapyrin on nitrous oxide and nitric oxide emissions from a sandy loam soil cropped to maize	Peer reviewed	Henan	China	Asia	Semiarid, sub-humid monsoon	13.9	615		35°00′ N	114°24′ E		Soil ammonium	Soil mineral nitrogen	g/kg	g/kg	3	Field	300	Maize straw	450	Medium	405	12		Yes	440	No	0	No	0	10.02	8.41	Sandy soil	0	20		1.4 g/cm3			No	No	Yes	Yes	Control with fertilizer	Biochar with fertilizer	1.17	1.14	1.02632
Niu_2018	Effect of biochar and nitrapyrin on nitrous oxide and nitric oxide emissions from a sandy loam soil cropped to maize	Peer reviewed	Henan	China	Asia	Semiarid, sub-humid monsoon	13.9	615		35°00′ N	114°24′ E		Nitrate nitrogen rate	Soil mineral nitrogen	g/kg	g/kg	3	Field	300	Maize straw	450	Medium	405	3		Yes	440	No	0	No	0	10.02	8.41	Sandy soil	0	20		1.4 g/cm3			No	No	Yes	Yes	Control with fertilizer	Biochar with fertilizer	2.08	1.94	1.07216
Niu_2018	Effect of biochar and nitrapyrin on nitrous oxide and nitric oxide emissions from a sandy loam soil cropped to maize	Peer reviewed	Henan	China	Asia	Semiarid, sub-humid monsoon	13.9	615		35°00′ N	114°24′ E		Nitrate nitrogen rate	Soil mineral nitrogen	g/kg	g/kg	3	Field	300	Maize straw	450	Medium	405	6		Yes	440	No	0	No	0	10.02	8.41	Sandy soil	0	20		1.4 g/cm3			No	No	Yes	Yes	Control with fertilizer	Biochar with fertilizer	1.93	1.94	0.994845
Niu_2018	Effect of biochar and nitrapyrin on nitrous oxide and nitric oxide emissions from a sandy loam soil cropped to maize	Peer reviewed	Henan	China	Asia	Semiarid, sub-humid monsoon	13.9	615		35°00′ N	114°24′ E		Nitrate nitrogen rate	Soil mineral nitrogen	g/kg	g/kg	3	Field	300	Maize straw	450	Medium	405	12		Yes	440	No	0	No	0	10.02	8.41	Sandy soil	0	20		1.4 g/cm3			No	No	Yes	Yes	Control with fertilizer	Biochar with fertilizer	2.32	1.94	1.19588
Niu_2018	Effect of biochar and nitrapyrin on nitrous oxide and nitric oxide emissions from a sandy loam soil cropped to maize	Peer reviewed	Henan	China	Asia	Semiarid, sub-humid monsoon	13.9	615		35°00′ N	114°24′ E		Nitrous Oxide emission	N2O emission	kg/ha	kg/ha	3	Field	300	Maize straw	450	Medium	405	3		Yes	440	No	0	No	0	10.02	8.41	Sandy soil	0	20		1.4 g/cm3			No	No	Yes	Yes	Control with fertilizer	Biochar with fertilizer	0.84	1	0.84
Niu_2018	Effect of biochar and nitrapyrin on nitrous oxide and nitric oxide emissions from a sandy loam soil cropped to maize	Peer reviewed	Henan	China	Asia	Semiarid, sub-humid monsoon	13.9	615		35°00′ N	114°24′ E		Nitrous Oxide emission	N2O emission	kg/ha	kg/ha	3	Field	300	Maize straw	450	Medium	405	6		Yes	440	No	0	No	0	10.02	8.41	Sandy soil	0	20		1.4 g/cm3			No	No	Yes	Yes	Control with fertilizer	Biochar with fertilizer	0.85	1	0.85
Niu_2018	Effect of biochar and nitrapyrin on nitrous oxide and nitric oxide emissions from a sandy loam soil cropped to maize	Peer reviewed	Henan	China	Asia	Semiarid, sub-humid monsoon	13.9	615		35°00′ N	114°24′ E		Nitrous Oxide emission	N2O emission	kg/ha	kg/ha	3	Field	300	Maize straw	450	Medium	405	12		Yes	440	No	0	No	0	10.02	8.41	Sandy soil	0	20		1.4 g/cm3			No	No	Yes	Yes	Control with fertilizer	Biochar with fertilizer	0.81	1	0.81
Niu_2018	Effect of biochar and nitrapyrin on nitrous oxide and nitric oxide emissions from a sandy loam soil cropped to maize	Peer reviewed	Henan	China	Asia	Semiarid, sub-humid monsoon	13.9	615		35°00′ N	114°24′ E		Nitrous Oxide emission	N2O emission	kg/ha	kg/ha	3	Field	300	Maize straw	450	Medium	405	3		Yes	440	No	0	No	0	10.02	8.41	Sandy soil	0	20		1.4 g/cm3			No	No	Yes	Yes	Control with fertilizer	Biochar with fertilizer	1.3	1.39	0.935252
Niu_2018	Effect of biochar and nitrapyrin on nitrous oxide and nitric oxide emissions from a sandy loam soil cropped to maize	Peer reviewed	Henan	China	Asia	Semiarid, sub-humid monsoon	13.9	615		35°00′ N	114°24′ E		Nitrous Oxide emission	N2O emission	kg/ha	kg/ha	3	Field	300	Maize straw	450	Medium	405	6		Yes	440	No	0	No	0	10.02	8.41	Sandy soil	0	20		1.4 g/cm3			No	No	Yes	Yes	Control with fertilizer	Biochar with fertilizer	1.35	1.39	0.971223
Niu_2018	Effect of biochar and nitrapyrin on nitrous oxide and nitric oxide emissions from a sandy loam soil cropped to maize	Peer reviewed	Henan	China	Asia	Semiarid, sub-humid monsoon	13.9	615		35°00′ N	114°24′ E		Nitrous Oxide emission	N2O emission	kg/ha	kg/ha	3	Field	300	Maize straw	450	Medium	405	12		Yes	440	No	0	No	0	10.02	8.41	Sandy soil	0	20		1.4 g/cm3			No	No	Yes	Yes	Control with fertilizer	Biochar with fertilizer	1.31	1.39	0.942446
Niu_2018	Effect of biochar and nitrapyrin on nitrous oxide and nitric oxide emissions from a sandy loam soil cropped to maize	Peer reviewed	Henan	China	Asia	Semiarid, sub-humid monsoon	13.9	615		35°00′ N	114°24′ E		Biomass	Biomass production	kg/ha	g/kg	3	Field	300	Maize straw	450	Medium	405	3		Yes	440	No	0	No	0	10.02	8.41	Sandy soil	0	20		1.4 g/cm3			No	No	Yes	Yes	Control with fertilizer	Biochar with fertilizer	30.1814	29.7286	1.01523
Niu_2018	Effect of biochar and nitrapyrin on nitrous oxide and nitric oxide emissions from a sandy loam soil cropped to maize	Peer reviewed	Henan	China	Asia	Semiarid, sub-humid monsoon	13.9	615		35°00′ N	114°24′ E		Biomass	Biomass production	kg/ha	g/kg	3	Field	300	Maize straw	450	Medium	405	6		Yes	440	No	0	No	0	10.02	8.41	Sandy soil	0	20		1.4 g/cm3			No	No	Yes	Yes	Control with fertilizer	Biochar with fertilizer	30.3157	29.7286	1.01975
Niu_2018	Effect of biochar and nitrapyrin on nitrous oxide and nitric oxide emissions from a sandy loam soil cropped to maize	Peer reviewed	Henan	China	Asia	Semiarid, sub-humid monsoon	13.9	615		35°00′ N	114°24′ E		Biomass	Biomass production	kg/ha	g/kg	3	Field	300	Maize straw	450	Medium	450	12		Yes	440	No	0	No	0	10.02	8.41	Sandy soil	0	20		1.4 g/cm3			No	No	Yes	Yes	Control with fertilizer	Biochar with fertilizer	30.42	29.7286	1.02326
Solaiman_2020	Poultry Litter Biochar Increases Mycorrhizal Colonisation, Soil Fertility and Cucumber Yield in a Fertigation System on Sandy Soil	Peer reviewed	Geraldton	Australia	Oceania	Mediterranean	19.7	400	Strong acid extration	29◦19′ N	115◦44′ E	Strong acid	P concentration	Soil total NPK	mg/kg	g/kg	3	Field	160	Poultry manure	450	Medium	388	7		No	0	No	0	No	0	9	4.8	Sandy soil	0	10					No	No	No	Yes	Control with fertilizer & manure	Biochar with fertilizer & manure	0.058	0.034	1.70588
Solaiman_2020	Poultry Litter Biochar Increases Mycorrhizal Colonisation, Soil Fertility and Cucumber Yield in a Fertigation System on Sandy Soil	Peer reviewed	Geraldton	Australia	Oceania	Mediterranean	19.7	400	Strong acid extration	29◦19′ N	115◦44′ E	Strong acid	P concentration	Soil total NPK	mg/kg	g/kg	3	Field	160	Poultry manure	450	Medium	388	13		No	0	No	0	No	0	9	4.8	Sandy soil	0	10					No	No	No	Yes	Control with fertilizer & manure	Biochar with fertilizer & manure	0.055	0.034	1.61765
Solaiman_2020	Poultry Litter Biochar Increases Mycorrhizal Colonisation, Soil Fertility and Cucumber Yield in a Fertigation System on Sandy Soil	Peer reviewed	Geraldton	Australia	Oceania	Mediterranean	19.7	400		29◦19′ N	115◦44′ E		K concentration	Soil total NPK	mg/kg	g/kg	3	Field	160	Poultry manure	450	Medium	388	7		No	0	No	0	No	0	9	4.8	Sandy soil	0	10					No	No	No	Yes	Control with fertilizer & manure	Biochar with fertilizer & manure	0.186	0.12	1.55
Solaiman_2020	Poultry Litter Biochar Increases Mycorrhizal Colonisation, Soil Fertility and Cucumber Yield in a Fertigation System on Sandy Soil	Peer reviewed	Geraldton	Australia	Oceania	Mediterranean	19.7	400		29◦19′ N	115◦44′ E		K concentration	Soil total NPK	mg/kg	g/kg	3	Field	160	Poultry manure	450	Medium	388	13		No	0	No	0	No	0	9	4.8	Sandy soil	0	10					No	No	No	Yes	Control with fertilizer & manure	Biochar with fertilizer & manure	0.218	0.12	1.81667
Solaiman_2020	Poultry Litter Biochar Increases Mycorrhizal Colonisation, Soil Fertility and Cucumber Yield in a Fertigation System on Sandy Soil	Peer reviewed	Geraldton	Australia	Oceania	Mediterranean	19.7	400		29◦19′ N	115◦44′ E		N concentration	Soil total NPK	%	g/kg	3	Field	160	Poultry manure	450	Medium	388	7		No	0	No	0	No	0	9	4.8	Sandy soil	0	10					No	No	No	Yes	Control with fertilizer & manure	Biochar with fertilizer & manure	0.6	0.3	2
Solaiman_2020	Poultry Litter Biochar Increases Mycorrhizal Colonisation, Soil Fertility and Cucumber Yield in a Fertigation System on Sandy Soil	Peer reviewed	Geraldton	Australia	Oceania	Mediterranean	19.7	400		29◦19′ N	115◦44′ E		N concentration	Soil total NPK	%	g/kg	3	Field	160	Poultry manure	450	Medium	388	13		No	0	No	0	No	0	9	4.8	Sandy soil	0	10					No	No	No	Yes	Control with fertilizer & manure	Biochar with fertilizer & manure	0.6	0.3	2
Manirakiza_2020	Effects of compost and biochar amendments on soil fertility and crop growth in a calcareous soil	Peer reviewed	Konya	Turkey	Asia	NA	19.6667	NA		37.72 N	33.55 E		K concentration	Soil total NPK	mg/kg	g/kg	4	Greenhouse	90	Tree residues	450	Medium	NA	28	1% w/w	No	0	No	0	No	0	8.95	8.68	Sandy clay loam	0	20	3 kg		2 litre		No	No	Yes	No	Control no amendment	Biochar alone	0.54862	0.56967	0.963049
Manirakiza_2020	Effects of compost and biochar amendments on soil fertility and crop growth in a calcareous soil	Peer reviewed	Konya	Turkey	Asia	NA	19.6667	NA		37.72 N	33.55 E		K concentration	Soil total NPK	mg/kg	g/kg	4	Greenhouse	90	Tree residues	450	Medium	NA	56	2% w/w	No	0	No	0	No	0	8.95	8.68	Sandy clay loam	0	20	3 kg		2 litre		No	No	Yes	No	Control no amendment	Biochar alone	0.58018	0.56967	1.01845
Manirakiza_2020	Effects of compost and biochar amendments on soil fertility and crop growth in a calcareous soil	Peer reviewed	Konya	Turkey	Asia	NA	19.6667	NA		37.72 N	33.55 E		K concentration	Soil total NPK	mg/kg	g/kg	4	Greenhouse	90	Tree residues	450	Medium	NA	112	4% w/w	No	0	No	0	No	0	8.95	8.68	Sandy clay loam	0	20	3 kg		2 litre		No	No	Yes	No	Control no amendment	Biochar alone	0.61172	0.56967	1.07381
Manirakiza_2020	Effects of compost and biochar amendments on soil fertility and crop growth in a calcareous soil	Peer reviewed	Konya	Turkey	Asia	NA	19.6667	NA	Sodium bicarbonate method	37.72 N	33.55 E	Sodium bicarbonate	Available P	Soil NPK availability	mg/kg	g/kg	4	Greenhouse	90	Tree residues	450	Medium	NA	28	1% w/w	No	0	No	0	No	0	8.95	8.68	Sandy clay loam	0	20	3 kg		2 litre		No	No	Yes	No	Control no amendment	Biochar alone	0.01933	0.01843	1.04883
Manirakiza_2020	Effects of compost and biochar amendments on soil fertility and crop growth in a calcareous soil	Peer reviewed	Konya	Turkey	Asia	NA	19.6667	NA	Sodium bicarbonate method	37.72 N	33.55 E	Sodium bicarbonate	Available P	Soil NPK availability	mg/kg	g/kg	4	Greenhouse	90	Tree residues	450	Medium	NA	56	2% w/w	No	0	No	0	No	0	8.95	8.68	Sandy clay loam	0	20	3 kg		2 litre		No	No	Yes	No	Control no amendment	Biochar alone	0.02176	0.01843	1.18068
Manirakiza_2020	Effects of compost and biochar amendments on soil fertility and crop growth in a calcareous soil	Peer reviewed	Konya	Turkey	Asia	NA	19.6667	NA	Sodium bicarbonate method	37.72 N	33.55 E	Sodium bicarbonate	Available P	Soil NPK availability	mg/kg	g/kg	4	Greenhouse	90	Tree residues	450	Medium	NA	112	4% w/w	No	0	No	0	No	0	8.95	8.68	Sandy clay loam	0	20	3 kg		2 litre		No	No	Yes	No	Control no amendment	Biochar alone	0.02398	0.01843	1.30114
Manirakiza_2020	Effects of compost and biochar amendments on soil fertility and crop growth in a calcareous soil	Peer reviewed	Konya	Turkey	Asia	NA	19.6667	NA		37.72 N	33.55 E		Total N	Soil total NPK	g/kg	g/kg	4	Greenhouse	90	Tree residues	450	Medium	NA	28	1% w/w	No	0	No	0	No	0	8.95	8.68	Sandy clay loam	0	20	3 kg		2 litre		No	No	Yes	No	Control no amendment	Biochar alone	0.15	0.21	0.714286
Manirakiza_2020	Effects of compost and biochar amendments on soil fertility and crop growth in a calcareous soil	Peer reviewed	Konya	Turkey	Asia	NA	19.6667	NA		37.72 N	33.55 E		Total N	Soil total NPK	g/kg	g/kg	4	Greenhouse	90	Tree residues	450	Medium	NA	56	2% w/w	No	0	No	0	No	0	8.95	8.68	Sandy clay loam	0	20	3 kg		2 litre		No	No	Yes	No	Control no amendment	Biochar alone	0.95	0.21	4.52381
Manirakiza_2020	Effects of compost and biochar amendments on soil fertility and crop growth in a calcareous soil	Peer reviewed	Konya	Turkey	Asia	NA	19.6667	NA		37.72 N	33.55 E		Total N	Soil total NPK	g/kg	g/kg	4	Greenhouse	90	Tree residues	450	Medium	NA	112	4% w/w	No	0	No	0	No	0	8.95	8.68	Sandy clay loam	0	20	3 kg		2 litre		No	No	Yes	No	Control no amendment	Biochar alone	0.73	0.21	3.47619
Manirakiza_2020	Effects of compost and biochar amendments on soil fertility and crop growth in a calcareous soil	Peer reviewed	Konya	Turkey	Asia	NA	19.6667	NA		37.72 N	33.55 E		Soil ammonium	Soil mineral nitrogen	mg/kg	g/kg	4	Greenhouse	90	Tree residues	450	Medium	NA	28	1% w/w	No	0	No	0	No	0	8.95	8.68	Sandy clay loam	0	20	3 kg		2 litre		No	No	Yes	No	Control no amendment	Biochar alone	0.01546	0.01137	1.35972
Manirakiza_2020	Effects of compost and biochar amendments on soil fertility and crop growth in a calcareous soil	Peer reviewed	Konya	Turkey	Asia	NA	19.6667	NA		37.72 N	33.55 E		Soil ammonium	Soil mineral nitrogen	mg/kg	g/kg	4	Greenhouse	90	Tree residues	450	Medium	NA	56	2% w/w	No	0	No	0	No	0	8.95	8.68	Sandy clay loam	0	20	3 kg		2 litre		No	No	Yes	No	Control no amendment	Biochar alone	0.0229997	0.01137	2.02284
Manirakiza_2020	Effects of compost and biochar amendments on soil fertility and crop growth in a calcareous soil	Peer reviewed	Konya	Turkey	Asia	NA	19.6667	NA		37.72 N	33.55 E		Soil ammonium	Soil mineral nitrogen	mg/kg	g/kg	4	Greenhouse	90	Tree residues	450	Medium	NA	112	4% w/w	No	0	No	0	No	0	8.95	8.68	Sandy clay loam	0	20	3 kg		2 litre		No	No	Yes	No	Control no amendment	Biochar alone	0.03309	0.01137	2.91029
Manirakiza_2020	Effects of compost and biochar amendments on soil fertility and crop growth in a calcareous soil	Peer reviewed	Konya	Turkey	Asia	NA	19.6667	NA		37.72 N	33.55 E		Nitrate nitrogen rate	Soil mineral nitrogen	mg/kg	g/kg	4	Greenhouse	90	Tree residues	450	Medium	NA	28	1% w/w	No	0	No	0	No	0	8.95	8.68	Sandy clay loam	0	20	3 kg		2 litre		No	No	Yes	No	Control no amendment	Biochar alone	0.00738	0.00559	1.32021
Manirakiza_2020	Effects of compost and biochar amendments on soil fertility and crop growth in a calcareous soil	Peer reviewed	Konya	Turkey	Asia	NA	19.6667	NA		37.72 N	33.55 E		Nitrate nitrogen rate	Soil mineral nitrogen	mg/kg	g/kg	4	Greenhouse	90	Tree residues	450	Medium	NA	56	2% w/w	No	0	No	0	No	0	8.95	8.68	Sandy clay loam	0	20	3 kg		2 litre		No	No	Yes	No	Control no amendment	Biochar alone	0.01221	0.00559	2.18426
Manirakiza_2020	Effects of compost and biochar amendments on soil fertility and crop growth in a calcareous soil	Peer reviewed	Konya	Turkey	Asia	NA	19.6667	NA		37.72 N	33.55 E		Nitrate nitrogen rate	Soil mineral nitrogen	mg/kg	g/kg	4	Greenhouse	90	Tree residues	450	Medium	NA	112	4% w/w	No	0	No	0	No	0	8.95	8.68	Sandy clay loam	0	20	3 kg		2 litre		No	No	Yes	No	Control no amendment	Biochar alone	0.01774	0.00559	3.17352
Speratti_2017	Biochar effects on maize growth and soil water retention in a Brazilian Cerrado Arenosol	Dissertation	Mato Grosso	Brazil	South America	NA	28	NA		15°13'55.2"S	54°57'43		Total N	Soil total NPK	mg/kg	g/kg	4	Greenhouse	45	Cotton husks	400	Low	NA	80		No	0	No	0	No	0	NA	5.8	Sandy soil	0	20	8 kg	1.6	9 litre	24.5/30//22.7	Yes	No	Yes	No	Control no amendment	Biochar alone	0.82812	0.31931	2.59347
Speratti_2017	Biochar effects on maize growth and soil water retention in a Brazilian Cerrado Arenosol	Dissertation	Mato Grosso	Brazil	South America	NA	28	NA		15°13'55.2"S	54°57'43		Total N	Soil total NPK	mg/kg	g/kg	4	Greenhouse	45	Cotton husks	500	Medium	NA	80		No	0	No	0	No	0	NA	5.8	Sandy soil	0	20	8 kg	1.6	9 litre	24.5/30//22.7	Yes	No	Yes	No	Control no amendment	Biochar alone	0.78629	0.31931	2.46247
Speratti_2017	Biochar effects on maize growth and soil water retention in a Brazilian Cerrado Arenosol	Dissertation	Mato Grosso	Brazil	South America	NA	28	NA		15°13'55.2"S	54°57'43		Total N	Soil total NPK	mg/kg	g/kg	4	Greenhouse	45	Cotton husks	600	High	NA	80		No	0	No	0	No	0	NA	5.8	Sandy soil	0	20	8 kg	1.6	9 litre	24.5/30//22.7	Yes	No	Yes	No	Control no amendment	Biochar alone	0.67928	0.31931	2.12734
Speratti_2017	Biochar effects on maize growth and soil water retention in a Brazilian Cerrado Arenosol	Dissertation	Mato Grosso	Brazil	South America	NA	28	NA		15°13'55.2"S	54°57'43		Total N	Soil total NPK	mg/kg	g/kg	4	Greenhouse	45	Swine manure	400	Low	NA	80		No	0	No	0	No	0	NA	5.8	Sandy soil	0	20	8 kg	1.6	9 litre	24.5/30//22.7	Yes	No	Yes	No	Control no amendment	Biochar alone	1.20621	0.31931	3.77755
Speratti_2017	Biochar effects on maize growth and soil water retention in a Brazilian Cerrado Arenosol	Dissertation	Mato Grosso	Brazil	South America	NA	28	NA		15°13'55.2"S	54°57'43		Total N	Soil total NPK	mg/kg	g/kg	4	Greenhouse	45	Swine manure	500	Medium	NA	80		No	0	No	0	No	0	NA	5.8	Sandy soil	0	20	8 kg	1.6	9 litre	24.5/30//22.7	Yes	No	Yes	No	Control no amendment	Biochar alone	0.89178	0.31931	2.79283
Speratti_2017	Biochar effects on maize growth and soil water retention in a Brazilian Cerrado Arenosol	Dissertation	Mato Grosso	Brazil	South America	NA	28	NA		15°13'55.2"S	54°57'43		Total N	Soil total NPK	mg/kg	g/kg	4	Greenhouse	45	Swine manure	600	High	NA	80		No	0	No	0	No	0	NA	5.8	Sandy soil	0	20	8 kg	1.6	9 litre	24.5/30//22.7	Yes	No	Yes	No	Control no amendment	Biochar alone	0.90329	0.31931	2.82888
Speratti_2017	Biochar effects on maize growth and soil water retention in a Brazilian Cerrado Arenosol	Dissertation	Mato Grosso	Brazil	South America	NA	28	NA		15°13'55.2"S	54°57'43		Total N	Soil total NPK	mg/kg	g/kg	4	Greenhouse	45	Sawmill residue	400	Low	NA	80		No	0	No	0	No	0	NA	5.8	Sandy soil	0	20	8 kg	1.6	9 litre	24.5/30//22.7	Yes	No	Yes	No	Control no amendment	Biochar alone	0.48207	0.31931	1.50972
Speratti_2017	Biochar effects on maize growth and soil water retention in a Brazilian Cerrado Arenosol	Dissertation	Mato Grosso	Brazil	South America	NA	28	NA		15°13'55.2"S	54°57'43		Total N	Soil total NPK	mg/kg	g/kg	4	Greenhouse	45	Sawmill residue	500	Medium	NA	80		No	0	No	0	No	0	NA	5.8	Sandy soil	0	20	8 kg	1.6	9 litre	24.5/30//22.7	Yes	No	Yes	No	Control no amendment	Biochar alone	0.51728	0.31931	1.61999
Speratti_2017	Biochar effects on maize growth and soil water retention in a Brazilian Cerrado Arenosol	Dissertation	Mato Grosso	Brazil	South America	NA	28	NA		15°13'55.2"S	54°57'43		Total N	Soil total NPK	mg/kg	g/kg	4	Greenhouse	45	Sawmill residue	600	High	NA	80		No	0	No	0	No	0	NA	5.8	Sandy soil	0	20	8 kg	1.6	9 litre	24.5/30//22.7	Yes	No	Yes	No	Control no amendment	Biochar alone	0.58212	0.31931	1.82306
Speratti_2017	Biochar effects on maize growth and soil water retention in a Brazilian Cerrado Arenosol	Dissertation	Mato Grosso	Brazil	South America	NA	28	NA		15°13'55.2"S	54°57'43		Total N	Soil total NPK	mg/kg	g/kg	4	Greenhouse	45	Sugarcane filtercake	400	Low	NA	80		No	0	No	0	No	0	NA	5.8	Sandy soil	0	20	8 kg	1.6	9 litre	24.5/30//22.7	Yes	No	Yes	No	Control no amendment	Biochar alone	0.72979	0.31931	2.28552
Speratti_2017	Biochar effects on maize growth and soil water retention in a Brazilian Cerrado Arenosol	Dissertation	Mato Grosso	Brazil	South America	NA	28	NA		15°13'55.2"S	54°57'43		Total N	Soil total NPK	mg/kg	g/kg	4	Greenhouse	45	Sugarcane filtercake	500	Medium	NA	80		No	0	No	0	No	0	NA	5.8	Sandy soil	0	20	8 kg	1.6	9 litre	24.5/30//22.7	Yes	No	Yes	No	Control no amendment	Biochar alone	0.65834	0.31931	2.06176
Speratti_2017	Biochar effects on maize growth and soil water retention in a Brazilian Cerrado Arenosol	Dissertation	Mato Grosso	Brazil	South America	NA	28	NA		15°13'55.2"S	54°57'43		Total N	Soil total NPK	mg/kg	g/kg	4	Greenhouse	45	Sugarcane filtercake	600	High	NA	80		No	0	No	0	No	0	NA	5.8	Sandy soil	0	20	8 kg	1.6	9 litre	24.5/30//22.7	Yes	No	Yes	No	Control no amendment	Biochar alone	0.71131	0.31931	2.22765
Speratti_2017	Biochar effects on maize growth and soil water retention in a Brazilian Cerrado Arenosol	Dissertation	Mato Grosso	Brazil	South America	NA	28	NA	Mehlich-1 extraction method	15°13'55.2"S	54°57'43	Mehlich 1	P concentration	Soil total NPK	mg/kg	g/kg	4	Greenhouse	45	Cotton husks	400	Low	NA	80		No	0	No	0	No	0	NA	5.8	Sandy soil	0	20	8 kg	1.6	9 litre	24.5/30//22.7	Yes	No	Yes	No	Control no amendment	Biochar alone	0.11442	0.10452	1.09472
Speratti_2017	Biochar effects on maize growth and soil water retention in a Brazilian Cerrado Arenosol	Dissertation	Mato Grosso	Brazil	South America	NA	28	NA	Mehlich-1 extraction method	15°13'55.2"S	54°57'43	Mehlich 1	P concentration	Soil total NPK	mg/kg	g/kg	4	Greenhouse	45	Cotton husks	500	Medium	NA	80		No	0	No	0	No	0	NA	5.8	Sandy soil	0	20	8 kg	1.6	9 litre	24.5/30//22.7	Yes	No	Yes	No	Control no amendment	Biochar alone	0.11437	0.10452	1.09424
Speratti_2017	Biochar effects on maize growth and soil water retention in a Brazilian Cerrado Arenosol	Dissertation	Mato Grosso	Brazil	South America	NA	28	NA	Mehlich-1 extraction method	15°13'55.2"S	54°57'43	Mehlich 1	P concentration	Soil total NPK	mg/kg	g/kg	4	Greenhouse	45	Cotton husks	600	High	NA	80		No	0	No	0	No	0	NA	5.8	Sandy soil	0	20	8 kg	1.6	9 litre	24.5/30//22.7	Yes	No	Yes	No	Control no amendment	Biochar alone	0.11279	0.10452	1.07912
Speratti_2017	Biochar effects on maize growth and soil water retention in a Brazilian Cerrado Arenosol	Dissertation	Mato Grosso	Brazil	South America	NA	28	NA	Mehlich-1 extraction method	15°13'55.2"S	54°57'43	Mehlich 1	P concentration	Soil total NPK	mg/kg	g/kg	4	Greenhouse	45	Swine manure	400	Low	NA	80		No	0	No	0	No	0	NA	5.8	Sandy soil	0	20	8 kg	1.6	9 litre	24.5/30//22.7	Yes	No	Yes	No	Control no amendment	Biochar alone	0.13427	0.10452	1.28463
Speratti_2017	Biochar effects on maize growth and soil water retention in a Brazilian Cerrado Arenosol	Dissertation	Mato Grosso	Brazil	South America	NA	28	NA	Mehlich-1 extraction method	15°13'55.2"S	54°57'43	Mehlich 1	P concentration	Soil total NPK	mg/kg	g/kg	4	Greenhouse	45	Swine manure	500	Medium	NA	80		No	0	No	0	No	0	NA	5.8	Sandy soil	0	20	8 kg	1.6	9 litre	24.5/30//22.7	Yes	No	Yes	No	Control no amendment	Biochar alone	0.1296	0.10452	1.23995
Speratti_2017	Biochar effects on maize growth and soil water retention in a Brazilian Cerrado Arenosol	Dissertation	Mato Grosso	Brazil	South America	NA	28	NA	Mehlich-1 extraction method	15°13'55.2"S	54°57'43	Mehlich 1	P concentration	Soil total NPK	mg/kg	g/kg	4	Greenhouse	45	Swine manure	600	High	NA	80		No	0	No	0	No	0	NA	5.8	Sandy soil	0	20	8 kg	1.6	9 litre	24.5/30//22.7	Yes	No	Yes	No	Control no amendment	Biochar alone	0.12187	0.10452	1.166
Speratti_2017	Biochar effects on maize growth and soil water retention in a Brazilian Cerrado Arenosol	Dissertation	Mato Grosso	Brazil	South America	NA	28	NA	Mehlich-1 extraction method	15°13'55.2"S	54°57'43	Mehlich 1	P concentration	Soil total NPK	mg/kg	g/kg	4	Greenhouse	45	Sawmill residue	400	Low	NA	80		No	0	No	0	No	0	NA	5.8	Sandy soil	0	20	8 kg	1.6	9 litre	24.5/30//22.7	Yes	No	Yes	No	Control no amendment	Biochar alone	0.10027	0.10452	0.959338
Speratti_2017	Biochar effects on maize growth and soil water retention in a Brazilian Cerrado Arenosol	Dissertation	Mato Grosso	Brazil	South America	NA	28	NA	Mehlich-1 extraction method	15°13'55.2"S	54°57'43	Mehlich 1	P concentration	Soil total NPK	mg/kg	g/kg	4	Greenhouse	45	Sawmill residue	500	Medium	NA	80		No	0	No	0	No	0	NA	5.8	Sandy soil	0	20	8 kg	1.6	9 litre	24.5/30//22.7	Yes	No	Yes	No	Control no amendment	Biochar alone	0.10637	0.10452	1.0177
Speratti_2017	Biochar effects on maize growth and soil water retention in a Brazilian Cerrado Arenosol	Dissertation	Mato Grosso	Brazil	South America	NA	28	NA	Mehlich-1 extraction method	15°13'55.2"S	54°57'43	Mehlich 1	P concentration	Soil total NPK	mg/kg	g/kg	4	Greenhouse	45	Sawmill residue	600	High	NA	80		No	0	No	0	No	0	NA	5.8	Sandy soil	0	20	8 kg	1.6	9 litre	24.5/30//22.7	Yes	No	Yes	No	Control no amendment	Biochar alone	0.1214	0.10452	1.1615
Speratti_2017	Biochar effects on maize growth and soil water retention in a Brazilian Cerrado Arenosol	Dissertation	Mato Grosso	Brazil	South America	NA	28	NA	Mehlich-1 extraction method	15°13'55.2"S	54°57'43	Mehlich 1	P concentration	Soil total NPK	mg/kg	g/kg	4	Greenhouse	45	Sugarcane filtercake	400	Low	NA	80		No	0	No	0	No	0	NA	5.8	Sandy soil	0	20	8 kg	1.6	9 litre	24.5/30//22.7	Yes	No	Yes	No	Control no amendment	Biochar alone	0.1178	0.10452	1.12706
Speratti_2017	Biochar effects on maize growth and soil water retention in a Brazilian Cerrado Arenosol	Dissertation	Mato Grosso	Brazil	South America	NA	28	NA	Mehlich-1 extraction method	15°13'55.2"S	54°57'43	Mehlich 1	P concentration	Soil total NPK	mg/kg	g/kg	4	Greenhouse	45	Sugarcane filtercake	500	Medium	NA	80		No	0	No	0	No	0	NA	5.8	Sandy soil	0	20	8 kg	1.6	9 litre	24.5/30//22.7	Yes	No	Yes	No	Control no amendment	Biochar alone	0.12161	0.10452	1.16351
Speratti_2017	Biochar effects on maize growth and soil water retention in a Brazilian Cerrado Arenosol	Dissertation	Mato Grosso	Brazil	South America	NA	28	NA	Mehlich-1 extraction method	15°13'55.2"S	54°57'43	Mehlich 1	P concentration	Soil total NPK	mg/kg	g/kg	4	Greenhouse	45	Sugarcane filtercake	600	High	NA	80		No	0	No	0	No	0	NA	5.8	Sandy soil	0	20	8 kg	1.6	9 litre	24.5/30//22.7	Yes	No	Yes	No	Control no amendment	Biochar alone	0.11386	0.10452	1.08936
Speratti_2017	Biochar effects on maize growth and soil water retention in a Brazilian Cerrado Arenosol	Dissertation	Mato Grosso	Brazil	South America	NA	28	NA		15°13'55.2"S	54°57'43		K concentration	Soil total NPK	mg/kg	g/kg	4	Greenhouse	45	Cotton husks	400	Low	NA	80		No	0	No	0	No	0	NA	5.8	Sandy soil	0	20	8 kg	1.6	9 litre	24.5/30//22.7	Yes	No	Yes	No	Control no amendment	Biochar alone	0.71863	0.05323	13.5005
Speratti_2017	Biochar effects on maize growth and soil water retention in a Brazilian Cerrado Arenosol	Dissertation	Mato Grosso	Brazil	South America	NA	28	NA		15°13'55.2"S	54°57'43		K concentration	Soil total NPK	mg/kg	g/kg	4	Greenhouse	45	Cotton husks	500	Medium	NA	80		No	0	No	0	No	0	NA	5.8	Sandy soil	0	20	8 kg	1.6	9 litre	24.5/30//22.7	Yes	No	Yes	No	Control no amendment	Biochar alone	0.71863	0.05323	13.5005
Speratti_2017	Biochar effects on maize growth and soil water retention in a Brazilian Cerrado Arenosol	Dissertation	Mato Grosso	Brazil	South America	NA	28	NA		15°13'55.2"S	54°57'43		K concentration	Soil total NPK	mg/kg	g/kg	4	Greenhouse	45	Cotton husks	600	High	NA	80		No	0	No	0	No	0	NA	5.8	Sandy soil	0	20	8 kg	1.6	9 litre	24.5/30//22.7	Yes	No	Yes	No	Control no amendment	Biochar alone	0.68441	0.05323	12.8576
Speratti_2017	Biochar effects on maize growth and soil water retention in a Brazilian Cerrado Arenosol	Dissertation	Mato Grosso	Brazil	South America	NA	28	NA		15°13'55.2"S	54°57'43		K concentration	Soil total NPK	mg/kg	g/kg	4	Greenhouse	45	Swine manure	400	Low	NA	80		No	0	No	0	No	0	NA	5.8	Sandy soil	0	20	8 kg	1.6	9 litre	24.5/30//22.7	Yes	No	Yes	No	Control no amendment	Biochar alone	0.46768	0.05323	8.78602
Speratti_2017	Biochar effects on maize growth and soil water retention in a Brazilian Cerrado Arenosol	Dissertation	Mato Grosso	Brazil	South America	NA	28	NA		15°13'55.2"S	54°57'43		K concentration	Soil total NPK	mg/kg	g/kg	4	Greenhouse	45	Swine manure	500	Medium	NA	80		No	0	No	0	No	0	NA	5.8	Sandy soil	0	20	8 kg	1.6	9 litre	24.5/30//22.7	Yes	No	Yes	No	Control no amendment	Biochar alone	0.4943	0.05323	9.28612
Speratti_2017	Biochar effects on maize growth and soil water retention in a Brazilian Cerrado Arenosol	Dissertation	Mato Grosso	Brazil	South America	NA	28	NA		15°13'55.2"S	54°57'43		K concentration	Soil total NPK	mg/kg	g/kg	4	Greenhouse	45	Swine manure	600	High	NA	80		No	0	No	0	No	0	NA	5.8	Sandy soil	0	20	8 kg	1.6	9 litre	24.5/30//22.7	Yes	No	Yes	No	Control no amendment	Biochar alone	0.61977	0.05323	11.6432
Speratti_2017	Biochar effects on maize growth and soil water retention in a Brazilian Cerrado Arenosol	Dissertation	Mato Grosso	Brazil	South America	NA	28	NA		15°13'55.2"S	54°57'43		K concentration	Soil total NPK	mg/kg	g/kg	4	Greenhouse	45	Sawmill residue	400	Low	NA	80		No	0	No	0	No	0	NA	5.8	Sandy soil	0	20	8 kg	1.6	9 litre	24.5/30//22.7	Yes	No	Yes	No	Control no amendment	Biochar alone	0.10646	0.05323	2
Speratti_2017	Biochar effects on maize growth and soil water retention in a Brazilian Cerrado Arenosol	Dissertation	Mato Grosso	Brazil	South America	NA	28	NA		15°13'55.2"S	54°57'43		K concentration	Soil total NPK	mg/kg	g/kg	4	Greenhouse	45	Sawmill residue	500	Medium	NA	80		No	0	No	0	No	0	NA	5.8	Sandy soil	0	20	8 kg	1.6	9 litre	24.5/30//22.7	Yes	No	Yes	No	Control no amendment	Biochar alone	0.13688	0.05323	2.57148
Speratti_2017	Biochar effects on maize growth and soil water retention in a Brazilian Cerrado Arenosol	Dissertation	Mato Grosso	Brazil	South America	NA	28	NA		15°13'55.2"S	54°57'43		K concentration	Soil total NPK	mg/kg	g/kg	4	Greenhouse	45	Sawmill residue	600	High	NA	80		No	0	No	0	No	0	NA	5.8	Sandy soil	0	20	8 kg	1.6	9 litre	24.5/30//22.7	Yes	No	Yes	No	Control no amendment	Biochar alone	0.18251	0.05323	3.42871
Speratti_2017	Biochar effects on maize growth and soil water retention in a Brazilian Cerrado Arenosol	Dissertation	Mato Grosso	Brazil	South America	NA	28	NA		15°13'55.2"S	54°57'43		K concentration	Soil total NPK	mg/kg	g/kg	4	Greenhouse	45	Sugarcane filtercake	400	Low	NA	80		No	0	No	0	No	0	NA	5.8	Sandy soil	0	20	8 kg	1.6	9 litre	24.5/30//22.7	Yes	No	Yes	No	Control no amendment	Biochar alone	0.12167	0.05323	2.28574
Speratti_2017	Biochar effects on maize growth and soil water retention in a Brazilian Cerrado Arenosol	Dissertation	Mato Grosso	Brazil	South America	NA	28	NA		15°13'55.2"S	54°57'43		K concentration	Soil total NPK	mg/kg	g/kg	4	Greenhouse	45	Sugarcane filtercake	500	Medium	NA	80		No	0	No	0	No	0	NA	5.8	Sandy soil	0	20	8 kg	1.6	9 litre	24.5/30//22.7	Yes	No	Yes	No	Control no amendment	Biochar alone	0.12548	0.05323	2.35732
Speratti_2017	Biochar effects on maize growth and soil water retention in a Brazilian Cerrado Arenosol	Dissertation	Mato Grosso	Brazil	South America	NA	28	NA		15°13'55.2"S	54°57'43		K concentration	Soil total NPK	mg/kg	g/kg	4	Greenhouse	45	Sugarcane filtercake	600	High	NA	80		No	0	No	0	No	0	NA	5.8	Sandy soil	0	20	8 kg	1.6	9 litre	24.5/30//22.7	Yes	No	Yes	No	Control no amendment	Biochar alone	0.12167	0.05323	2.28574
Speratti_2017	Maize growth as influenced by agricultural waste biochars applied at varying rates in a Cerrado region (Brazil) Arenosol	Dissertation	Mato Grosso	Brazil	South America	Semi-humid	28	1875		15°13'55.2"S	54°57'43		Total N	Soil total NPK	%	g/kg	4	Greenhouse	45	Cotton husks	400	Low	NA	16		No	0	No	0	No	0	10	5.8	Sandy soil	0	20	8 kg	1.6	9 litre	24.5/30//22.7	Yes	No	Yes	No	Control no amendment	Biochar alone	0.39	0.25	1.56
Speratti_2017	Maize growth as influenced by agricultural waste biochars applied at varying rates in a Cerrado region (Brazil) Arenosol	Dissertation	Mato Grosso	Brazil	South America	Semi-humid	28	1875		15°13'55.2"S	54°57'43		Total N	Soil total NPK	%	g/kg	4	Greenhouse	45	Cotton husks	400	Low	NA	32		No	0	No	0	No	0	10	5.8	Sandy soil	0	20	8 kg	1.6	9 litre	24.5/30//22.7	Yes	No	Yes	No	Control no amendment	Biochar alone	0.55	0.25	2.2
Speratti_2017	Maize growth as influenced by agricultural waste biochars applied at varying rates in a Cerrado region (Brazil) Arenosol	Dissertation	Mato Grosso	Brazil	South America	Semi-humid	28	1875		15°13'55.2"S	54°57'43		Total N	Soil total NPK	%	g/kg	4	Greenhouse	45	Cotton husks	400	Low	NA	48		No	0	No	0	No	0	10	5.8	Sandy soil	0	20	8 kg	1.6	9 litre	24.5/30//22.7	Yes	No	Yes	No	Control no amendment	Biochar alone	0.42	0.25	1.68
Speratti_2017	Maize growth as influenced by agricultural waste biochars applied at varying rates in a Cerrado region (Brazil) Arenosol	Dissertation	Mato Grosso	Brazil	South America	Semi-humid	28	1875		15°13'55.2"S	54°57'43		Total N	Soil total NPK	%	g/kg	4	Greenhouse	45	Cotton husks	400	Low	NA	64		No	0	No	0	No	0	10	5.8	Sandy soil	0	20	8 kg	1.6	9 litre	24.5/30//22.7	Yes	No	Yes	No	Control no amendment	Biochar alone	0.41	0.25	1.64
Speratti_2017	Maize growth as influenced by agricultural waste biochars applied at varying rates in a Cerrado region (Brazil) Arenosol	Dissertation	Mato Grosso	Brazil	South America	Semi-humid	28	1875		15°13'55.2"S	54°57'43		Total N	Soil total NPK	%	g/kg	4	Greenhouse	45	Swine manure	400	Low	NA	16		No	0	No	0	No	0	9.2	5.8	Sandy soil	0	20	8 kg	1.6	9 litre	24.5/30//22.7	Yes	No	Yes	No	Control no amendment	Biochar alone	0.39	0.25	1.56
Speratti_2017	Maize growth as influenced by agricultural waste biochars applied at varying rates in a Cerrado region (Brazil) Arenosol	Dissertation	Mato Grosso	Brazil	South America	Semi-humid	28	1875		15°13'55.2"S	54°57'43		Total N	Soil total NPK	%	g/kg	4	Greenhouse	45	Swine manure	400	Low	NA	32		No	0	No	0	No	0	9.2	5.8	Sandy soil	0	20	8 kg	1.6	9 litre	24.5/30//22.7	Yes	No	Yes	No	Control no amendment	Biochar alone	0.61	0.25	2.44
Speratti_2017	Maize growth as influenced by agricultural waste biochars applied at varying rates in a Cerrado region (Brazil) Arenosol	Dissertation	Mato Grosso	Brazil	South America	Semi-humid	28	1875		15°13'55.2"S	54°57'43		Total N	Soil total NPK	%	g/kg	4	Greenhouse	45	Swine manure	400	Low	NA	48		No	0	No	0	No	0	9.2	5.8	Sandy soil	0	20	8 kg	1.6	9 litre	24.5/30//22.7	Yes	No	Yes	No	Control no amendment	Biochar alone	0.58	0.25	2.32
Speratti_2017	Maize growth as influenced by agricultural waste biochars applied at varying rates in a Cerrado region (Brazil) Arenosol	Dissertation	Mato Grosso	Brazil	South America	Semi-humid	28	1875		15°13'55.2"S	54°57'43		Total N	Soil total NPK	%	g/kg	4	Greenhouse	45	Swine manure	400	Low	NA	64		No	0	No	0	No	0	9.2	5.8	Sandy soil	0	20	8 kg	1.6	9 litre	24.5/30//22.7	Yes	No	Yes	No	Control no amendment	Biochar alone	1.1	0.25	4.4
Speratti_2017	Maize growth as influenced by agricultural waste biochars applied at varying rates in a Cerrado region (Brazil) Arenosol	Dissertation	Mato Grosso	Brazil	South America	Semi-humid	28	1875		15°13'55.2"S	54°57'43		Total N	Soil total NPK	%	g/kg	4	Greenhouse	45	Sawmill residue	400	Low	NA	16		No	0	No	0	No	0	7.7	5.8	Sandy soil	0	20	8 kg	1.6	9 litre	24.5/30//22.7	Yes	No	Yes	No	Control no amendment	Biochar alone	0.29	0.25	1.16
Speratti_2017	Maize growth as influenced by agricultural waste biochars applied at varying rates in a Cerrado region (Brazil) Arenosol	Dissertation	Mato Grosso	Brazil	South America	Semi-humid	28	1875		15°13'55.2"S	54°57'43		Total N	Soil total NPK	%	g/kg	4	Greenhouse	45	Sawmill residue	400	Low	NA	32		No	0	No	0	No	0	7.7	5.8	Sandy soil	0	20	8 kg	1.6	9 litre	24.5/30//22.7	Yes	No	Yes	No	Control no amendment	Biochar alone	0.2	0.25	0.8
Speratti_2017	Maize growth as influenced by agricultural waste biochars applied at varying rates in a Cerrado region (Brazil) Arenosol	Dissertation	Mato Grosso	Brazil	South America	Semi-humid	28	1875		15°13'55.2"S	54°57'43		Total N	Soil total NPK	%	g/kg	4	Greenhouse	45	Sawmill residue	400	Low	NA	48		No	0	No	0	No	0	7.7	5.8	Sandy soil	0	20	8 kg	1.6	9 litre	24.5/30//22.7	Yes	No	Yes	No	Control no amendment	Biochar alone	0.18	0.25	0.72
Speratti_2017	Maize growth as influenced by agricultural waste biochars applied at varying rates in a Cerrado region (Brazil) Arenosol	Dissertation	Mato Grosso	Brazil	South America	Semi-humid	28	1875		15°13'55.2"S	54°57'43		Total N	Soil total NPK	%	g/kg	4	Greenhouse	45	Sawmill residue	400	Low	NA	64		No	0	No	0	No	0	7.7	5.8	Sandy soil	0	20	8 kg	1.6	9 litre	24.5/30//22.7	Yes	No	Yes	No	Control no amendment	Biochar alone	0.22	0.25	0.88
Speratti_2017	Maize growth as influenced by agricultural waste biochars applied at varying rates in a Cerrado region (Brazil) Arenosol	Dissertation	Mato Grosso	Brazil	South America	Semi-humid	28	1875		15°13'55.2"S	54°57'43		Total N	Soil total NPK	%	g/kg	4	Greenhouse	45	Sugarcane filtercake	400	Low	NA	16		No	0	No	0	No	0	8.6	5.8	Sandy soil	0	20	8 kg	1.6	9 litre	24.5/30//22.7	Yes	No	Yes	No	Control no amendment	Biochar alone	0.5	0.25	2
Speratti_2017	Maize growth as influenced by agricultural waste biochars applied at varying rates in a Cerrado region (Brazil) Arenosol	Dissertation	Mato Grosso	Brazil	South America	Semi-humid	28	1875		15°13'55.2"S	54°57'43		Total N	Soil total NPK	%	g/kg	4	Greenhouse	45	Sugarcane filtercake	400	Low	NA	32		No	0	No	0	No	0	8.6	5.8	Sandy soil	0	20	8 kg	1.6	9 litre	24.5/30//22.7	Yes	No	Yes	No	Control no amendment	Biochar alone	0.35	0.25	1.4
Speratti_2017	Maize growth as influenced by agricultural waste biochars applied at varying rates in a Cerrado region (Brazil) Arenosol	Dissertation	Mato Grosso	Brazil	South America	Semi-humid	28	1875		15°13'55.2"S	54°57'43		Total N	Soil total NPK	%	g/kg	4	Greenhouse	45	Sugarcane filtercake	400	Low	NA	48		No	0	No	0	No	0	8.6	5.8	Sandy soil	0	20	8 kg	1.6	9 litre	24.5/30//22.7	Yes	No	Yes	No	Control no amendment	Biochar alone	0.49	0.25	1.96
Speratti_2017	Maize growth as influenced by agricultural waste biochars applied at varying rates in a Cerrado region (Brazil) Arenosol	Dissertation	Mato Grosso	Brazil	South America	Semi-humid	28	1875		15°13'55.2"S	54°57'43		Total N	Soil total NPK	%	g/kg	4	Greenhouse	45	Sugarcane filtercake	400	Low	NA	64		No	0	No	0	No	0	8.6	5.8	Sandy soil	0	20	8 kg	1.6	9 litre	24.5/30//22.7	Yes	No	Yes	No	Control no amendment	Biochar alone	0.53	0.25	2.12
Speratti_2017	Maize growth as influenced by agricultural waste biochars applied at varying rates in a Cerrado region (Brazil) Arenosol	Dissertation	Mato Grosso	Brazil	South America	Semi-humid	28	1875		15°13'55.2"S	54°57'43		Effective CEC	Effective CEC	cmol/kg	cmol/kg	4	Greenhouse	45	Cotton husks	400	Low	NA	16		No	0	No	0	No	0	10	5.8	Sandy soil	0	20	8 kg	1.6	9 litre	24.5/30//22.7	Yes	No	Yes	No	Control no amendment	Biochar alone	6.53	6.09	1.07225
Speratti_2017	Maize growth as influenced by agricultural waste biochars applied at varying rates in a Cerrado region (Brazil) Arenosol	Dissertation	Mato Grosso	Brazil	South America	Semi-humid	28	1875		15°13'55.2"S	54°57'43		Effective CEC	Effective CEC	cmol/kg	cmol/kg	4	Greenhouse	45	Cotton husks	400	Low	NA	32		No	0	No	0	No	0	10	5.8	Sandy soil	0	20	8 kg	1.6	9 litre	24.5/30//22.7	Yes	No	Yes	No	Control no amendment	Biochar alone	8.49	6.09	1.39409
Speratti_2017	Maize growth as influenced by agricultural waste biochars applied at varying rates in a Cerrado region (Brazil) Arenosol	Dissertation	Mato Grosso	Brazil	South America	Semi-humid	28	1875		15°13'55.2"S	54°57'43		Effective CEC	Effective CEC	cmol/kg	cmol/kg	4	Greenhouse	45	Cotton husks	400	Low	NA	48		No	0	No	0	No	0	10	5.8	Sandy soil	0	20	8 kg	1.6	9 litre	24.5/30//22.7	Yes	No	Yes	No	Control no amendment	Biochar alone	7.43	6.09	1.22003
Speratti_2017	Maize growth as influenced by agricultural waste biochars applied at varying rates in a Cerrado region (Brazil) Arenosol	Dissertation	Mato Grosso	Brazil	South America	Semi-humid	28	1875		15°13'55.2"S	54°57'43		Effective CEC	Effective CEC	cmol/kg	cmol/kg	4	Greenhouse	45	Cotton husks	400	Low	NA	64		No	0	No	0	No	0	10	5.8	Sandy soil	0	20	8 kg	1.6	9 litre	24.5/30//22.7	Yes	No	Yes	No	Control no amendment	Biochar alone	7.67	6.09	1.25944
Speratti_2017	Maize growth as influenced by agricultural waste biochars applied at varying rates in a Cerrado region (Brazil) Arenosol	Dissertation	Mato Grosso	Brazil	South America	Semi-humid	28	1875		15°13'55.2"S	54°57'43		Effective CEC	Effective CEC	cmol/kg	cmol/kg	4	Greenhouse	45	Swine manure	400	Low	NA	16		No	0	No	0	No	0	9.2	5.8	Sandy soil	0	20	8 kg	1.6	9 litre	24.5/30//22.7	Yes	No	Yes	No	Control no amendment	Biochar alone	8.14	6.09	1.33662
Speratti_2017	Maize growth as influenced by agricultural waste biochars applied at varying rates in a Cerrado region (Brazil) Arenosol	Dissertation	Mato Grosso	Brazil	South America	Semi-humid	28	1875		15°13'55.2"S	54°57'43		Effective CEC	Effective CEC	cmol/kg	cmol/kg	4	Greenhouse	45	Swine manure	400	Low	NA	32		No	0	No	0	No	0	9.2	5.8	Sandy soil	0	20	8 kg	1.6	9 litre	24.5/30//22.7	Yes	No	Yes	No	Control no amendment	Biochar alone	7.87	6.09	1.29228
Speratti_2017	Maize growth as influenced by agricultural waste biochars applied at varying rates in a Cerrado region (Brazil) Arenosol	Dissertation	Mato Grosso	Brazil	South America	Semi-humid	28	1875		15°13'55.2"S	54°57'43		Effective CEC	Effective CEC	cmol/kg	cmol/kg	4	Greenhouse	45	Swine manure	400	Low	NA	48		No	0	No	0	No	0	9.2	5.8	Sandy soil	0	20	8 kg	1.6	9 litre	24.5/30//22.7	Yes	No	Yes	No	Control no amendment	Biochar alone	8.02	6.09	1.31691
Speratti_2017	Maize growth as influenced by agricultural waste biochars applied at varying rates in a Cerrado region (Brazil) Arenosol	Dissertation	Mato Grosso	Brazil	South America	Semi-humid	28	1875		15°13'55.2"S	54°57'43		Effective CEC	Effective CEC	cmol/kg	cmol/kg	4	Greenhouse	45	Swine manure	400	Low	NA	64		No	0	No	0	No	0	9.2	5.8	Sandy soil	0	20	8 kg	1.6	9 litre	24.5/30//22.7	Yes	No	Yes	No	Control no amendment	Biochar alone	9.95	6.09	1.63383
Speratti_2017	Maize growth as influenced by agricultural waste biochars applied at varying rates in a Cerrado region (Brazil) Arenosol	Dissertation	Mato Grosso	Brazil	South America	Semi-humid	28	1875		15°13'55.2"S	54°57'43		Effective CEC	Effective CEC	cmol/kg	cmol/kg	4	Greenhouse	45	Sawmill residue	400	Low	NA	16		No	0	No	0	No	0	7.7	5.8	Sandy soil	0	20	8 kg	1.6	9 litre	24.5/30//22.7	Yes	No	Yes	No	Control no amendment	Biochar alone	6.73	6.09	1.10509
Speratti_2017	Maize growth as influenced by agricultural waste biochars applied at varying rates in a Cerrado region (Brazil) Arenosol	Dissertation	Mato Grosso	Brazil	South America	Semi-humid	28	1875		15°13'55.2"S	54°57'43		Effective CEC	Effective CEC	cmol/kg	cmol/kg	4	Greenhouse	45	Sawmill residue	400	Low	NA	32		No	0	No	0	No	0	7.7	5.8	Sandy soil	0	20	8 kg	1.6	9 litre	24.5/30//22.7	Yes	No	Yes	No	Control no amendment	Biochar alone	7.46	6.09	1.22496
Speratti_2017	Maize growth as influenced by agricultural waste biochars applied at varying rates in a Cerrado region (Brazil) Arenosol	Dissertation	Mato Grosso	Brazil	South America	Semi-humid	28	1875		15°13'55.2"S	54°57'43		Effective CEC	Effective CEC	cmol/kg	cmol/kg	4	Greenhouse	45	Sawmill residue	400	Low	NA	48		No	0	No	0	No	0	7.7	5.8	Sandy soil	0	20	8 kg	1.6	9 litre	24.5/30//22.7	Yes	No	Yes	No	Control no amendment	Biochar alone	6.76	6.09	1.11002
Speratti_2017	Maize growth as influenced by agricultural waste biochars applied at varying rates in a Cerrado region (Brazil) Arenosol	Dissertation	Mato Grosso	Brazil	South America	Semi-humid	28	1875		15°13'55.2"S	54°57'43		Effective CEC	Effective CEC	cmol/kg	cmol/kg	4	Greenhouse	45	Sawmill residue	400	Low	NA	64		No	0	No	0	No	0	7.7	5.8	Sandy soil	0	20	8 kg	1.6	9 litre	24.5/30//22.7	Yes	No	Yes	No	Control no amendment	Biochar alone	6.29	6.09	1.03284
Speratti_2017	Maize growth as influenced by agricultural waste biochars applied at varying rates in a Cerrado region (Brazil) Arenosol	Dissertation	Mato Grosso	Brazil	South America	Semi-humid	28	1875		15°13'55.2"S	54°57'43		Effective CEC	Effective CEC	cmol/kg	cmol/kg	4	Greenhouse	45	Sugarcane filtercake	400	Low	NA	16		No	0	No	0	No	0	8.6	5.8	Sandy soil	0	20	8 kg	1.6	9 litre	24.5/30//22.7	Yes	No	Yes	No	Control no amendment	Biochar alone	6.59	6.09	1.0821
Speratti_2017	Maize growth as influenced by agricultural waste biochars applied at varying rates in a Cerrado region (Brazil) Arenosol	Dissertation	Mato Grosso	Brazil	South America	Semi-humid	28	1875		15°13'55.2"S	54°57'43		Effective CEC	Effective CEC	cmol/kg	cmol/kg	4	Greenhouse	45	Sugarcane filtercake	400	Low	NA	32		No	0	No	0	No	0	8.6	5.8	Sandy soil	0	20	8 kg	1.6	9 litre	24.5/30//22.7	Yes	No	Yes	No	Control no amendment	Biochar alone	7.2	6.09	1.18227
Speratti_2017	Maize growth as influenced by agricultural waste biochars applied at varying rates in a Cerrado region (Brazil) Arenosol	Dissertation	Mato Grosso	Brazil	South America	Semi-humid	28	1875		15°13'55.2"S	54°57'43		Effective CEC	Effective CEC	cmol/kg	cmol/kg	4	Greenhouse	45	Sugarcane filtercake	400	Low	NA	48		No	0	No	0	No	0	8.6	5.8	Sandy soil	0	20	8 kg	1.6	9 litre	24.5/30//22.7	Yes	No	Yes	No	Control no amendment	Biochar alone	7.4	6.09	1.21511
Speratti_2017	Maize growth as influenced by agricultural waste biochars applied at varying rates in a Cerrado region (Brazil) Arenosol	Dissertation	Mato Grosso	Brazil	South America	Semi-humid	28	1875		15°13'55.2"S	54°57'43		Effective CEC	Effective CEC	cmol/kg	cmol/kg	4	Greenhouse	45	Sugarcane filtercake	400	Low	NA	64		No	0	No	0	No	0	8.6	5.8	Sandy soil	0	20	8 kg	1.6	9 litre	24.5/30//22.7	Yes	No	Yes	No	Control no amendment	Biochar alone	7.49	6.09	1.22989
Speratti_2017	Maize growth as influenced by agricultural waste biochars applied at varying rates in a Cerrado region (Brazil) Arenosol	Dissertation	Mato Grosso	Brazil	South America	Semi-humid	28	1875	Mehlich-1 extraction method	15°13'55.2"S	54°57'43	Mehlich 1	Available P	Soil NPK availability	mg/kg	g/kg	4	Greenhouse	45	Cotton husks	400	Low	NA	16		No	0	No	0	No	0	10	5.8	Sandy soil	0	20	8 kg	1.6	9 litre	24.5/30//22.7	Yes	No	Yes	No	Control no amendment	Biochar alone	0.13079	0.10286	1.27153
Speratti_2017	Maize growth as influenced by agricultural waste biochars applied at varying rates in a Cerrado region (Brazil) Arenosol	Dissertation	Mato Grosso	Brazil	South America	Semi-humid	28	1875	Mehlich-1 extraction method	15°13'55.2"S	54°57'43	Mehlich 1	Available P	Soil NPK availability	mg/kg	g/kg	4	Greenhouse	45	Cotton husks	400	Low	NA	32		No	0	No	0	No	0	10	5.8	Sandy soil	0	20	8 kg	1.6	9 litre	24.5/30//22.7	Yes	No	Yes	No	Control no amendment	Biochar alone	0.12508	0.10286	1.21602
Speratti_2017	Maize growth as influenced by agricultural waste biochars applied at varying rates in a Cerrado region (Brazil) Arenosol	Dissertation	Mato Grosso	Brazil	South America	Semi-humid	28	1875	Mehlich-1 extraction method	15°13'55.2"S	54°57'43	Mehlich 1	Available P	Soil NPK availability	mg/kg	g/kg	4	Greenhouse	45	Cotton husks	400	Low	NA	48		No	0	No	0	No	0	10	5.8	Sandy soil	0	20	8 kg	1.6	9 litre	24.5/30//22.7	Yes	No	Yes	No	Control no amendment	Biochar alone	0.11746	0.10286	1.14194
Speratti_2017	Maize growth as influenced by agricultural waste biochars applied at varying rates in a Cerrado region (Brazil) Arenosol	Dissertation	Mato Grosso	Brazil	South America	Semi-humid	28	1875	Mehlich-1 extraction method	15°13'55.2"S	54°57'43	Mehlich 1	Available P	Soil NPK availability	mg/kg	g/kg	4	Greenhouse	45	Cotton husks	400	Low	NA	64		No	0	No	0	No	0	10	5.8	Sandy soil	0	20	8 kg	1.6	9 litre	24.5/30//22.7	Yes	No	Yes	No	Control no amendment	Biochar alone	0.12508	0.10286	1.21602
Speratti_2017	Maize growth as influenced by agricultural waste biochars applied at varying rates in a Cerrado region (Brazil) Arenosol	Dissertation	Mato Grosso	Brazil	South America	Semi-humid	28	1875	Mehlich-1 extraction method	15°13'55.2"S	54°57'43	Mehlich 1	Available P	Soil NPK availability	mg/kg	g/kg	4	Greenhouse	45	Swine manure	400	Low	NA	16		No	0	No	0	No	0	9.2	5.8	Sandy soil	0	20	8 kg	1.6	9 litre	24.5/30//22.7	Yes	No	Yes	No	Control no amendment	Biochar alone	0.1346	0.10286	1.30857
Speratti_2017	Maize growth as influenced by agricultural waste biochars applied at varying rates in a Cerrado region (Brazil) Arenosol	Dissertation	Mato Grosso	Brazil	South America	Semi-humid	28	1875	Mehlich-1 extraction method	15°13'55.2"S	54°57'43	Mehlich 1	Available P	Soil NPK availability	mg/kg	g/kg	4	Greenhouse	45	Swine manure	400	Low	NA	32		No	0	No	0	No	0	9.2	5.8	Sandy soil	0	20	8 kg	1.6	9 litre	24.5/30//22.7	Yes	No	Yes	No	Control no amendment	Biochar alone	0.12127	0.10286	1.17898
Speratti_2017	Maize growth as influenced by agricultural waste biochars applied at varying rates in a Cerrado region (Brazil) Arenosol	Dissertation	Mato Grosso	Brazil	South America	Semi-humid	28	1875	Mehlich-1 extraction method	15°13'55.2"S	54°57'43	Mehlich 1	Available P	Soil NPK availability	mg/kg	g/kg	4	Greenhouse	45	Swine manure	400	Low	NA	48		No	0	No	0	No	0	9.2	5.8	Sandy soil	0	20	8 kg	1.6	9 litre	24.5/30//22.7	Yes	No	Yes	No	Control no amendment	Biochar alone	0.11683	0.10286	1.13582
Speratti_2017	Maize growth as influenced by agricultural waste biochars applied at varying rates in a Cerrado region (Brazil) Arenosol	Dissertation	Mato Grosso	Brazil	South America	Semi-humid	28	1875	Mehlich-1 extraction method	15°13'55.2"S	54°57'43	Mehlich 1	Available P	Soil NPK availability	mg/kg	g/kg	4	Greenhouse	45	Swine manure	400	Low	NA	64		No	0	No	0	No	0	9.2	5.8	Sandy soil	0	20	8 kg	1.6	9 litre	24.5/30//22.7	Yes	No	Yes	No	Control no amendment	Biochar alone	0.14095	0.10286	1.37031
Speratti_2017	Maize growth as influenced by agricultural waste biochars applied at varying rates in a Cerrado region (Brazil) Arenosol	Dissertation	Mato Grosso	Brazil	South America	Semi-humid	28	1875	Mehlich-1 extraction method	15°13'55.2"S	54°57'43	Mehlich 1	Available P	Soil NPK availability	mg/kg	g/kg	4	Greenhouse	45	Sawmill residue	400	Low	NA	16		No	0	No	0	No	0	7.7	5.8	Sandy soil	0	20	8 kg	1.6	9 litre	24.5/30//22.7	Yes	No	Yes	No	Control no amendment	Biochar alone	0.10667	0.10286	1.03704
Speratti_2017	Maize growth as influenced by agricultural waste biochars applied at varying rates in a Cerrado region (Brazil) Arenosol	Dissertation	Mato Grosso	Brazil	South America	Semi-humid	28	1875	Mehlich-1 extraction method	15°13'55.2"S	54°57'43	Mehlich 1	Available P	Soil NPK availability	mg/kg	g/kg	4	Greenhouse	45	Sawmill residue	400	Low	NA	32		No	0	No	0	No	0	7.7	5.8	Sandy soil	0	20	8 kg	1.6	9 litre	24.5/30//22.7	Yes	No	Yes	No	Control no amendment	Biochar alone	0.12825	0.10286	1.24684
Speratti_2017	Maize growth as influenced by agricultural waste biochars applied at varying rates in a Cerrado region (Brazil) Arenosol	Dissertation	Mato Grosso	Brazil	South America	Semi-humid	28	1875	Mehlich-1 extraction method	15°13'55.2"S	54°57'43	Mehlich 1	Available P	Soil NPK availability	mg/kg	g/kg	4	Greenhouse	45	Sawmill residue	400	Low	NA	48		No	0	No	0	No	0	7.7	5.8	Sandy soil	0	20	8 kg	1.6	9 litre	24.5/30//22.7	Yes	No	Yes	No	Control no amendment	Biochar alone	0.11683	0.10286	1.13582
Speratti_2017	Maize growth as influenced by agricultural waste biochars applied at varying rates in a Cerrado region (Brazil) Arenosol	Dissertation	Mato Grosso	Brazil	South America	Semi-humid	28	1875	Mehlich-1 extraction method	15°13'55.2"S	54°57'43	Mehlich 1	Available P	Soil NPK availability	mg/kg	g/kg	4	Greenhouse	45	Sawmill residue	400	Low	NA	64		No	0	No	0	No	0	7.7	5.8	Sandy soil	0	20	8 kg	1.6	9 litre	24.5/30//22.7	Yes	No	Yes	No	Control no amendment	Biochar alone	0.11937	0.10286	1.16051
Speratti_2017	Maize growth as influenced by agricultural waste biochars applied at varying rates in a Cerrado region (Brazil) Arenosol	Dissertation	Mato Grosso	Brazil	South America	Semi-humid	28	1875	Mehlich-1 extraction method	15°13'55.2"S	54°57'43	Mehlich 1	Available P	Soil NPK availability	mg/kg	g/kg	4	Greenhouse	45	Sugarcane filtercake	400	Low	NA	16		No	0	No	0	No	0	8.6	5.8	Sandy soil	0	20	8 kg	1.6	9 litre	24.5/30//22.7	Yes	No	Yes	No	Control no amendment	Biochar alone	0.14095	0.10286	1.37031
Speratti_2017	Maize growth as influenced by agricultural waste biochars applied at varying rates in a Cerrado region (Brazil) Arenosol	Dissertation	Mato Grosso	Brazil	South America	Semi-humid	28	1875	Mehlich-1 extraction method	15°13'55.2"S	54°57'43	Mehlich 1	Available P	Soil NPK availability	mg/kg	g/kg	4	Greenhouse	45	Sugarcane filtercake	400	Low	NA	32		No	0	No	0	No	0	8.6	5.8	Sandy soil	0	20	8 kg	1.6	9 litre	24.5/30//22.7	Yes	No	Yes	No	Control no amendment	Biochar alone	0.12063	0.10286	1.17276
Speratti_2017	Maize growth as influenced by agricultural waste biochars applied at varying rates in a Cerrado region (Brazil) Arenosol	Dissertation	Mato Grosso	Brazil	South America	Semi-humid	28	1875	Mehlich-1 extraction method	15°13'55.2"S	54°57'43	Mehlich 1	Available P	Soil NPK availability	mg/kg	g/kg	4	Greenhouse	45	Sugarcane filtercake	400	Low	NA	48		No	0	No	0	No	0	8.6	5.8	Sandy soil	0	20	8 kg	1.6	9 litre	24.5/30//22.7	Yes	No	Yes	No	Control no amendment	Biochar alone	0.12508	0.10286	1.21602
Speratti_2017	Maize growth as influenced by agricultural waste biochars applied at varying rates in a Cerrado region (Brazil) Arenosol	Dissertation	Mato Grosso	Brazil	South America	Semi-humid	28	1875	Mehlich-1 extraction method	15°13'55.2"S	54°57'43	Mehlich 1	Available P	Soil NPK availability	mg/kg	g/kg	4	Greenhouse	45	Sugarcane filtercake	400	Low	NA	64		No	0	No	0	No	0	8.6	5.8	Sandy soil	0	20	8 kg	1.6	9 litre	24.5/30//22.7	Yes	No	Yes	No	Control no amendment	Biochar alone	0.12127	0.10286	1.17898
Speratti_2017	Maize growth as influenced by agricultural waste biochars applied at varying rates in a Cerrado region (Brazil) Arenosol	Dissertation	Mato Grosso	Brazil	South America	Semi-humid	28	1875		15°13'55.2"S	54°57'43		Available K	Soil NPK availability	mg/kg	g/kg	4	Greenhouse	45	Cotton husks	400	Low	NA	16		No	0	No	0	No	0	10	5.8	Sandy soil	0	20	8 kg	1.6	9 litre	24.5/30//22.7	Yes	No	Yes	No	Control no amendment	Biochar alone	0.41119	0.16304	2.52202
Speratti_2017	Maize growth as influenced by agricultural waste biochars applied at varying rates in a Cerrado region (Brazil) Arenosol	Dissertation	Mato Grosso	Brazil	South America	Semi-humid	28	1875		15°13'55.2"S	54°57'43		Available K	Soil NPK availability	mg/kg	g/kg	4	Greenhouse	45	Cotton husks	400	Low	NA	32		No	0	No	0	No	0	10	5.8	Sandy soil	0	20	8 kg	1.6	9 litre	24.5/30//22.7	Yes	No	Yes	No	Control no amendment	Biochar alone	1.56211	0.16304	9.58115
Speratti_2017	Maize growth as influenced by agricultural waste biochars applied at varying rates in a Cerrado region (Brazil) Arenosol	Dissertation	Mato Grosso	Brazil	South America	Semi-humid	28	1875		15°13'55.2"S	54°57'43		Available K	Soil NPK availability	mg/kg	g/kg	4	Greenhouse	45	Cotton husks	400	Low	NA	48		No	0	No	0	No	0	10	5.8	Sandy soil	0	20	8 kg	1.6	9 litre	24.5/30//22.7	Yes	No	Yes	No	Control no amendment	Biochar alone	1.4775	0.16304	9.06219
Speratti_2017	Maize growth as influenced by agricultural waste biochars applied at varying rates in a Cerrado region (Brazil) Arenosol	Dissertation	Mato Grosso	Brazil	South America	Semi-humid	28	1875		15°13'55.2"S	54°57'43		Available K	Soil NPK availability	mg/kg	g/kg	4	Greenhouse	45	Cotton husks	400	Low	NA	64		No	0	No	0	No	0	10	5.8	Sandy soil	0	20	8 kg	1.6	9 litre	24.5/30//22.7	Yes	No	Yes	No	Control no amendment	Biochar alone	1.36202	0.16304	8.3539
Speratti_2017	Maize growth as influenced by agricultural waste biochars applied at varying rates in a Cerrado region (Brazil) Arenosol	Dissertation	Mato Grosso	Brazil	South America	Semi-humid	28	1875		15°13'55.2"S	54°57'43		Available K	Soil NPK availability	mg/kg	g/kg	4	Greenhouse	45	Swine manure	400	Low	NA	16		No	0	No	0	No	0	9.2	5.8	Sandy soil	0	20	8 kg	1.6	9 litre	24.5/30//22.7	Yes	No	Yes	No	Control no amendment	Biochar alone	0.38953	0.16304	2.38917
Speratti_2017	Maize growth as influenced by agricultural waste biochars applied at varying rates in a Cerrado region (Brazil) Arenosol	Dissertation	Mato Grosso	Brazil	South America	Semi-humid	28	1875		15°13'55.2"S	54°57'43		Available K	Soil NPK availability	mg/kg	g/kg	4	Greenhouse	45	Swine manure	400	Low	NA	32		No	0	No	0	No	0	9.2	5.8	Sandy soil	0	20	8 kg	1.6	9 litre	24.5/30//22.7	Yes	No	Yes	No	Control no amendment	Biochar alone	0.59836	0.16304	3.67002
Speratti_2017	Maize growth as influenced by agricultural waste biochars applied at varying rates in a Cerrado region (Brazil) Arenosol	Dissertation	Mato Grosso	Brazil	South America	Semi-humid	28	1875		15°13'55.2"S	54°57'43		Available K	Soil NPK availability	mg/kg	g/kg	4	Greenhouse	45	Swine manure	400	Low	NA	48		No	0	No	0	No	0	9.2	5.8	Sandy soil	0	20	8 kg	1.6	9 litre	24.5/30//22.7	Yes	No	Yes	No	Control no amendment	Biochar alone	0.44429	0.16304	2.72504
Speratti_2017	Maize growth as influenced by agricultural waste biochars applied at varying rates in a Cerrado region (Brazil) Arenosol	Dissertation	Mato Grosso	Brazil	South America	Semi-humid	28	1875		15°13'55.2"S	54°57'43		Available K	Soil NPK availability	mg/kg	g/kg	4	Greenhouse	45	Swine manure	400	Low	NA	64		No	0	No	0	No	0	9.2	5.8	Sandy soil	0	20	8 kg	1.6	9 litre	24.5/30//22.7	Yes	No	Yes	No	Control no amendment	Biochar alone	1.52571	0.16304	9.35789
Speratti_2017	Maize growth as influenced by agricultural waste biochars applied at varying rates in a Cerrado region (Brazil) Arenosol	Dissertation	Mato Grosso	Brazil	South America	Semi-humid	28	1875		15°13'55.2"S	54°57'43		Available K	Soil NPK availability	mg/kg	g/kg	4	Greenhouse	45	Sawmill residue	400	Low	NA	16		No	0	No	0	No	0	7.7	5.8	Sandy soil	0	20	8 kg	1.6	9 litre	24.5/30//22.7	Yes	No	Yes	No	Control no amendment	Biochar alone	0.18258	0.16304	1.11985
Speratti_2017	Maize growth as influenced by agricultural waste biochars applied at varying rates in a Cerrado region (Brazil) Arenosol	Dissertation	Mato Grosso	Brazil	South America	Semi-humid	28	1875		15°13'55.2"S	54°57'43		Available K	Soil NPK availability	mg/kg	g/kg	4	Greenhouse	45	Sawmill residue	400	Low	NA	32		No	0	No	0	No	0	7.7	5.8	Sandy soil	0	20	8 kg	1.6	9 litre	24.5/30//22.7	Yes	No	Yes	No	Control no amendment	Biochar alone	0.1829	0.16304	1.12181
Speratti_2017	Maize growth as influenced by agricultural waste biochars applied at varying rates in a Cerrado region (Brazil) Arenosol	Dissertation	Mato Grosso	Brazil	South America	Semi-humid	28	1875		15°13'55.2"S	54°57'43		Available K	Soil NPK availability	mg/kg	g/kg	4	Greenhouse	45	Sawmill residue	400	Low	NA	48		No	0	No	0	No	0	7.7	5.8	Sandy soil	0	20	8 kg	1.6	9 litre	24.5/30//22.7	Yes	No	Yes	No	Control no amendment	Biochar alone	0.19097	0.16304	1.17131
Speratti_2017	Maize growth as influenced by agricultural waste biochars applied at varying rates in a Cerrado region (Brazil) Arenosol	Dissertation	Mato Grosso	Brazil	South America	Semi-humid	28	1875		15°13'55.2"S	54°57'43		Available K	Soil NPK availability	mg/kg	g/kg	4	Greenhouse	45	Sawmill residue	400	Low	NA	64		No	0	No	0	No	0	7.7	5.8	Sandy soil	0	20	8 kg	1.6	9 litre	24.5/30//22.7	Yes	No	Yes	No	Control no amendment	Biochar alone	0.20678	0.16304	1.26828
Speratti_2017	Maize growth as influenced by agricultural waste biochars applied at varying rates in a Cerrado region (Brazil) Arenosol	Dissertation	Mato Grosso	Brazil	South America	Semi-humid	28	1875		15°13'55.2"S	54°57'43		Available K	Soil NPK availability	mg/kg	g/kg	4	Greenhouse	45	Sugarcane filtercake	400	Low	NA	16		No	0	No	0	No	0	8.6	5.8	Sandy soil	0	20	8 kg	1.6	9 litre	24.5/30//22.7	Yes	No	Yes	No	Control no amendment	Biochar alone	0.16093	0.16304	0.987058
Speratti_2017	Maize growth as influenced by agricultural waste biochars applied at varying rates in a Cerrado region (Brazil) Arenosol	Dissertation	Mato Grosso	Brazil	South America	Semi-humid	28	1875		15°13'55.2"S	54°57'43		Available K	Soil NPK availability	mg/kg	g/kg	4	Greenhouse	45	Sugarcane filtercake	400	Low	NA	32		No	0	No	0	No	0	8.6	5.8	Sandy soil	0	20	8 kg	1.6	9 litre	24.5/30//22.7	Yes	No	Yes	No	Control no amendment	Biochar alone	0.23594	0.16304	1.44713
Speratti_2017	Maize growth as influenced by agricultural waste biochars applied at varying rates in a Cerrado region (Brazil) Arenosol	Dissertation	Mato Grosso	Brazil	South America	Semi-humid	28	1875		15°13'55.2"S	54°57'43		Available K	Soil NPK availability	mg/kg	g/kg	4	Greenhouse	45	Sugarcane filtercake	400	Low	NA	48		No	0	No	0	No	0	8.6	5.8	Sandy soil	0	20	8 kg	1.6	9 litre	24.5/30//22.7	Yes	No	Yes	No	Control no amendment	Biochar alone	0.21568	0.16304	1.32287
Speratti_2017	Maize growth as influenced by agricultural waste biochars applied at varying rates in a Cerrado region (Brazil) Arenosol	Dissertation	Mato Grosso	Brazil	South America	Semi-humid	28	1875		15°13'55.2"S	54°57'43		Available K	Soil NPK availability	mg/kg	g/kg	4	Greenhouse	45	Sugarcane filtercake	400	Low	NA	64		No	0	No	0	No	0	8.6	5.8	Sandy soil	0	20	8 kg	1.6	9 litre	24.5/30//22.7	Yes	No	Yes	No	Control no amendment	Biochar alone	0.19284	0.16304	1.18278
Speratti_2017	Maize growth as influenced by agricultural waste biochars applied at varying rates in a Cerrado region (Brazil) Arenosol	Dissertation	Mato Grosso	Brazil	South America	Semi-humid	28	1875		15°13'55.2"S	54°57'43		NUE	Nutrient use efficiency	g/mg	%	4	Greenhouse	45	Cotton husks	400	Low	NA	16		No	0	No	0	No	0	10	5.8	Sandy soil	0	20	8 kg	1.6	9 litre	24.5/30//22.7	Yes	No	Yes	No	Control no amendment	Biochar alone	0.31	0.54	0.574074
Speratti_2017	Maize growth as influenced by agricultural waste biochars applied at varying rates in a Cerrado region (Brazil) Arenosol	Dissertation	Mato Grosso	Brazil	South America	Semi-humid	28	1875		15°13'55.2"S	54°57'43		NUE	Nutrient use efficiency	g/mg	%	4	Greenhouse	45	Swine manure	400	Low	NA	16		No	0	No	0	No	0	9.2	5.8	Sandy soil	0	20	8 kg	1.6	9 litre	24.5/30//22.7	Yes	No	Yes	No	Control no amendment	Biochar alone	0.45	0.54	0.833333
Speratti_2017	Maize growth as influenced by agricultural waste biochars applied at varying rates in a Cerrado region (Brazil) Arenosol	Dissertation	Mato Grosso	Brazil	South America	Semi-humid	28	1875		15°13'55.2"S	54°57'43		NUE	Nutrient use efficiency	g/mg	%	4	Greenhouse	45	Sawmill residue	400	Low	NA	16		No	0	No	0	No	0	7.7	5.8	Sandy soil	0	20	8 kg	1.6	9 litre	24.5/30//22.7	Yes	No	Yes	No	Control no amendment	Biochar alone	0.58	0.54	1.07407
Speratti_2017	Maize growth as influenced by agricultural waste biochars applied at varying rates in a Cerrado region (Brazil) Arenosol	Dissertation	Mato Grosso	Brazil	South America	Semi-humid	28	1875		15°13'55.2"S	54°57'43		NUE	Nutrient use efficiency	g/mg	%	4	Greenhouse	45	Sugarcane filtercake	400	Low	NA	16		No	0	No	0	No	0	8.6	5.8	Sandy soil	0	20	8 kg	1.6	9 litre	24.5/30//22.7	Yes	No	Yes	No	Control no amendment	Biochar alone	0.65	0.54	1.2037
Speratti_2017	Maize growth as influenced by agricultural waste biochars applied at varying rates in a Cerrado region (Brazil) Arenosol	Dissertation	Mato Grosso	Brazil	South America	Semi-humid	28	1875		15°13'55.2"S	54°57'43		Biomass	Biomass production	g	g/kg	4	Greenhouse	45	Cotton husks	400	Low	NA	16		No	0	No	0	No	0	10	5.8	Sandy soil	0	20	8 kg	1.6	9 litre	24.5/30//22.7	Yes	No	Yes	No	Control no amendment	Biochar alone	4.775	8.55	0.55848
Speratti_2017	Maize growth as influenced by agricultural waste biochars applied at varying rates in a Cerrado region (Brazil) Arenosol	Dissertation	Mato Grosso	Brazil	South America	Semi-humid	28	1875		15°13'55.2"S	54°57'43		Biomass	Biomass production	g	g/kg	4	Greenhouse	45	Swine manure	400	Low	NA	16		No	0	No	0	No	0	9.2	5.8	Sandy soil	0	20	8 kg	1.6	9 litre	24.5/30//22.7	Yes	No	Yes	No	Control no amendment	Biochar alone	6.6875	8.55	0.782164
Speratti_2017	Maize growth as influenced by agricultural waste biochars applied at varying rates in a Cerrado region (Brazil) Arenosol	Dissertation	Mato Grosso	Brazil	South America	Semi-humid	28	1875		15°13'55.2"S	54°57'43		Biomass	Biomass production	g	g/kg	4	Greenhouse	45	Sawmill residue	400	Low	NA	16		No	0	No	0	No	0	7.7	5.8	Sandy soil	0	20	8 kg	1.6	9 litre	24.5/30//22.7	Yes	No	Yes	No	Control no amendment	Biochar alone	8.15	8.55	0.953216
Speratti_2017	Maize growth as influenced by agricultural waste biochars applied at varying rates in a Cerrado region (Brazil) Arenosol	Dissertation	Mato Grosso	Brazil	South America	Semi-humid	28	1875		15°13'55.2"S	54°57'43		Biomass	Biomass production	g	g/kg	4	Greenhouse	45	Sugarcane filtercake	400	Low	NA	16		No	0	No	0	No	0	8.6	5.8	Sandy soil	0	20	8 kg	1.6	9 litre	24.5/30//22.7	Yes	No	Yes	No	Control no amendment	Biochar alone	8.1625	8.55	0.954678
Speratti_2017	Dissolved organic carbon and nitrate in leachate as affected by biochar derived from agricultural waste materials: the influence of feedstock and pyrolysis temperature	Dissertation	Mato Grosso	Brazil	South America	Semi-humid	28	1875		15°13'55.2"S	54°57'43		Soil Nitrate nitrogen	Soil mineral nitrogen	mg/L	g/kg	4	Greenhouse	45	Cotton husks	400	Low	560	80		No	0	No	0	No	0	NA	5.8	Sandy soil	0	20	8 kg	1.6	9 litre	24.5/30//22.7	Yes	No	Yes	No	Control no amendment	Biochar alone	0.251763	0.0387375	6.49919
Speratti_2017	Dissolved organic carbon and nitrate in leachate as affected by biochar derived from agricultural waste materials: the influence of feedstock and pyrolysis temperature	Dissertation	Mato Grosso	Brazil	South America	Semi-humid	28	1875		15°13'55.2"S	54°57'43		Soil Nitrate nitrogen	Soil mineral nitrogen	mg/L	g/kg	4	Greenhouse	45	Cotton husks	500	Medium	581	80		No	0	No	0	No	0	NA	5.8	Sandy soil	0	20	8 kg	1.6	9 litre	24.5/30//22.7	Yes	No	Yes	No	Control no amendment	Biochar alone	0.304575	0.0387375	7.86254
Speratti_2017	Dissolved organic carbon and nitrate in leachate as affected by biochar derived from agricultural waste materials: the influence of feedstock and pyrolysis temperature	Dissertation	Mato Grosso	Brazil	South America	Semi-humid	28	1875		15°13'55.2"S	54°57'43		Soil Nitrate nitrogen	Soil mineral nitrogen	mg/L	g/kg	4	Greenhouse	45	Cotton husks	600	High	554	80		No	0	No	0	No	0	NA	5.8	Sandy soil	0	20	8 kg	1.6	9 litre	24.5/30//22.7	Yes	No	Yes	No	Control no amendment	Biochar alone	0.289612	0.0387375	7.47628
Speratti_2017	Dissolved organic carbon and nitrate in leachate as affected by biochar derived from agricultural waste materials: the influence of feedstock and pyrolysis temperature	Dissertation	Mato Grosso	Brazil	South America	Semi-humid	28	1875		15°13'55.2"S	54°57'43		Soil Nitrate nitrogen	Soil mineral nitrogen	mg/L	g/kg	4	Greenhouse	45	Swine manure	400	Low	367	80		No	0	No	0	No	0	NA	5.8	Sandy soil	0	20	8 kg	1.6	9 litre	24.5/30//22.7	Yes	No	Yes	No	Control no amendment	Biochar alone	0.148762	0.0387375	3.84027
Speratti_2017	Dissolved organic carbon and nitrate in leachate as affected by biochar derived from agricultural waste materials: the influence of feedstock and pyrolysis temperature	Dissertation	Mato Grosso	Brazil	South America	Semi-humid	28	1875		15°13'55.2"S	54°57'43		Nitrate nitrogen rate	Soil mineral nitrogen	mg/L	g/kg	4	Greenhouse	45	Swine manure	500	Medium	324	80		No	0	No	0	No	0	NA	5.8	Sandy soil	0	20	8 kg	1.6	9 litre	24.5/30//22.7	Yes	No	Yes	No	Control no amendment	Biochar alone	0.0774625	0.0387375	1.99968
Speratti_2017	Dissolved organic carbon and nitrate in leachate as affected by biochar derived from agricultural waste materials: the influence of feedstock and pyrolysis temperature	Dissertation	Mato Grosso	Brazil	South America	Semi-humid	28	1875		15°13'55.2"S	54°57'43		Nitrate nitrogen rate	Soil mineral nitrogen	mg/L	g/kg	4	Greenhouse	45	Swine manure	600	High	317	80		No	0	No	0	No	0	NA	5.8	Sandy soil	0	20	8 kg	1.6	9 litre	24.5/30//22.7	Yes	No	Yes	No	Control no amendment	Biochar alone	0.105638	0.0387375	2.72701
Speratti_2017	Dissolved organic carbon and nitrate in leachate as affected by biochar derived from agricultural waste materials: the influence of feedstock and pyrolysis temperature	Dissertation	Mato Grosso	Brazil	South America	Semi-humid	28	1875		15°13'55.2"S	54°57'43		Nitrate nitrogen rate	Soil mineral nitrogen	mg/L	g/kg	4	Greenhouse	45	Sawmill residue	400	Low	673	80		No	0	No	0	No	0	NA	5.8	Sandy soil	0	20	8 kg	1.6	9 litre	24.5/30//22.7	Yes	No	Yes	No	Control no amendment	Biochar alone	0.041375	0.0387375	1.06809
Speratti_2017	Dissolved organic carbon and nitrate in leachate as affected by biochar derived from agricultural waste materials: the influence of feedstock and pyrolysis temperature	Dissertation	Mato Grosso	Brazil	South America	Semi-humid	28	1875		15°13'55.2"S	54°57'43		Nitrate nitrogen rate	Soil mineral nitrogen	mg/L	g/kg	4	Greenhouse	45	Sawmill residue	500	Medium	581	80		No	0	No	0	No	0	NA	5.8	Sandy soil	0	20	8 kg	1.6	9 litre	24.5/30//22.7	Yes	No	Yes	No	Control no amendment	Biochar alone	0.04225	0.0387375	1.09067
Speratti_2017	Dissolved organic carbon and nitrate in leachate as affected by biochar derived from agricultural waste materials: the influence of feedstock and pyrolysis temperature	Dissertation	Mato Grosso	Brazil	South America	Semi-humid	28	1875		15°13'55.2"S	54°57'43		Nitrate nitrogen rate	Soil mineral nitrogen	mg/L	g/kg	4	Greenhouse	45	Sawmill residue	600	High	739	80		No	0	No	0	No	0	NA	5.8	Sandy soil	0	20	8 kg	1.6	9 litre	24.5/30//22.7	Yes	No	Yes	No	Control no amendment	Biochar alone	0.04225	0.0387375	1.09067
Speratti_2017	Dissolved organic carbon and nitrate in leachate as affected by biochar derived from agricultural waste materials: the influence of feedstock and pyrolysis temperature	Dissertation	Mato Grosso	Brazil	South America	Semi-humid	28	1875		15°13'55.2"S	54°57'43		Nitrate nitrogen rate	Soil mineral nitrogen	mg/L	g/kg	4	Greenhouse	45	Sugarcane filtercake	400	Low	193	80		No	0	No	0	No	0	NA	5.8	Sandy soil	0	20	8 kg	1.6	9 litre	24.5/30//22.7	Yes	No	Yes	No	Control no amendment	Biochar alone	0.041375	0.0387375	1.06809
Speratti_2017	Dissolved organic carbon and nitrate in leachate as affected by biochar derived from agricultural waste materials: the influence of feedstock and pyrolysis temperature	Dissertation	Mato Grosso	Brazil	South America	Semi-humid	28	1875		15°13'55.2"S	54°57'43		Nitrate nitrogen rate	Soil mineral nitrogen	mg/L	g/kg	4	Greenhouse	45	Sugarcane filtercake	500	Medium	196	80		No	0	No	0	No	0	NA	5.8	Sandy soil	0	20	8 kg	1.6	9 litre	24.5/30//22.7	Yes	No	Yes	No	Control no amendment	Biochar alone	0.04225	0.0387375	1.09067
Speratti_2017	Dissolved organic carbon and nitrate in leachate as affected by biochar derived from agricultural waste materials: the influence of feedstock and pyrolysis temperature	Dissertation	Mato Grosso	Brazil	South America	Semi-humid	28	1875		15°13'55.2"S	54°57'43		Nitrate nitrogen rate	Soil mineral nitrogen	mg/L	g/kg	4	Greenhouse	45	Sugarcane filtercake	600	High	233	80		No	0	No	0	No	0	NA	5.8	Sandy soil	0	20	8 kg	1.6	9 litre	24.5/30//22.7	Yes	No	Yes	No	Control no amendment	Biochar alone	0.04225	0.0387375	1.09067
Zhang_2015	Annual accounting of net greenhouse gas balance response to biochar addition in a coastal saline bioenergy cropping system in China	Peer reviewed	Jiangsu	China	Asia	NA	16.05	1045		33° 190 N	120° 450 E		Nitrous Oxide emission	N2O emission	kg/ha	kg/ha	4	Field	350	Hardwood	400	Low	596	10		No	0	No	0	No	0	9.6	8.2	Sandy loam	0	10		1.28 g/cm3			Yes	No	No	No	Control no amendment	Biochar alone	0.24	1.14	0.210526
Zhang_2015	Annual accounting of net greenhouse gas balance response to biochar addition in a coastal saline bioenergy cropping system in China	Peer reviewed	Jiangsu	China	Asia	NA	16.05	1045		33° 190 N	120° 450 E		Nitrous Oxide emission	N2O emission	kg/ha	kg/ha	4	Field	350	Hardwood	400	Low	596	10		Yes	225	No	0	No	0	9.6	8.2	Sandy loam	0	10		1.28 g/cm3			Yes	No	No	No	Control with fertilizer	Biochar with fertilizer	5.28	5.68	0.929577
Kannan_2020	Applying both biochar and phosphobacteria enhances Vigna mungo L. growth and yield in acid soils by increasing soil pH, moisture content, microbial growth and P availability	Peer reviewed	Tamil Nadu	India	Asia	NA	27.9	935		10.16 ◦N	78.78 ◦E		Available N	Soil NPK availability	kg/ha	g/kg	3	Field	1095	Red gram stalk	400	Low	650	5		No	0	No	0	No	0	9.05	5.65	Sandy loam	0	15		1.39 g/cm3			Yes	No	No	No	Control no amendment	Biochar alone	0.168345	0.151079	1.11429
Kannan_2020	Applying both biochar and phosphobacteria enhances Vigna mungo L. growth and yield in acid soils by increasing soil pH, moisture content, microbial growth and P availability	Peer reviewed	Tamil Nadu	India	Asia	NA	27.9	935		10.16 ◦N	78.78 ◦E		Available N	Soil NPK availability	kg/ha	g/kg	3	Field	1095	Australian acacia	400	Low	650	5		No	0	No	0	No	0	9.3	5.65	Sandy loam	0	15		1.39 g/cm3			Yes	No	No	No	Control no amendment	Biochar alone	0.166187	0.151079	1.1
Kannan_2020	Applying both biochar and phosphobacteria enhances Vigna mungo L. growth and yield in acid soils by increasing soil pH, moisture content, microbial growth and P availability	Peer reviewed	Tamil Nadu	India	Asia	NA	27.9	935	Bray and Kurtz No. 1 method (Olsen)	10.16 ◦N	78.78 ◦E	Bray 1	Available P	Soil NPK availability	kg/ha	g/kg	3	Field	1095	Australian acacia	400	Low	650	5		No	0	No	0	No	0	9.3	5.65	Sandy loam	0	15		1.39 g/cm3			Yes	No	No	No	Control no amendment	Biochar alone	0.0316187	0.0261151	1.21074
Kannan_2020	Applying both biochar and phosphobacteria enhances Vigna mungo L. growth and yield in acid soils by increasing soil pH, moisture content, microbial growth and P availability	Peer reviewed	Tamil Nadu	India	Asia	NA	27.9	935	Bray and Kurtz No. 1 method (Olsen)	10.16 ◦N	78.78 ◦E	Bray 1	Available P	Soil NPK availability	kg/ha	g/kg	3	Field	1095	Red gram stalk	400	Low	650	5		No	0	No	0	No	0	9.05	5.65	Sandy loam	0	15		1.39 g/cm3			Yes	No	No	No	Control no amendment	Biochar alone	0.0316187	0.0261151	1.21074
Kannan_2020	Applying both biochar and phosphobacteria enhances Vigna mungo L. growth and yield in acid soils by increasing soil pH, moisture content, microbial growth and P availability	Peer reviewed	Tamil Nadu	India	Asia	NA	27.9	935		10.16 ◦N	78.78 ◦E		Available K	Soil NPK availability	kg/ha	g/kg	3	Field	1095	Australian acacia	400	Low	650	5		No	0	No	0	No	0	9.3	5.65	Sandy loam	0	15		1.39 g/cm3			Yes	No	No	No	Control no amendment	Biochar alone	0.159712	0.152158	1.04965
Kannan_2020	Applying both biochar and phosphobacteria enhances Vigna mungo L. growth and yield in acid soils by increasing soil pH, moisture content, microbial growth and P availability	Peer reviewed	Tamil Nadu	India	Asia	NA	27.9	935		10.16 ◦N	78.78 ◦E		Available K	Soil NPK availability	kg/ha	g/kg	3	Field	1095	Red gram stalk	400	Low	650	5		No	0	No	0	No	0	9.05	5.65	Sandy loam	0	15		1.39 g/cm3			Yes	No	No	No	Control no amendment	Biochar alone	0.161871	0.152158	1.06383
Kannan_2020	Applying both biochar and phosphobacteria enhances Vigna mungo L. growth and yield in acid soils by increasing soil pH, moisture content, microbial growth and P availability	Peer reviewed	Tamil Nadu	India	Asia	NA	27.9	935		10.16 ◦N	78.78 ◦E		N uptake	Plant nutrient level	kg/ha	g/kg	3	Field	1095	Australian acacia	400	Low	650	5		No	0	No	0	No	0	9.3	5.65	Sandy loam	0	15		1.39 g/cm3			Yes	No	No	No	Control no amendment	Biochar alone	0.0141367	0.00992806	1.42391
Kannan_2020	Applying both biochar and phosphobacteria enhances Vigna mungo L. growth and yield in acid soils by increasing soil pH, moisture content, microbial growth and P availability	Peer reviewed	Tamil Nadu	India	Asia	NA	27.9	935		10.16 ◦N	78.78 ◦E		N uptake	Plant nutrient level	kg/ha	g/kg	3	Field	1095	Red gram stalk	400	Low	650	5		No	0	No	0	No	0	9.05	5.65	Sandy loam	0	15		1.39 g/cm3			Yes	No	No	No	Control no amendment	Biochar alone	0.0145683	0.00992806	1.46739
Kannan_2020	Applying both biochar and phosphobacteria enhances Vigna mungo L. growth and yield in acid soils by increasing soil pH, moisture content, microbial growth and P availability	Peer reviewed	Tamil Nadu	India	Asia	NA	27.9	935		10.16 ◦N	78.78 ◦E		P uptake	Plant nutrient level	kg/ha	g/kg	3	Field	1095	Australian acacia	400	Low	650	5		No	0	No	0	No	0	9.3	5.65	Sandy loam	0	15		1.39 g/cm3			Yes	No	No	No	Control no amendment	Biochar alone	0.00453237	0.00334532	1.35484
Kannan_2020	Applying both biochar and phosphobacteria enhances Vigna mungo L. growth and yield in acid soils by increasing soil pH, moisture content, microbial growth and P availability	Peer reviewed	Tamil Nadu	India	Asia	NA	27.9	935		10.16 ◦N	78.78 ◦E		P uptake	Plant nutrient level	kg/ha	g/kg	3	Field	1095	Red gram stalk	400	Low	650	5		No	0	No	0	No	0	9.05	5.65	Sandy loam	0	15		1.39 g/cm3			Yes	No	No	No	Control no amendment	Biochar alone	0.00453237	0.00334532	1.35484
Drake_2015	Biochar application during reforestation alters species present and soil chemistry	Peer reviewed	Milltown	Australia	Oceania	NA	13.3	685.7		36.691 S	141.27 E		Total N	Soil total NPK	%	g/kg	36	Field	540	Blue Gum fines	500	Medium	510	1		No	0	No	0	No	0	8.3	5.3	Sandy loam	0	10		1.06 g/cm3			No	No	No	No	Control no amendment	Biochar alone	3.3	3.2	1.03125
Drake_2015	Biochar application during reforestation alters species present and soil chemistry	Peer reviewed	Milltown	Australia	Oceania	NA	13.3	685.7		36.691 S	141.27 E		Total N	Soil total NPK	%	g/kg	36	Field	540	Blue Gum fines	500	Medium	510	3		No	0	No	0	No	0	8.3	5.3	Sandy loam	0	10		1.06 g/cm3			No	No	No	No	Control no amendment	Biochar alone	3.4	3.2	1.0625
Drake_2015	Biochar application during reforestation alters species present and soil chemistry	Peer reviewed	Milltown	Australia	Oceania	NA	13.3	685.7		36.691 S	141.27 E		Total N	Soil total NPK	%	g/kg	36	Field	540	Blue Gum fines	500	Medium	510	6		No	0	No	0	No	0	8.3	5.3	Sandy loam	0	10		1.06 g/cm3			No	No	No	No	Control no amendment	Biochar alone	3.4	3.2	1.0625
Drake_2015	Biochar application during reforestation alters species present and soil chemistry	Peer reviewed	Minimay	Australia	Oceania	NA	13.3	685.7		36.691 S	141.27 E		Total N	Soil total NPK	%	g/kg	36	Field	540	Blue Gum fines	500	Medium	510	1		No	0	No	0	No	0	8.3	6.5	Sandy loam	0	10		1.06 g/cm3			No	No	No	No	Control no amendment	Biochar alone	1.8	1.8	1
Drake_2015	Biochar application during reforestation alters species present and soil chemistry	Peer reviewed	Minimay	Australia	Oceania	NA	13.3	685.7		36.691 S	141.27 E		Total N	Soil total NPK	%	g/kg	36	Field	540	Blue Gum fines	500	Medium	510	3		No	0	No	0	No	0	8.3	6.5	Sandy loam	0	10		1.06 g/cm3			No	No	No	No	Control no amendment	Biochar alone	1.8	1.8	1
Drake_2015	Biochar application during reforestation alters species present and soil chemistry	Peer reviewed	Minimay	Australia	Oceania	NA	13.3	685.7		36.691 S	141.27 E		Total N	Soil total NPK	%	g/kg	36	Field	540	Blue Gum fines	500	Medium	510	6		No	0	No	0	No	0	8.3	6.5	Sandy loam	0	10		1.06 g/cm3			No	No	No	No	Control no amendment	Biochar alone	2	1.8	1.11111
Drake_2015	Biochar application during reforestation alters species present and soil chemistry	Peer reviewed	Nhill	Australia	Oceania	NA	13.3	685.7		36.26 S	141.56 E		Total N	Soil total NPK	%	g/kg	36	Field	540	Blue Gum fines	500	Medium	510	1		No	0	No	0	No	0	8.3	7.6	Sandy loam	0	10		1.06 g/cm3			No	No	No	No	Control no amendment	Biochar alone	1	1	1
Drake_2015	Biochar application during reforestation alters species present and soil chemistry	Peer reviewed	Nhill	Australia	Oceania	NA	13.3	685.7		36.26 S	141.56 E		Total N	Soil total NPK	%	g/kg	36	Field	540	Blue Gum fines	500	Medium	510	3		No	0	No	0	No	0	8.3	7.6	Sandy loam	0	10		1.06 g/cm3			No	No	No	No	Control no amendment	Biochar alone	1	1	1
Drake_2015	Biochar application during reforestation alters species present and soil chemistry	Peer reviewed	Nhill	Australia	Oceania	NA	13.3	685.7		36.26 S	141.56 E		Total N	Soil total NPK	%	g/kg	36	Field	540	Blue Gum fines	500	Medium	510	6		No	0	No	0	No	0	8.3	7.6	Sandy loam	0	10		1.06 g/cm3			No	No	No	No	Control no amendment	Biochar alone	1.1	1	1.1
Drake_2015	Biochar application during reforestation alters species present and soil chemistry	Peer reviewed	Nhill	Australia	Oceania	NA	13.3	685.7		36.26 S	141.56 E		Soil ammonium	Soil mineral nitrogen	mg/kg	g/kg	36	Field	540	Blue Gum fines	500	Medium	510	1		No	0	No	0	No	0	8.3	7.6	Sandy loam	0	10		1.06 g/cm3			No	No	No	No	Control no amendment	Biochar alone	0.0154	0.0145	1.06207
Drake_2015	Biochar application during reforestation alters species present and soil chemistry	Peer reviewed	Nhill	Australia	Oceania	NA	13.3	685.7		36.26 S	141.56 E		Soil ammonium	Soil mineral nitrogen	mg/kg	g/kg	36	Field	540	Blue Gum fines	500	Medium	510	3		No	0	No	0	No	0	8.3	7.6	Sandy loam	0	10		1.06 g/cm3			No	No	No	No	Control no amendment	Biochar alone	0.0145	0.0145	1
Drake_2015	Biochar application during reforestation alters species present and soil chemistry	Peer reviewed	Nhill	Australia	Oceania	NA	13.3	685.7		36.26 S	141.56 E		Soil ammonium	Soil mineral nitrogen	mg/kg	g/kg	36	Field	540	Blue Gum fines	500	Medium	510	6		No	0	No	0	No	0	8.3	7.6	Sandy loam	0	10		1.06 g/cm3			No	No	No	No	Control no amendment	Biochar alone	0.0141	0.0145	0.972414
Drake_2015	Biochar application during reforestation alters species present and soil chemistry	Peer reviewed	Minimay	Australia	Oceania	NA	13.3	685.7		36.691 S	141.27 E		Soil ammonium	Soil mineral nitrogen	mg/kg	g/kg	36	Field	540	Blue Gum fines	500	Medium	510	1		No	0	No	0	No	0	8.3	6.5	Sandy loam	0	10		1.06 g/cm3			No	No	No	No	Control no amendment	Biochar alone	0.027	0.0312	0.865385
Drake_2015	Biochar application during reforestation alters species present and soil chemistry	Peer reviewed	Minimay	Australia	Oceania	NA	13.3	685.7		36.691 S	141.27 E		Soil ammonium	Soil mineral nitrogen	mg/kg	g/kg	36	Field	540	Blue Gum fines	500	Medium	510	3		No	0	No	0	No	0	8.3	6.5	Sandy loam	0	10		1.06 g/cm3			No	No	No	No	Control no amendment	Biochar alone	0.0203	0.0312	0.650641
Drake_2015	Biochar application during reforestation alters species present and soil chemistry	Peer reviewed	Minimay	Australia	Oceania	NA	13.3	685.7		36.691 S	141.27 E		Soil ammonium	Soil mineral nitrogen	mg/kg	g/kg	36	Field	540	Blue Gum fines	500	Medium	510	6		No	0	No	0	No	0	8.3	6.5	Sandy loam	0	10		1.06 g/cm3			No	No	No	No	Control no amendment	Biochar alone	0.0212	0.0312	0.679487
Drake_2015	Biochar application during reforestation alters species present and soil chemistry	Peer reviewed	Milltown	Australia	Oceania	NA	13.3	685.7		36.691 S	141.27 E		Soil ammonium	Soil mineral nitrogen	mg/kg	g/kg	36	Field	540	Blue Gum fines	500	Medium	510	1		No	0	No	0	No	0	8.3	5.3	Sandy loam	0	10		1.06 g/cm3			No	No	No	No	Control no amendment	Biochar alone	0.0537	0.0476	1.12815
Drake_2015	Biochar application during reforestation alters species present and soil chemistry	Peer reviewed	Milltown	Australia	Oceania	NA	13.3	685.7		36.691 S	141.27 E		Soil ammonium	Soil mineral nitrogen	mg/kg	g/kg	36	Field	540	Blue Gum fines	500	Medium	510	3		No	0	No	0	No	0	8.3	5.3	Sandy loam	0	10		1.06 g/cm3			No	No	No	No	Control no amendment	Biochar alone	0.0483	0.0476	1.01471
Drake_2015	Biochar application during reforestation alters species present and soil chemistry	Peer reviewed	Milltown	Australia	Oceania	NA	13.3	685.7		36.691 S	141.27 E		Soil ammonium	Soil mineral nitrogen	mg/kg	g/kg	36	Field	540	Blue Gum fines	500	Medium	510	6		No	0	No	0	No	0	8.3	5.3	Sandy loam	0	10		1.06 g/cm3			No	No	No	No	Control no amendment	Biochar alone	0.0584	0.0476	1.22689
Drake_2015	Biochar application during reforestation alters species present and soil chemistry	Peer reviewed	Nhill	Australia	Oceania	NA	13.3	685.7		36.26 S	141.56 E		Nitrate nitrogen rate	Soil mineral nitrogen	mg/kg	g/kg	36	Field	540	Blue Gum fines	500	Medium	510	1		No	0	No	0	No	0	8.3	7.6	Sandy loam	0	10		1.06 g/cm3			No	No	No	No	Control no amendment	Biochar alone	0.005	0.0041	1.21951
Drake_2015	Biochar application during reforestation alters species present and soil chemistry	Peer reviewed	Nhill	Australia	Oceania	NA	13.3	685.7		36.26 S	141.56 E		Nitrate nitrogen rate	Soil mineral nitrogen	mg/kg	g/kg	36	Field	540	Blue Gum fines	500	Medium	510	3		No	0	No	0	No	0	8.3	7.6	Sandy loam	0	10		1.06 g/cm3			No	No	No	No	Control no amendment	Biochar alone	0.0045	0.0041	1.09756
Drake_2015	Biochar application during reforestation alters species present and soil chemistry	Peer reviewed	Nhill	Australia	Oceania	NA	13.3	685.7		36.26 S	141.56 E		Nitrate nitrogen rate	Soil mineral nitrogen	mg/kg	g/kg	36	Field	540	Blue Gum fines	500	Medium	510	6		No	0	No	0	No	0	8.3	7.6	Sandy loam	0	10		1.06 g/cm3			No	No	No	No	Control no amendment	Biochar alone	0.0046	0.0041	1.12195
Drake_2015	Biochar application during reforestation alters species present and soil chemistry	Peer reviewed	Minimay	Australia	Oceania	NA	13.3	685.7		36.691 S	141.27 E		Nitrate nitrogen rate	Soil mineral nitrogen	mg/kg	g/kg	36	Field	540	Blue Gum fines	500	Medium	510	1		No	0	No	0	No	0	8.3	6.5	Sandy loam	0	10		1.06 g/cm3			No	No	No	No	Control no amendment	Biochar alone	0.015	0.0156	0.961538
Drake_2015	Biochar application during reforestation alters species present and soil chemistry	Peer reviewed	Minimay	Australia	Oceania	NA	13.3	685.7		36.691 S	141.27 E		Nitrate nitrogen rate	Soil mineral nitrogen	mg/kg	g/kg	36	Field	540	Blue Gum fines	500	Medium	510	3		No	0	No	0	No	0	8.3	6.5	Sandy loam	0	10		1.06 g/cm3			No	No	No	No	Control no amendment	Biochar alone	0.0177	0.0156	1.13462
Drake_2015	Biochar application during reforestation alters species present and soil chemistry	Peer reviewed	Minimay	Australia	Oceania	NA	13.3	685.7		36.691 S	141.27 E		Nitrate nitrogen rate	Soil mineral nitrogen	mg/kg	g/kg	36	Field	540	Blue Gum fines	500	Medium	510	6		No	0	No	0	No	0	8.3	6.5	Sandy loam	0	10		1.06 g/cm3			No	No	No	No	Control no amendment	Biochar alone	0.0212	0.0156	1.35897
Drake_2015	Biochar application during reforestation alters species present and soil chemistry	Peer reviewed	Milltown	Australia	Oceania	NA	13.3	685.7		36.691 S	141.27 E		Nitrate nitrogen rate	Soil mineral nitrogen	mg/kg	g/kg	36	Field	540	Blue Gum fines	500	Medium	510	1		No	0	No	0	No	0	8.3	5.3	Sandy loam	0	10		1.06 g/cm3			No	No	No	No	Control no amendment	Biochar alone	0.0575	0.061	0.942623
Drake_2015	Biochar application during reforestation alters species present and soil chemistry	Peer reviewed	Milltown	Australia	Oceania	NA	13.3	685.7		36.691 S	141.27 E		Nitrate nitrogen rate	Soil mineral nitrogen	mg/kg	g/kg	36	Field	540	Blue Gum fines	500	Medium	510	3		No	0	No	0	No	0	8.3	5.3	Sandy loam	0	10		1.06 g/cm3			No	No	No	No	Control no amendment	Biochar alone	0.0654	0.061	1.07213
Drake_2015	Biochar application during reforestation alters species present and soil chemistry	Peer reviewed	Milltown	Australia	Oceania	NA	13.3	685.7		36.691 S	141.27 E		Nitrate nitrogen rate	Soil mineral nitrogen	mg/kg	g/kg	36	Field	540	Blue Gum fines	500	Medium	510	6		No	0	No	0	No	0	8.3	5.3	Sandy loam	0	10		1.06 g/cm3			No	No	No	No	Control no amendment	Biochar alone	0.0636	0.061	1.04262
Kimetu_2008	Reversibility of Soil Productivity Decline with Organic Matter of Differing Quality Alonga Degradation Gradient	Peer reviewed	Western Kenya	Kenya	Africa	NA	19	1973		00°13'44'' N	34°94'23'' E		N uptake	Plant nutrient level	kg/ha	g/kg	3	Field	1095	Eucalyptus saligna trees	450	Medium	851	6		No	0	No	0	No	0	NA	5.7	Sandy soil	0	10					Yes	No	No	No	Control no amendment	Biochar alone	0.305371	0.269957	1.13118
Kimetu_2008	Reversibility of Soil Productivity Decline with Organic Matter of Differing Quality Alonga Degradation Gradient	Peer reviewed	Western Kenya	Kenya	Africa	NA	19	1973		00°13'44'' N	34°94'23'' E		P uptake	Plant nutrient level	kg/ha	g/kg	3	Field	1095	Eucalyptus saligna trees	450	Medium	851	6		No	0	No	0	No	0	NA	5.7	Sandy soil	0	10					Yes	No	No	No	Control no amendment	Biochar alone	0.229207	0.248536	0.92223
Kimetu_2008	Reversibility of Soil Productivity Decline with Organic Matter of Differing Quality Alonga Degradation Gradient	Peer reviewed	Western Kenya	Kenya	Africa	NA	19	1973		00°13'44'' N	34°94'23'' E		K uptake	Plant nutrient level	kg/ha	g/kg	3	Field	1095	Eucalyptus saligna trees	450	Medium	851	6		No	0	No	0	No	0	NA	5.7	Sandy soil	0	10					Yes	No	No	No	Control no amendment	Biochar alone	0.229207	0.248536	0.92223
Kimetu_2008	Reversibility of Soil Productivity Decline with Organic Matter of Differing Quality Alonga Degradation Gradient	Peer reviewed	Western Kenya	Kenya	Africa	NA	19	1973		00°13'44'' N	34°94'23'' E		Effective CEC	Effective CEC	mmol/kg	cmol/kg	3	Field	1095	Eucalyptus saligna trees	449	Medium	851	6		No	0	No	0	No	0	NA	5.7	Sandy soil	0	10					Yes	No	No	No	Control no amendment	Biochar alone	14.918	12.22	1.22079
Kimetu_2008	Reversibility of Soil Productivity Decline with Organic Matter of Differing Quality Alonga Degradation Gradient	Peer reviewed	Western Kenya	Kenya	Africa	NA	19	1973		00°13'44'' N	34°94'23'' E		Potential CEC	Potential CEC	mmol/kg	cmol/kg	3	Field	1095	Eucalyptus saligna trees	450	Medium	851	6		No	0	No	0	No	0	NA	5.7	Sandy soil	0	10					Yes	No	No	No	Control no amendment	Biochar alone	24.448	23.473	1.04154
Kimetu_2008	Reversibility of Soil Productivity Decline with Organic Matter of Differing Quality Alonga Degradation Gradient	Peer reviewed	Western Kenya	Kenya	Africa	NA	19	1973		00°13'44'' N	34°94'23'' E		Yield	Food crop yield	t/ha	t/ha	3	Field	1095	Eucalyptus saligna trees	450	Medium	851	6		No	0	No	0	No	0	NA	5.7	Sandy soil	0	10					Yes	No	No	No	Control no amendment	Biochar alone	6.59	8.48	0.777123
Novak_2018	Concentration and Release of Phosphorus and Potassium from Lignocellulosic- and Manure-based Biochars for Fertilizer Reuse	Peer reviewed	South Carolina	USA	North America	NA	17.4	1200	Mehlich-1 extraction method	33.8361° N	81.1637° W	Mehlich 1	Available P	Soil NPK availability	mg/kg	g/kg	4	Lab	150	Hardwood	500	Medium	725	30		No	0	No	0	No	0	NA	5.4	Sandy loam	0	10		1.5 g/cm3		10 / 16 cm	No	No	No	No	Control no amendment	Biochar alone	0.00409	0.00384	1.0651
Novak_2018	Concentration and Release of Phosphorus and Potassium from Lignocellulosic- and Manure-based Biochars for Fertilizer Reuse	Peer reviewed	South Carolina	USA	North America	NA	17.4	1200	Mehlich-1 extraction method	33.8361° N	81.1637° W	Mehlich 1	Available P	Soil NPK availability	mg/kg	g/kg	4	Lab	150	Pine chip	500	Medium	888	30		No	0	No	0	No	0	NA	5.4	Sandy loam	0	10		1.5 g/cm3		10 / 16 cm	No	No	No	No	Control no amendment	Biochar alone	0.00508	0.00384	1.32292
Novak_2018	Concentration and Release of Phosphorus and Potassium from Lignocellulosic- and Manure-based Biochars for Fertilizer Reuse	Peer reviewed	South Carolina	USA	North America	NA	17.4	1200	Mehlich-1 extraction method	33.8361° N	81.1637° W	Mehlich 1	Available P	Soil NPK availability	mg/kg	g/kg	4	Lab	150	Poultry litter	500	Medium	480	30		No	0	No	0	No	0	NA	5.4	Sandy loam	0	10		1.5 g/cm3		10 / 16 cm	No	No	No	No	Control no amendment	Biochar alone	0.06858	0.00384	17.8594
Novak_2018	Concentration and Release of Phosphorus and Potassium from Lignocellulosic- and Manure-based Biochars for Fertilizer Reuse	Peer reviewed	South Carolina	USA	North America	NA	17.4	1200		33.8361° N	81.1637° W		Available K	Soil NPK availability	mg/kg	g/kg	4	Lab	150	Hardwood	500	Medium	725	30		No	0	No	0	No	0	NA	5.4	Sandy loam	0	10		1.5 g/cm3		10 / 16 cm	No	No	No	No	Control no amendment	Biochar alone	0.05935	0.01875	3.16533
Novak_2018	Concentration and Release of Phosphorus and Potassium from Lignocellulosic- and Manure-based Biochars for Fertilizer Reuse	Peer reviewed	South Carolina	USA	North America	NA	17.4	1200		33.8361° N	81.1637° W		Available K	Soil NPK availability	mg/kg	g/kg	4	Lab	150	Pine chip	500	Medium	888	30		No	0	No	0	No	0	NA	5.4	Sandy loam	0	10		1.5 g/cm3		10 / 16 cm	No	No	No	No	Control no amendment	Biochar alone	0.02879	0.01875	1.53547
Novak_2018	Concentration and Release of Phosphorus and Potassium from Lignocellulosic- and Manure-based Biochars for Fertilizer Reuse	Peer reviewed	South Carolina	USA	North America	NA	17.4	1200		33.8361° N	81.1637° W		Available K	Soil NPK availability	mg/kg	g/kg	4	Lab	150	Poultry litter	500	Medium	480	30		No	0	No	0	No	0	NA	5.4	Sandy loam	0	10		1.5 g/cm3		10 / 16 cm	No	No	No	No	Control no amendment	Biochar alone	0.16256	0.01875	8.66987
Oladele_2018	Influence of rice husk biochar and inorganic fertilizer on soil nutrients T availability and rain-fed rice yield in two contrasting soils	Peer reviewed	Akure	Nigeria	Africa	NA	25.3	1450		7°20 N	5°30E		Total N	Soil total NPK	g/kg	g/kg	3	Field	120	Rice husk	350	Low	511.3	3		No	0	No	0	No	0	8.50	4.90	Sandy clay loam	0	10					No	No	No	Yes	Control no amendment	Biochar alone	1.5	1.69	0.887574
Oladele_2018	Influence of rice husk biochar and inorganic fertilizer on soil nutrients T availability and rain-fed rice yield in two contrasting soils	Peer reviewed	Akure	Nigeria	Africa	NA	25.3	1450		7°20 N	5°30E		Total N	Soil total NPK	g/kg	g/kg	3	Field	120	Rice husk	350	Low	511.3	6		No	0	No	0	No	0	8.50	4.90	Sandy clay loam	0	10					No	No	No	Yes	Control no amendment	Biochar alone	2.05	1.69	1.21302
Oladele_2018	Influence of rice husk biochar and inorganic fertilizer on soil nutrients T availability and rain-fed rice yield in two contrasting soils	Peer reviewed	Akure	Nigeria	Africa	NA	25.3	1450		7°20 N	5°30E		Total N	Soil total NPK	g/kg	g/kg	3	Field	120	Rice husk	350	Low	511.3	12		No	0	No	0	No	0	8.50	4.90	Sandy clay loam	0	10					No	No	No	Yes	Control no amendment	Biochar alone	2.46	1.69	1.45562
Oladele_2018	Influence of rice husk biochar and inorganic fertilizer on soil nutrients T availability and rain-fed rice yield in two contrasting soils	Peer reviewed	Akure	Nigeria	Africa	NA	25.3	1450		7°20 N	5°30E		Total N	Soil total NPK	g/kg	g/kg	3	Field	120	Rice husk	350	Low	511.3	3		Yes	30	No	0	No	0	8.50	4.90	Sandy clay loam	0	10					No	No	No	Yes	Control with fertilizer	Biochar with fertilizer	2.11	1.97	1.07107
Oladele_2018	Influence of rice husk biochar and inorganic fertilizer on soil nutrients T availability and rain-fed rice yield in two contrasting soils	Peer reviewed	Akure	Nigeria	Africa	NA	25.3	1450		7°20 N	5°30E		Total N	Soil total NPK	g/kg	g/kg	3	Field	120	Rice husk	350	Low	511.3	6		Yes	60	No	0	No	0	8.50	4.90	Sandy clay loam	0	10					No	No	No	Yes	Control with fertilizer	Biochar with fertilizer	2	1.97	1.01523
Oladele_2018	Influence of rice husk biochar and inorganic fertilizer on soil nutrients T availability and rain-fed rice yield in two contrasting soils	Peer reviewed	Akure	Nigeria	Africa	NA	25.3	1450		7°20 N	5°30E		Total N	Soil total NPK	g/kg	g/kg	3	Field	120	Rice husk	350	Low	511.3	12		Yes	90	No	0	No	0	8.50	4.90	Sandy clay loam	0	10					No	No	No	Yes	Control with fertilizer	Biochar with fertilizer	1.62	1.97	0.822335
Oladele_2018	Influence of rice husk biochar and inorganic fertilizer on soil nutrients T availability and rain-fed rice yield in two contrasting soils	Peer reviewed	Akure	Nigeria	Africa	NA	25.3	1450		7°20 N	5°30E		Total N	Soil total NPK	g/kg	g/kg	3	Field	120	Rice husk	350	Low	511.3	3		No	0	No	0	No	0	8.50	4.90	Sandy clay loam	10	20					No	No	No	Yes	Control no amendment	Biochar alone	1.47	1.12	1.3125
Oladele_2018	Influence of rice husk biochar and inorganic fertilizer on soil nutrients T availability and rain-fed rice yield in two contrasting soils	Peer reviewed	Akure	Nigeria	Africa	NA	25.3	1450		7°20 N	5°30E		Total N	Soil total NPK	g/kg	g/kg	3	Field	120	Rice husk	350	Low	511.3	6		No	0	No	0	No	0	8.50	4.90	Sandy clay loam	10	20					No	No	No	Yes	Control no amendment	Biochar alone	0.53	1.12	0.473214
Oladele_2018	Influence of rice husk biochar and inorganic fertilizer on soil nutrients T availability and rain-fed rice yield in two contrasting soils	Peer reviewed	Akure	Nigeria	Africa	NA	25.3	1450		7°20 N	5°30E		Total N	Soil total NPK	g/kg	g/kg	3	Field	120	Rice husk	350	Low	511.3	12		No	0	No	0	No	0	8.50	4.90	Sandy clay loam	10	20					No	No	No	Yes	Control no amendment	Biochar alone	0.62	1.12	0.553571
Oladele_2018	Influence of rice husk biochar and inorganic fertilizer on soil nutrients T availability and rain-fed rice yield in two contrasting soils	Peer reviewed	Akure	Nigeria	Africa	NA	25.3	1450		7°20 N	5°30E		Total N	Soil total NPK	g/kg	g/kg	3	Field	120	Rice husk	350	Low	511.3	3		Yes	30	No	0	No	0	8.50	4.90	Sandy clay loam	10	20					No	No	No	Yes	Control with fertilizer	Biochar with fertilizer	0.95	0.71	1.33803
Oladele_2018	Influence of rice husk biochar and inorganic fertilizer on soil nutrients T availability and rain-fed rice yield in two contrasting soils	Peer reviewed	Akure	Nigeria	Africa	NA	25.3	1450		7°20 N	5°30E		Total N	Soil total NPK	g/kg	g/kg	3	Field	120	Rice husk	350	Low	511.3	6		Yes	60	No	0	No	0	8.50	4.90	Sandy clay loam	10	20					No	No	No	Yes	Control with fertilizer	Biochar with fertilizer	0.93	0.71	1.30986
Oladele_2018	Influence of rice husk biochar and inorganic fertilizer on soil nutrients T availability and rain-fed rice yield in two contrasting soils	Peer reviewed	Akure	Nigeria	Africa	NA	25.3	1450		7°20 N	5°30E		Total N	Soil total NPK	g/kg	g/kg	3	Field	120	Rice husk	350	Low	511.3	12		Yes	90	No	0	No	0	8.50	4.90	Sandy clay loam	10	20					No	No	No	Yes	Control with fertilizer	Biochar with fertilizer	1.14	0.71	1.60563
Oladele_2018	Influence of rice husk biochar and inorganic fertilizer on soil nutrients T availability and rain-fed rice yield in two contrasting soils	Peer reviewed	Akure	Nigeria	Africa	NA	25.3	1450	Bray 1 method	7°20 N	5°30E	Bray 1	Available P	Soil NPK availability	mg/kg	g/kg	3	Field	120	Rice husk	350	Low	511.3	3		No	0	No	0	No	0	8.50	4.90	Sandy clay loam	0	10					No	No	No	Yes	Control no amendment	Biochar alone	0.08221	0.05338	1.54009
Oladele_2018	Influence of rice husk biochar and inorganic fertilizer on soil nutrients T availability and rain-fed rice yield in two contrasting soils	Peer reviewed	Akure	Nigeria	Africa	NA	25.3	1450	Bray 1 method	7°20 N	5°30E	Bray 1	Available P	Soil NPK availability	mg/kg	g/kg	3	Field	120	Rice husk	350	Low	511.3	6		No	0	No	0	No	0	8.50	4.90	Sandy clay loam	0	10					No	No	No	Yes	Control no amendment	Biochar alone	0.0875	0.05338	1.63919
Oladele_2018	Influence of rice husk biochar and inorganic fertilizer on soil nutrients T availability and rain-fed rice yield in two contrasting soils	Peer reviewed	Akure	Nigeria	Africa	NA	25.3	1450	Bray 1 method	7°20 N	5°30E	Bray 1	Available P	Soil NPK availability	mg/kg	g/kg	3	Field	120	Rice husk	350	Low	511.3	12		No	0	No	0	No	0	8.50	4.90	Sandy clay loam	0	10					No	No	No	Yes	Control no amendment	Biochar alone	0.09796	0.05338	1.83514
Oladele_2018	Influence of rice husk biochar and inorganic fertilizer on soil nutrients T availability and rain-fed rice yield in two contrasting soils	Peer reviewed	Akure	Nigeria	Africa	NA	25.3	1450	Bray 1 method	7°20 N	5°30E	Bray 1	Available P	Soil NPK availability	mg/kg	g/kg	3	Field	120	Rice husk	350	Low	511.3	3		Yes	30	No	0	No	0	8.50	4.90	Sandy clay loam	0	10					No	No	No	Yes	Control with fertilizer	Biochar with fertilizer	0.07366	0.07103	1.03703
Oladele_2018	Influence of rice husk biochar and inorganic fertilizer on soil nutrients T availability and rain-fed rice yield in two contrasting soils	Peer reviewed	Akure	Nigeria	Africa	NA	25.3	1450	Bray 1 method	7°20 N	5°30E	Bray 1	Available P	Soil NPK availability	mg/kg	g/kg	3	Field	120	Rice husk	350	Low	511.3	6		Yes	60	No	0	No	0	8.50	4.90	Sandy clay loam	0	10					No	No	No	Yes	Control with fertilizer	Biochar with fertilizer	0.07954	0.07103	1.11981
Oladele_2018	Influence of rice husk biochar and inorganic fertilizer on soil nutrients T availability and rain-fed rice yield in two contrasting soils	Peer reviewed	Akure	Nigeria	Africa	NA	25.3	1450	Bray 1 method	7°20 N	5°30E	Bray 1	Available P	Soil NPK availability	mg/kg	g/kg	3	Field	120	Rice husk	350	Low	511.3	12		Yes	90	No	0	No	0	8.50	4.90	Sandy clay loam	0	10					No	No	No	Yes	Control with fertilizer	Biochar with fertilizer	0.09682	0.07103	1.36309
Oladele_2018	Influence of rice husk biochar and inorganic fertilizer on soil nutrients T availability and rain-fed rice yield in two contrasting soils	Peer reviewed	Akure	Nigeria	Africa	NA	25.3	1450		7°20 N	5°30E		Available K	Soil NPK availability	mg/kg	g/kg	3	Field	120	Rice husk	350	Low	511.3	3		No	0	No	0	No	0	8.50	4.90	Sandy clay loam	0	10					No	No	No	Yes	Control no amendment	Biochar alone	0.00156	0.00161	0.968944
Oladele_2018	Influence of rice husk biochar and inorganic fertilizer on soil nutrients T availability and rain-fed rice yield in two contrasting soils	Peer reviewed	Akure	Nigeria	Africa	NA	25.3	1450		7°20 N	5°30E		Available K	Soil NPK availability	mg/kg	g/kg	3	Field	120	Rice husk	350	Low	511.3	6		No	0	No	0	No	0	8.50	4.90	Sandy clay loam	0	10					No	No	No	Yes	Control no amendment	Biochar alone	0.00147	0.00161	0.913043
Oladele_2018	Influence of rice husk biochar and inorganic fertilizer on soil nutrients T availability and rain-fed rice yield in two contrasting soils	Peer reviewed	Akure	Nigeria	Africa	NA	25.3	1450		7°20 N	5°30E		Available K	Soil NPK availability	mg/kg	g/kg	3	Field	120	Rice husk	350	Low	511.3	12		No	0	No	0	No	0	8.50	4.90	Sandy clay loam	0	10					No	No	No	Yes	Control no amendment	Biochar alone	0.0019	0.00161	1.18012
Oladele_2018	Influence of rice husk biochar and inorganic fertilizer on soil nutrients T availability and rain-fed rice yield in two contrasting soils	Peer reviewed	Akure	Nigeria	Africa	NA	25.3	1450		7°20 N	5°30E		Available K	Soil NPK availability	mg/kg	g/kg	3	Field	120	Rice husk	350	Low	511.3	3		Yes	30	No	0	No	0	8.50	4.90	Sandy clay loam	0	10					No	No	No	Yes	Control with fertilizer	Biochar with fertilizer	0.00155	0.00145	1.06897
Oladele_2018	Influence of rice husk biochar and inorganic fertilizer on soil nutrients T availability and rain-fed rice yield in two contrasting soils	Peer reviewed	Akure	Nigeria	Africa	NA	25.3	1450		7°20 N	5°30E		Available K	Soil NPK availability	mg/kg	g/kg	3	Field	120	Rice husk	350	Low	511.3	6		Yes	60	No	0	No	0	8.50	4.90	Sandy clay loam	0	10					No	No	No	Yes	Control with fertilizer	Biochar with fertilizer	0.00168	0.00145	1.15862
Oladele_2018	Influence of rice husk biochar and inorganic fertilizer on soil nutrients T availability and rain-fed rice yield in two contrasting soils	Peer reviewed	Akure	Nigeria	Africa	NA	25.3	1450		7°20 N	5°30E		Available K	Soil NPK availability	mg/kg	g/kg	3	Field	120	Rice husk	350	Low	511.3	12		Yes	90	No	0	No	0	8.50	4.90	Sandy clay loam	0	10					No	No	No	Yes	Control with fertilizer	Biochar with fertilizer	0.00186	0.00145	1.28276
Oladele_2018	Influence of rice husk biochar and inorganic fertilizer on soil nutrients T availability and rain-fed rice yield in two contrasting soils	Peer reviewed	Akure	Nigeria	Africa	NA	25.3	1450	Bray 1 method	7°20 N	5°30E	Bray 1	Available P	Soil NPK availability	mg/kg	g/kg	3	Field	120	Rice husk	350	Low	511.3	3		No	0	No	0	No	0	8.50	4.90	Sandy clay loam	10	20					No	No	No	Yes	Control no amendment	Biochar alone	0.01955	0.03092	0.632277
Oladele_2018	Influence of rice husk biochar and inorganic fertilizer on soil nutrients T availability and rain-fed rice yield in two contrasting soils	Peer reviewed	Akure	Nigeria	Africa	NA	25.3	1450	Bray 1 method	7°20 N	5°30E	Bray 1	Available P	Soil NPK availability	mg/kg	g/kg	3	Field	120	Rice husk	350	Low	511.3	6		No	0	No	0	No	0	8.50	4.90	Sandy clay loam	10	20					No	No	No	Yes	Control no amendment	Biochar alone	0.02292	0.03092	0.741268
Oladele_2018	Influence of rice husk biochar and inorganic fertilizer on soil nutrients T availability and rain-fed rice yield in two contrasting soils	Peer reviewed	Akure	Nigeria	Africa	NA	25.3	1450	Bray 1 method	7°20 N	5°30E	Bray 1	Available P	Soil NPK availability	mg/kg	g/kg	3	Field	120	Rice husk	350	Low	511.3	12		No	0	No	0	No	0	8.50	4.90	Sandy clay loam	10	20					No	No	No	Yes	Control no amendment	Biochar alone	0.02473	0.03092	0.799806
Oladele_2018	Influence of rice husk biochar and inorganic fertilizer on soil nutrients T availability and rain-fed rice yield in two contrasting soils	Peer reviewed	Akure	Nigeria	Africa	NA	25.3	1450	Bray 1 method	7°20 N	5°30E	Bray 1	Available P	Soil NPK availability	mg/kg	g/kg	3	Field	120	Rice husk	350	Low	511.3	3		Yes	30	No	0	No	0	8.50	4.90	Sandy clay loam	10	20					No	No	No	Yes	Control with fertilizer	Biochar with fertilizer	0.01883	0.02508	0.750797
Oladele_2018	Influence of rice husk biochar and inorganic fertilizer on soil nutrients T availability and rain-fed rice yield in two contrasting soils	Peer reviewed	Akure	Nigeria	Africa	NA	25.3	1450	Bray 1 method	7°20 N	5°30E	Bray 1	Available P	Soil NPK availability	mg/kg	g/kg	3	Field	120	Rice husk	350	Low	511.3	6		Yes	60	No	0	No	0	8.50	4.90	Sandy clay loam	10	20					No	No	No	Yes	Control with fertilizer	Biochar with fertilizer	0.02389	0.02508	0.952552
Oladele_2018	Influence of rice husk biochar and inorganic fertilizer on soil nutrients T availability and rain-fed rice yield in two contrasting soils	Peer reviewed	Akure	Nigeria	Africa	NA	25.3	1450	Bray 1 method	7°20 N	5°30E	Bray 1	Available P	Soil NPK availability	mg/kg	g/kg	3	Field	120	Rice husk	350	Low	511.3	12		Yes	90	No	0	No	0	8.50	4.90	Sandy clay loam	10	20					No	No	No	Yes	Control with fertilizer	Biochar with fertilizer	0.03032	0.02508	1.20893
Oladele_2018	Influence of rice husk biochar and inorganic fertilizer on soil nutrients T availability and rain-fed rice yield in two contrasting soils	Peer reviewed	Akure	Nigeria	Africa	NA	25.3	1450		7°20 N	5°30E		Available K	Soil NPK availability	mg/kg	g/kg	3	Field	120	Rice husk	350	Low	511.3	3		No	0	No	0	No	0	8.50	4.90	Sandy clay loam	10	20					No	No	No	Yes	Control no amendment	Biochar alone	0.00164	0.00148	1.10811
Oladele_2018	Influence of rice husk biochar and inorganic fertilizer on soil nutrients T availability and rain-fed rice yield in two contrasting soils	Peer reviewed	Akure	Nigeria	Africa	NA	25.3	1450		7°20 N	5°30E		Available K	Soil NPK availability	mg/kg	g/kg	3	Field	120	Rice husk	350	Low	511.3	6		No	0	No	0	No	0	8.50	4.90	Sandy clay loam	10	20					No	No	No	Yes	Control no amendment	Biochar alone	0.00117	0.00148	0.790541
Oladele_2018	Influence of rice husk biochar and inorganic fertilizer on soil nutrients T availability and rain-fed rice yield in two contrasting soils	Peer reviewed	Akure	Nigeria	Africa	NA	25.3	1450		7°20 N	5°30E		Available K	Soil NPK availability	mg/kg	g/kg	3	Field	120	Rice husk	350	Low	511.3	12		No	0	No	0	No	0	8.50	4.90	Sandy clay loam	10	20					No	No	No	Yes	Control no amendment	Biochar alone	0.00115	0.00148	0.777027
Oladele_2018	Influence of rice husk biochar and inorganic fertilizer on soil nutrients T availability and rain-fed rice yield in two contrasting soils	Peer reviewed	Akure	Nigeria	Africa	NA	25.3	1450		7°20 N	5°30E		Available K	Soil NPK availability	mg/kg	g/kg	3	Field	120	Rice husk	350	Low	511.3	3		Yes	30	No	0	No	0	8.50	4.90	Sandy clay loam	10	20					No	No	No	Yes	Control with fertilizer	Biochar with fertilizer	0.00106	0.00135	0.785185
Oladele_2018	Influence of rice husk biochar and inorganic fertilizer on soil nutrients T availability and rain-fed rice yield in two contrasting soils	Peer reviewed	Akure	Nigeria	Africa	NA	25.3	1450		7°20 N	5°30E		Available K	Soil NPK availability	mg/kg	g/kg	3	Field	120	Rice husk	350	Low	511.3	6		Yes	60	No	0	No	0	8.50	4.90	Sandy clay loam	10	20					No	No	No	Yes	Control with fertilizer	Biochar with fertilizer	0.00163	0.00135	1.20741
Oladele_2018	Influence of rice husk biochar and inorganic fertilizer on soil nutrients T availability and rain-fed rice yield in two contrasting soils	Peer reviewed	Akure	Nigeria	Africa	NA	25.3	1450		7°20 N	5°30E		Available K	Soil NPK availability	mg/kg	g/kg	3	Field	120	Rice husk	350	Low	511.3	12		Yes	90	No	0	No	0	8.50	4.90	Sandy clay loam	10	20					No	No	No	Yes	Control with fertilizer	Biochar with fertilizer	0.0014	0.00135	1.03704
Oladele_2018	Influence of rice husk biochar and inorganic fertilizer on soil nutrients T availability and rain-fed rice yield in two contrasting soils	Peer reviewed	Akungba	Nigeria	Africa	NA	24.7	1318		7°28 N	5°44E		Total N	Soil total NPK	g/kg	g/kg	3	Field	120	Rice husk	350	Low	511.3	3		No	0	No	0	No	0	8.50	4.65	Sandy loam	0	10					No	No	No	Yes	Control no amendment	Biochar alone	1.47	1.46	1.00685
Oladele_2018	Influence of rice husk biochar and inorganic fertilizer on soil nutrients T availability and rain-fed rice yield in two contrasting soils	Peer reviewed	Akungba	Nigeria	Africa	NA	24.7	1318		7°28 N	5°44E		Total N	Soil total NPK	g/kg	g/kg	3	Field	120	Rice husk	350	Low	511.3	6		No	0	No	0	No	0	8.50	4.65	Sandy loam	0	10					No	No	No	Yes	Control no amendment	Biochar alone	1.55	1.46	1.06164
Oladele_2018	Influence of rice husk biochar and inorganic fertilizer on soil nutrients T availability and rain-fed rice yield in two contrasting soils	Peer reviewed	Akungba	Nigeria	Africa	NA	24.7	1318		7°28 N	5°44E		Total N	Soil total NPK	g/kg	g/kg	3	Field	120	Rice husk	350	Low	511.3	12		No	0	No	0	No	0	8.50	4.65	Sandy loam	0	10					No	No	No	Yes	Control no amendment	Biochar alone	1.53	1.46	1.04795
Oladele_2018	Influence of rice husk biochar and inorganic fertilizer on soil nutrients T availability and rain-fed rice yield in two contrasting soils	Peer reviewed	Akungba	Nigeria	Africa	NA	24.7	1318		7°28 N	5°44E		Total N	Soil total NPK	g/kg	g/kg	3	Field	120	Rice husk	350	Low	511.3	3		Yes	30	No	0	No	0	8.50	4.65	Sandy loam	0	10					No	No	No	Yes	Control with fertilizer	Biochar with fertilizer	1.62	0.92	1.76087
Oladele_2018	Influence of rice husk biochar and inorganic fertilizer on soil nutrients T availability and rain-fed rice yield in two contrasting soils	Peer reviewed	Akungba	Nigeria	Africa	NA	24.7	1318		7°28 N	5°44E		Total N	Soil total NPK	g/kg	g/kg	3	Field	120	Rice husk	350	Low	511.3	6		Yes	60	No	0	No	0	8.50	4.65	Sandy loam	0	10					No	No	No	Yes	Control with fertilizer	Biochar with fertilizer	1.77	0.92	1.92391
Oladele_2018	Influence of rice husk biochar and inorganic fertilizer on soil nutrients T availability and rain-fed rice yield in two contrasting soils	Peer reviewed	Akungba	Nigeria	Africa	NA	24.7	1318		7°28 N	5°44E		Total N	Soil total NPK	g/kg	g/kg	3	Field	120	Rice husk	350	Low	511.3	12		Yes	90	No	0	No	0	8.50	4.65	Sandy loam	0	10					No	No	No	Yes	Control with fertilizer	Biochar with fertilizer	1.67	0.92	1.81522
Oladele_2018	Influence of rice husk biochar and inorganic fertilizer on soil nutrients T availability and rain-fed rice yield in two contrasting soils	Peer reviewed	Akungba	Nigeria	Africa	NA	24.7	1318		7°28 N	5°44E		Total N	Soil total NPK	g/kg	g/kg	3	Field	120	Rice husk	350	Low	511.3	3		No	0	No	0	No	0	8.50	4.65	Sandy loam	10	20					No	No	No	Yes	Control no amendment	Biochar alone	0.41	0.96	0.427083
Oladele_2018	Influence of rice husk biochar and inorganic fertilizer on soil nutrients T availability and rain-fed rice yield in two contrasting soils	Peer reviewed	Akungba	Nigeria	Africa	NA	24.7	1318		7°28 N	5°44E		Total N	Soil total NPK	g/kg	g/kg	3	Field	120	Rice husk	350	Low	511.3	6		No	0	No	0	No	0	8.50	4.65	Sandy loam	10	20					No	No	No	Yes	Control no amendment	Biochar alone	0.5	0.96	0.520833
Oladele_2018	Influence of rice husk biochar and inorganic fertilizer on soil nutrients T availability and rain-fed rice yield in two contrasting soils	Peer reviewed	Akungba	Nigeria	Africa	NA	24.7	1318		7°28 N	5°44E		Total N	Soil total NPK	g/kg	g/kg	3	Field	120	Rice husk	350	Low	511.3	12		No	0	No	0	No	0	8.50	4.65	Sandy loam	10	20					No	No	No	Yes	Control no amendment	Biochar alone	0.7	0.96	0.729167
Oladele_2018	Influence of rice husk biochar and inorganic fertilizer on soil nutrients T availability and rain-fed rice yield in two contrasting soils	Peer reviewed	Akungba	Nigeria	Africa	NA	24.7	1318		7°28 N	5°44E		Total N	Soil total NPK	g/kg	g/kg	3	Field	120	Rice husk	350	Low	511.3	3		Yes	30	No	0	No	0	8.50	4.65	Sandy loam	10	20					No	No	No	Yes	Control with fertilizer	Biochar with fertilizer	0.67	0.69	0.971014
Oladele_2018	Influence of rice husk biochar and inorganic fertilizer on soil nutrients T availability and rain-fed rice yield in two contrasting soils	Peer reviewed	Akungba	Nigeria	Africa	NA	24.7	1318		7°28 N	5°44E		Total N	Soil total NPK	g/kg	g/kg	3	Field	120	Rice husk	350	Low	511.3	6		Yes	60	No	0	No	0	8.50	4.65	Sandy loam	10	20					No	No	No	Yes	Control with fertilizer	Biochar with fertilizer	0.63	0.69	0.913043
Oladele_2018	Influence of rice husk biochar and inorganic fertilizer on soil nutrients T availability and rain-fed rice yield in two contrasting soils	Peer reviewed	Akungba	Nigeria	Africa	NA	24.7	1318		7°28 N	5°44E		Total N	Soil total NPK	g/kg	g/kg	3	Field	120	Rice husk	350	Low	511.3	12		Yes	90	No	0	No	0	8.50	4.65	Sandy loam	10	20					No	No	No	Yes	Control with fertilizer	Biochar with fertilizer	0.58	0.69	0.84058
Oladele_2018	Influence of rice husk biochar and inorganic fertilizer on soil nutrients T availability and rain-fed rice yield in two contrasting soils	Peer reviewed	Akungba	Nigeria	Africa	NA	24.7	1318	Bray 1 method	7°28 N	5°44E	Bray 1	Available P	Soil NPK availability	mg/kg	g/kg	3	Field	120	Rice husk	350	Low	511.3	3		No	0	No	0	No	0	8.50	4.65	Sandy loam	0	10					No	No	No	Yes	Control no amendment	Biochar alone	0.05946	0.03178	1.87099
Oladele_2018	Influence of rice husk biochar and inorganic fertilizer on soil nutrients T availability and rain-fed rice yield in two contrasting soils	Peer reviewed	Akungba	Nigeria	Africa	NA	24.7	1318	Bray 1 method	7°28 N	5°44E	Bray 1	Available P	Soil NPK availability	mg/kg	g/kg	3	Field	120	Rice husk	350	Low	511.3	6		No	0	No	0	No	0	8.50	4.65	Sandy loam	0	10					No	No	No	Yes	Control no amendment	Biochar alone	0.06701	0.03178	2.10856
Oladele_2018	Influence of rice husk biochar and inorganic fertilizer on soil nutrients T availability and rain-fed rice yield in two contrasting soils	Peer reviewed	Akungba	Nigeria	Africa	NA	24.7	1318	Bray 1 method	7°28 N	5°44E	Bray 1	Available P	Soil NPK availability	mg/kg	g/kg	3	Field	120	Rice husk	350	Low	511.3	12		No	0	No	0	No	0	8.50	4.65	Sandy loam	0	10					No	No	No	Yes	Control no amendment	Biochar alone	0.07584	0.03178	2.38641
Oladele_2018	Influence of rice husk biochar and inorganic fertilizer on soil nutrients T availability and rain-fed rice yield in two contrasting soils	Peer reviewed	Akungba	Nigeria	Africa	NA	24.7	1318	Bray 1 method	7°28 N	5°44E	Bray 1	Available P	Soil NPK availability	mg/kg	g/kg	3	Field	120	Rice husk	350	Low	511.3	3		Yes	30	No	0	No	0	8.50	4.65	Sandy loam	0	10					No	No	No	Yes	Control with fertilizer	Biochar with fertilizer	0.05333	0.04947	1.07803
Oladele_2018	Influence of rice husk biochar and inorganic fertilizer on soil nutrients T availability and rain-fed rice yield in two contrasting soils	Peer reviewed	Akungba	Nigeria	Africa	NA	24.7	1318	Bray 1 method	7°28 N	5°44E	Bray 1	Available P	Soil NPK availability	mg/kg	g/kg	3	Field	120	Rice husk	350	Low	511.3	6		Yes	60	No	0	No	0	8.50	4.65	Sandy loam	0	10					No	No	No	Yes	Control with fertilizer	Biochar with fertilizer	0.0571	0.04947	1.15423
Oladele_2018	Influence of rice husk biochar and inorganic fertilizer on soil nutrients T availability and rain-fed rice yield in two contrasting soils	Peer reviewed	Akungba	Nigeria	Africa	NA	24.7	1318	Bray 1 method	7°28 N	5°44E	Bray 1	Available P	Soil NPK availability	mg/kg	g/kg	3	Field	120	Rice husk	350	Low	511.3	12		Yes	90	No	0	No	0	8.50	4.65	Sandy loam	0	10					No	No	No	Yes	Control with fertilizer	Biochar with fertilizer	0.07419	0.04947	1.4997
Oladele_2018	Influence of rice husk biochar and inorganic fertilizer on soil nutrients T availability and rain-fed rice yield in two contrasting soils	Peer reviewed	Akungba	Nigeria	Africa	NA	24.7	1318		7°28 N	5°44E		Available K	Soil NPK availability	mg/kg	g/kg	3	Field	120	Rice husk	350	Low	511.3	3		No	0	No	0	No	0	8.50	4.65	Sandy loam	0	10					No	No	No	Yes	Control no amendment	Biochar alone	0.00089	0.00067	1.32836
Oladele_2018	Influence of rice husk biochar and inorganic fertilizer on soil nutrients T availability and rain-fed rice yield in two contrasting soils	Peer reviewed	Akungba	Nigeria	Africa	NA	24.7	1318		7°28 N	5°44E		Available K	Soil NPK availability	mg/kg	g/kg	3	Field	120	Rice husk	350	Low	511.3	6		No	0	No	0	No	0	8.50	4.65	Sandy loam	0	10					No	No	No	Yes	Control no amendment	Biochar alone	0.00097	0.00067	1.44776
Oladele_2018	Influence of rice husk biochar and inorganic fertilizer on soil nutrients T availability and rain-fed rice yield in two contrasting soils	Peer reviewed	Akungba	Nigeria	Africa	NA	24.7	1318		7°28 N	5°44E		Available K	Soil NPK availability	mg/kg	g/kg	3	Field	120	Rice husk	350	Low	511.3	12		No	0	No	0	No	0	8.50	4.65	Sandy loam	0	10					No	No	No	Yes	Control no amendment	Biochar alone	0.00107	0.00067	1.59701
Oladele_2018	Influence of rice husk biochar and inorganic fertilizer on soil nutrients T availability and rain-fed rice yield in two contrasting soils	Peer reviewed	Akungba	Nigeria	Africa	NA	24.7	1318		7°28 N	5°44E		Available K	Soil NPK availability	mg/kg	g/kg	3	Field	120	Rice husk	350	Low	511.3	3		Yes	30	No	0	No	0	8.50	4.65	Sandy loam	0	10					No	No	No	Yes	Control with fertilizer	Biochar with fertilizer	0.00094	0.00077	1.22078
Oladele_2018	Influence of rice husk biochar and inorganic fertilizer on soil nutrients T availability and rain-fed rice yield in two contrasting soils	Peer reviewed	Akungba	Nigeria	Africa	NA	24.7	1318		7°28 N	5°44E		Available K	Soil NPK availability	mg/kg	g/kg	3	Field	120	Rice husk	350	Low	511.3	6		Yes	60	No	0	No	0	8.50	4.65	Sandy loam	0	10					No	No	No	Yes	Control with fertilizer	Biochar with fertilizer	0.00092	0.00077	1.19481
Oladele_2018	Influence of rice husk biochar and inorganic fertilizer on soil nutrients T availability and rain-fed rice yield in two contrasting soils	Peer reviewed	Akungba	Nigeria	Africa	NA	24.7	1318		7°28 N	5°44E		Available K	Soil NPK availability	mg/kg	g/kg	3	Field	120	Rice husk	350	Low	511.3	12		Yes	90	No	0	No	0	8.50	4.65	Sandy loam	0	10					No	No	No	Yes	Control with fertilizer	Biochar with fertilizer	0.00098	0.00077	1.27273
Oladele_2018	Influence of rice husk biochar and inorganic fertilizer on soil nutrients T availability and rain-fed rice yield in two contrasting soils	Peer reviewed	Akungba	Nigeria	Africa	NA	24.7	1318	Bray 1 method	7°28 N	5°44E	Bray 1	Available P	Soil NPK availability	mg/kg	g/kg	3	Field	120	Rice husk	350	Low	511.3	3		No	0	No	0	No	0	8.50	4.65	Sandy loam	10	20					No	No	No	Yes	Control no amendment	Biochar alone	0.01189	0.00799	1.48811
Oladele_2018	Influence of rice husk biochar and inorganic fertilizer on soil nutrients T availability and rain-fed rice yield in two contrasting soils	Peer reviewed	Akungba	Nigeria	Africa	NA	24.7	1318	Bray 1 method	7°28 N	5°44E	Bray 1	Available P	Soil NPK availability	mg/kg	g/kg	3	Field	120	Rice husk	350	Low	511.3	6		No	0	No	0	No	0	8.50	4.65	Sandy loam	10	20					No	No	No	Yes	Control no amendment	Biochar alone	0.01305	0.00799	1.63329
Oladele_2018	Influence of rice husk biochar and inorganic fertilizer on soil nutrients T availability and rain-fed rice yield in two contrasting soils	Peer reviewed	Akungba	Nigeria	Africa	NA	24.7	1318	Bray 1 method	7°28 N	5°44E	Bray 1	Available P	Soil NPK availability	mg/kg	g/kg	3	Field	120	Rice husk	350	Low	511.3	12		No	0	No	0	No	0	8.50	4.65	Sandy loam	10	20					No	No	No	Yes	Control no amendment	Biochar alone	0.01477	0.00799	1.84856
Oladele_2018	Influence of rice husk biochar and inorganic fertilizer on soil nutrients T availability and rain-fed rice yield in two contrasting soils	Peer reviewed	Akungba	Nigeria	Africa	NA	24.7	1318	Bray 1 method	7°28 N	5°44E	Bray 1	Available P	Soil NPK availability	mg/kg	g/kg	3	Field	120	Rice husk	350	Low	511.3	3		Yes	30	No	0	No	0	8.50	4.65	Sandy loam	10	20					No	No	No	Yes	Control with fertilizer	Biochar with fertilizer	0.01027	0.01145	0.896943
Oladele_2018	Influence of rice husk biochar and inorganic fertilizer on soil nutrients T availability and rain-fed rice yield in two contrasting soils	Peer reviewed	Akungba	Nigeria	Africa	NA	24.7	1318	Bray 1 method	7°28 N	5°44E	Bray 1	Available P	Soil NPK availability	mg/kg	g/kg	3	Field	120	Rice husk	350	Low	511.3	6		Yes	60	No	0	No	0	8.50	4.65	Sandy loam	10	20					No	No	No	Yes	Control with fertilizer	Biochar with fertilizer	0.01136	0.01145	0.99214
Oladele_2018	Influence of rice husk biochar and inorganic fertilizer on soil nutrients T availability and rain-fed rice yield in two contrasting soils	Peer reviewed	Akungba	Nigeria	Africa	NA	24.7	1318	Bray 1 method	7°28 N	5°44E	Bray 1	Available P	Soil NPK availability	mg/kg	g/kg	3	Field	120	Rice husk	350	Low	511.3	12		Yes	90	No	0	No	0	8.50	4.65	Sandy loam	10	20					No	No	No	Yes	Control with fertilizer	Biochar with fertilizer	0.01462	0.01145	1.27686
Oladele_2018	Influence of rice husk biochar and inorganic fertilizer on soil nutrients T availability and rain-fed rice yield in two contrasting soils	Peer reviewed	Akungba	Nigeria	Africa	NA	24.7	1318		7°28 N	5°44E		Available K	Soil NPK availability	mg/kg	g/kg	3	Field	120	Rice husk	350	Low	511.3	3		No	0	No	0	No	0	8.50	4.65	Sandy loam	10	20					No	No	No	Yes	Control no amendment	Biochar alone	0.00089	0.00123	0.723577
Oladele_2018	Influence of rice husk biochar and inorganic fertilizer on soil nutrients T availability and rain-fed rice yield in two contrasting soils	Peer reviewed	Akungba	Nigeria	Africa	NA	24.7	1318		7°28 N	5°44E		Available K	Soil NPK availability	mg/kg	g/kg	3	Field	120	Rice husk	350	Low	511.3	6		No	0	No	0	No	0	8.50	4.65	Sandy loam	10	20					No	No	No	Yes	Control no amendment	Biochar alone	0.00097	0.00123	0.788618
Oladele_2018	Influence of rice husk biochar and inorganic fertilizer on soil nutrients T availability and rain-fed rice yield in two contrasting soils	Peer reviewed	Akungba	Nigeria	Africa	NA	24.7	1318		7°28 N	5°44E		Available K	Soil NPK availability	mg/kg	g/kg	3	Field	120	Rice husk	350	Low	511.3	12		No	0	No	0	No	0	8.50	4.65	Sandy loam	10	20					No	No	No	Yes	Control no amendment	Biochar alone	0.00107	0.00123	0.869919
Oladele_2018	Influence of rice husk biochar and inorganic fertilizer on soil nutrients T availability and rain-fed rice yield in two contrasting soils	Peer reviewed	Akungba	Nigeria	Africa	NA	24.7	1318		7°28 N	5°44E		Available K	Soil NPK availability	mg/kg	g/kg	3	Field	120	Rice husk	350	Low	511.3	3		Yes	30	No	0	No	0	8.50	4.65	Sandy loam	10	20					No	No	No	Yes	Control with fertilizer	Biochar with fertilizer	0.00069	0.00054	1.27778
Oladele_2018	Influence of rice husk biochar and inorganic fertilizer on soil nutrients T availability and rain-fed rice yield in two contrasting soils	Peer reviewed	Akungba	Nigeria	Africa	NA	24.7	1318		7°28 N	5°44E		Available K	Soil NPK availability	mg/kg	g/kg	3	Field	120	Rice husk	350	Low	511.3	6		Yes	60	No	0	No	0	8.50	4.65	Sandy loam	10	20					No	No	No	Yes	Control with fertilizer	Biochar with fertilizer	0.00068	0.00054	1.25926
Oladele_2018	Influence of rice husk biochar and inorganic fertilizer on soil nutrients T availability and rain-fed rice yield in two contrasting soils	Peer reviewed	Akungba	Nigeria	Africa	NA	24.7	1318		7°28 N	5°44E		Available K	Soil NPK availability	mg/kg	g/kg	3	Field	120	Rice husk	350	Low	511.3	12		Yes	90	No	0	No	0	8.50	4.65	Sandy loam	10	20					No	No	No	Yes	Control with fertilizer	Biochar with fertilizer	0.00056	0.00054	1.03704
Oladele_2018	Influence of rice husk biochar and inorganic fertilizer on soil nutrients T availability and rain-fed rice yield in two contrasting soils	Peer reviewed	Akure	Nigeria	Africa	NA	25.3	1450		7°20 N	5°30E		Soil ammonium	Soil mineral nitrogen	µg/g	g/kg	3	Field	120	Rice husk	350	Low	511.3	3		No	0	No	0	No	0	8.50	4.90	Sandy clay loam	0	10					No	No	No	Yes	Control no amendment	Biochar alone	0.01282	0.01409	0.909865
Oladele_2018	Influence of rice husk biochar and inorganic fertilizer on soil nutrients T availability and rain-fed rice yield in two contrasting soils	Peer reviewed	Akure	Nigeria	Africa	NA	25.3	1450		7°20 N	5°30E		Soil ammonium	Soil mineral nitrogen	µg/g	g/kg	3	Field	120	Rice husk	350	Low	511.3	6		No	0	No	0	No	0	8.50	4.90	Sandy clay loam	0	10					No	No	No	Yes	Control no amendment	Biochar alone	0.0172	0.01409	1.22072
Oladele_2018	Influence of rice husk biochar and inorganic fertilizer on soil nutrients T availability and rain-fed rice yield in two contrasting soils	Peer reviewed	Akure	Nigeria	Africa	NA	25.3	1450		7°20 N	5°30E		Soil ammonium	Soil mineral nitrogen	µg/g	g/kg	3	Field	120	Rice husk	350	Low	511.3	12		No	0	No	0	No	0	8.50	4.90	Sandy clay loam	0	10					No	No	No	Yes	Control no amendment	Biochar alone	0.0213	0.01409	1.51171
Oladele_2018	Influence of rice husk biochar and inorganic fertilizer on soil nutrients T availability and rain-fed rice yield in two contrasting soils	Peer reviewed	Akure	Nigeria	Africa	NA	25.3	1450		7°20 N	5°30E		Soil ammonium	Soil mineral nitrogen	µg/g	g/kg	3	Field	120	Rice husk	350	Low	511.3	3		Yes	30	No	0	No	0	8.50	4.90	Sandy clay loam	0	10					No	No	No	Yes	Control with fertilizer	Biochar with fertilizer	0.01741	0.0171	1.01813
Oladele_2018	Influence of rice husk biochar and inorganic fertilizer on soil nutrients T availability and rain-fed rice yield in two contrasting soils	Peer reviewed	Akure	Nigeria	Africa	NA	25.3	1450		7°20 N	5°30E		Soil ammonium	Soil mineral nitrogen	µg/g	g/kg	3	Field	120	Rice husk	350	Low	511.3	6		Yes	60	No	0	No	0	8.50	4.90	Sandy clay loam	0	10					No	No	No	Yes	Control with fertilizer	Biochar with fertilizer	0.01757	0.0171	1.02749
Oladele_2018	Influence of rice husk biochar and inorganic fertilizer on soil nutrients T availability and rain-fed rice yield in two contrasting soils	Peer reviewed	Akure	Nigeria	Africa	NA	25.3	1450		7°20 N	5°30E		Soil ammonium	Soil mineral nitrogen	µg/g	g/kg	3	Field	120	Rice husk	350	Low	511.3	12		Yes	90	No	0	No	0	8.50	4.90	Sandy clay loam	0	10					No	No	No	Yes	Control with fertilizer	Biochar with fertilizer	0.01332	0.0171	0.778947
Oladele_2018	Influence of rice husk biochar and inorganic fertilizer on soil nutrients T availability and rain-fed rice yield in two contrasting soils	Peer reviewed	Akure	Nigeria	Africa	NA	25.3	1450		7°20 N	5°30E		Soil ammonium	Soil mineral nitrogen	µg/g	g/kg	3	Field	120	Rice husk	350	Low	511.3	3		No	0	No	0	No	0	8.50	4.90	Sandy clay loam	10	20					No	No	No	Yes	Control no amendment	Biochar alone	0.01112	0.01241	0.896052
Oladele_2018	Influence of rice husk biochar and inorganic fertilizer on soil nutrients T availability and rain-fed rice yield in two contrasting soils	Peer reviewed	Akure	Nigeria	Africa	NA	25.3	1450		7°20 N	5°30E		Soil ammonium	Soil mineral nitrogen	µg/g	g/kg	3	Field	120	Rice husk	350	Low	511.3	6		No	0	No	0	No	0	8.50	4.90	Sandy clay loam	10	20					No	No	No	Yes	Control no amendment	Biochar alone	0.00609	0.01241	0.490733
Oladele_2018	Influence of rice husk biochar and inorganic fertilizer on soil nutrients T availability and rain-fed rice yield in two contrasting soils	Peer reviewed	Akure	Nigeria	Africa	NA	25.3	1450		7°20 N	5°30E		Soil ammonium	Soil mineral nitrogen	µg/g	g/kg	3	Field	120	Rice husk	350	Low	511.3	12		No	0	No	0	No	0	8.50	4.90	Sandy clay loam	10	20					No	No	No	Yes	Control no amendment	Biochar alone	0.00738	0.01241	0.594682
Oladele_2018	Influence of rice husk biochar and inorganic fertilizer on soil nutrients T availability and rain-fed rice yield in two contrasting soils	Peer reviewed	Akure	Nigeria	Africa	NA	25.3	1450		7°20 N	5°30E		Soil ammonium	Soil mineral nitrogen	µg/g	g/kg	3	Field	120	Rice husk	350	Low	511.3	3		Yes	30	No	0	No	0	8.50	4.90	Sandy clay loam	10	20					No	No	No	Yes	Control with fertilizer	Biochar with fertilizer	0.00965	0.0066	1.46212
Oladele_2018	Influence of rice husk biochar and inorganic fertilizer on soil nutrients T availability and rain-fed rice yield in two contrasting soils	Peer reviewed	Akure	Nigeria	Africa	NA	25.3	1450		7°20 N	5°30E		Soil ammonium	Soil mineral nitrogen	µg/g	g/kg	3	Field	120	Rice husk	350	Low	511.3	6		Yes	60	No	0	No	0	8.50	4.90	Sandy clay loam	10	20					No	No	No	Yes	Control with fertilizer	Biochar with fertilizer	0.01107	0.0066	1.67727
Oladele_2018	Influence of rice husk biochar and inorganic fertilizer on soil nutrients T availability and rain-fed rice yield in two contrasting soils	Peer reviewed	Akure	Nigeria	Africa	NA	25.3	1450		7°20 N	5°30E		Soil ammonium	Soil mineral nitrogen	µg/g	g/kg	3	Field	120	Rice husk	350	Low	511.3	12		Yes	90	No	0	No	0	8.50	4.90	Sandy clay loam	10	20					No	No	No	Yes	Control with fertilizer	Biochar with fertilizer	0.00968	0.0066	1.46667
Oladele_2018	Influence of rice husk biochar and inorganic fertilizer on soil nutrients T availability and rain-fed rice yield in two contrasting soils	Peer reviewed	Akure	Nigeria	Africa	NA	25.3	1450		7°20 N	5°30E		Soil Nitrate nitrogen	Soil mineral nitrogen	µg/g	g/kg	3	Field	120	Rice husk	350	Low	511.3	3		No	0	No	0	No	0	8.50	4.90	Sandy clay loam	0	10					No	No	No	Yes	Control no amendment	Biochar alone	0.00254	0.00296	0.858108
Oladele_2018	Influence of rice husk biochar and inorganic fertilizer on soil nutrients T availability and rain-fed rice yield in two contrasting soils	Peer reviewed	Akure	Nigeria	Africa	NA	25.3	1450		7°20 N	5°30E		Soil Nitrate nitrogen	Soil mineral nitrogen	µg/g	g/kg	3	Field	120	Rice husk	350	Low	511.3	6		No	0	No	0	No	0	8.50	4.90	Sandy clay loam	0	10					No	No	No	Yes	Control no amendment	Biochar alone	0.00346	0.00296	1.16892
Oladele_2018	Influence of rice husk biochar and inorganic fertilizer on soil nutrients T availability and rain-fed rice yield in two contrasting soils	Peer reviewed	Akure	Nigeria	Africa	NA	25.3	1450		7°20 N	5°30E		Soil Nitrate nitrogen	Soil mineral nitrogen	µg/g	g/kg	3	Field	120	Rice husk	350	Low	511.3	12		No	0	No	0	No	0	8.50	4.90	Sandy clay loam	0	10					No	No	No	Yes	Control no amendment	Biochar alone	0.00424	0.00296	1.43243
Oladele_2018	Influence of rice husk biochar and inorganic fertilizer on soil nutrients T availability and rain-fed rice yield in two contrasting soils	Peer reviewed	Akure	Nigeria	Africa	NA	25.3	1450		7°20 N	5°30E		Soil Nitrate nitrogen	Soil mineral nitrogen	µg/g	g/kg	3	Field	120	Rice husk	350	Low	511.3	3		Yes	30	No	0	No	0	8.50	4.90	Sandy clay loam	0	10					No	No	No	Yes	Control with fertilizer	Biochar with fertilizer	0.00349	0.00338	1.03254
Oladele_2018	Influence of rice husk biochar and inorganic fertilizer on soil nutrients T availability and rain-fed rice yield in two contrasting soils	Peer reviewed	Akure	Nigeria	Africa	NA	25.3	1450		7°20 N	5°30E		Soil Nitrate nitrogen	Soil mineral nitrogen	µg/g	g/kg	3	Field	120	Rice husk	350	Low	511.3	6		Yes	60	No	0	No	0	8.50	4.90	Sandy clay loam	0	10					No	No	No	Yes	Control with fertilizer	Biochar with fertilizer	0.00355	0.00338	1.0503
Oladele_2018	Influence of rice husk biochar and inorganic fertilizer on soil nutrients T availability and rain-fed rice yield in two contrasting soils	Peer reviewed	Akure	Nigeria	Africa	NA	25.3	1450		7°20 N	5°30E		Soil Nitrate nitrogen	Soil mineral nitrogen	µg/g	g/kg	3	Field	120	Rice husk	350	Low	511.3	12		Yes	90	No	0	No	0	8.50	4.90	Sandy clay loam	0	10					No	No	No	Yes	Control with fertilizer	Biochar with fertilizer	0.00278	0.00338	0.822485
Oladele_2018	Influence of rice husk biochar and inorganic fertilizer on soil nutrients T availability and rain-fed rice yield in two contrasting soils	Peer reviewed	Akure	Nigeria	Africa	NA	24.7	1318		7°28 N	5°44E		Soil Nitrate nitrogen	Soil mineral nitrogen	µg/g	g/kg	3	Field	120	Rice husk	350	Low	511.3	3		No	0	No	0	No	0	8.50	4.90	Sandy loam	10	20					No	No	No	Yes	Control no amendment	Biochar alone	0.00288	0.00264	1.09091
Oladele_2018	Influence of rice husk biochar and inorganic fertilizer on soil nutrients T availability and rain-fed rice yield in two contrasting soils	Peer reviewed	Akure	Nigeria	Africa	NA	24.7	1318		7°28 N	5°44E		Soil Nitrate nitrogen	Soil mineral nitrogen	µg/g	g/kg	3	Field	120	Rice husk	350	Low	511.3	6		No	0	No	0	No	0	8.50	4.90	Sandy loam	10	20					No	No	No	Yes	Control no amendment	Biochar alone	0.00118	0.00264	0.44697
Oladele_2018	Influence of rice husk biochar and inorganic fertilizer on soil nutrients T availability and rain-fed rice yield in two contrasting soils	Peer reviewed	Akure	Nigeria	Africa	NA	24.7	1318		7°28 N	5°44E		Soil Nitrate nitrogen	Soil mineral nitrogen	µg/g	g/kg	3	Field	120	Rice husk	350	Low	511.3	12		No	0	No	0	No	0	8.50	4.90	Sandy loam	10	20					No	No	No	Yes	Control no amendment	Biochar alone	0.00163	0.00264	0.617424
Oladele_2018	Influence of rice husk biochar and inorganic fertilizer on soil nutrients T availability and rain-fed rice yield in two contrasting soils	Peer reviewed	Akure	Nigeria	Africa	NA	24.7	1318		7°28 N	5°44E		Soil Nitrate nitrogen	Soil mineral nitrogen	µg/g	g/kg	3	Field	120	Rice husk	350	Low	511.3	3		Yes	30	No	0	No	0	8.50	4.90	Sandy loam	10	20					No	No	No	Yes	Control with fertilizer	Biochar with fertilizer	0.00195	0.00161	1.21118
Oladele_2018	Influence of rice husk biochar and inorganic fertilizer on soil nutrients T availability and rain-fed rice yield in two contrasting soils	Peer reviewed	Akure	Nigeria	Africa	NA	24.7	1318		7°28 N	5°44E		Soil Nitrate nitrogen	Soil mineral nitrogen	µg/g	g/kg	3	Field	120	Rice husk	350	Low	511.3	6		Yes	60	No	0	No	0	8.50	4.90	Sandy loam	10	20					No	No	No	Yes	Control with fertilizer	Biochar with fertilizer	0.00222	0.00161	1.37888
Oladele_2018	Influence of rice husk biochar and inorganic fertilizer on soil nutrients T availability and rain-fed rice yield in two contrasting soils	Peer reviewed	Akure	Nigeria	Africa	NA	24.7	1318		7°28 N	5°44E		Soil Nitrate nitrogen	Soil mineral nitrogen	µg/g	g/kg	3	Field	120	Rice husk	350	Low	511.3	12		Yes	90	No	0	No	0	8.50	4.90	Sandy loam	10	20					No	No	No	Yes	Control with fertilizer	Biochar with fertilizer	0.00257	0.00161	1.59627
Oladele_2018	Influence of rice husk biochar and inorganic fertilizer on soil nutrients T availability and rain-fed rice yield in two contrasting soils	Peer reviewed	Akungba	Nigeria	Africa	NA	24.7	1318		7°28 N	5°44E		Soil ammonium	Soil mineral nitrogen	µg/g	g/kg	3	Field	120	Rice husk	350	Low	511.3	3		No	0	No	0	No	0	8.50	4.65	Sandy loam	0	10					No	No	No	Yes	Control no amendment	Biochar alone	0.01007	0.00794	1.26826
Oladele_2018	Influence of rice husk biochar and inorganic fertilizer on soil nutrients T availability and rain-fed rice yield in two contrasting soils	Peer reviewed	Akungba	Nigeria	Africa	NA	24.7	1318		7°28 N	5°44E		Soil ammonium	Soil mineral nitrogen	µg/g	g/kg	3	Field	120	Rice husk	350	Low	511.3	6		No	0	No	0	No	0	8.50	4.65	Sandy loam	0	10					No	No	No	Yes	Control no amendment	Biochar alone	0.01243	0.00794	1.56549
Oladele_2018	Influence of rice husk biochar and inorganic fertilizer on soil nutrients T availability and rain-fed rice yield in two contrasting soils	Peer reviewed	Akungba	Nigeria	Africa	NA	24.7	1318		7°28 N	5°44E		Soil ammonium	Soil mineral nitrogen	µg/g	g/kg	3	Field	120	Rice husk	350	Low	511.3	12		No	0	No	0	No	0	8.50	4.65	Sandy loam	0	10					No	No	No	Yes	Control no amendment	Biochar alone	0.01409	0.00794	1.77456
Oladele_2018	Influence of rice husk biochar and inorganic fertilizer on soil nutrients T availability and rain-fed rice yield in two contrasting soils	Peer reviewed	Akungba	Nigeria	Africa	NA	24.7	1318		7°28 N	5°44E		Soil ammonium	Soil mineral nitrogen	µg/g	g/kg	3	Field	120	Rice husk	350	Low	511.3	3		Yes	30	No	0	No	0	8.50	4.65	Sandy loam	0	10					No	No	No	Yes	Control with fertilizer	Biochar with fertilizer	0.01306	0.0083	1.57349
Oladele_2018	Influence of rice husk biochar and inorganic fertilizer on soil nutrients T availability and rain-fed rice yield in two contrasting soils	Peer reviewed	Akungba	Nigeria	Africa	NA	24.7	1318		7°28 N	5°44E		Soil ammonium	Soil mineral nitrogen	µg/g	g/kg	3	Field	120	Rice husk	350	Low	511.3	6		Yes	60	No	0	No	0	8.50	4.65	Sandy loam	0	10					No	No	No	Yes	Control with fertilizer	Biochar with fertilizer	0.01146	0.0083	1.38072
Oladele_2018	Influence of rice husk biochar and inorganic fertilizer on soil nutrients T availability and rain-fed rice yield in two contrasting soils	Peer reviewed	Akungba	Nigeria	Africa	NA	24.7	1318		7°28 N	5°44E		Soil ammonium	Soil mineral nitrogen	µg/g	g/kg	3	Field	120	Rice husk	350	Low	511.3	12		Yes	90	No	0	No	0	8.50	4.65	Sandy loam	0	10					No	No	No	Yes	Control with fertilizer	Biochar with fertilizer	0.0117	0.0083	1.40964
Oladele_2018	Influence of rice husk biochar and inorganic fertilizer on soil nutrients T availability and rain-fed rice yield in two contrasting soils	Peer reviewed	Akungba	Nigeria	Africa	NA	24.7	1318		7°28 N	5°44E		Soil ammonium	Soil mineral nitrogen	µg/g	g/kg	3	Field	120	Rice husk	350	Low	511.3	3		No	0	No	0	No	0	8.50	4.65	Sandy loam	10	20					No	No	No	Yes	Control no amendment	Biochar alone	0.00863	0.01034	0.834623
Oladele_2018	Influence of rice husk biochar and inorganic fertilizer on soil nutrients T availability and rain-fed rice yield in two contrasting soils	Peer reviewed	Akungba	Nigeria	Africa	NA	24.7	1318		7°28 N	5°44E		Soil ammonium	Soil mineral nitrogen	µg/g	g/kg	3	Field	120	Rice husk	350	Low	511.3	6		No	0	No	0	No	0	8.50	4.65	Sandy loam	10	20					No	No	No	Yes	Control no amendment	Biochar alone	0.00864	0.01034	0.83559
Oladele_2018	Influence of rice husk biochar and inorganic fertilizer on soil nutrients T availability and rain-fed rice yield in two contrasting soils	Peer reviewed	Akungba	Nigeria	Africa	NA	24.7	1318		7°28 N	5°44E		Soil ammonium	Soil mineral nitrogen	µg/g	g/kg	3	Field	120	Rice husk	350	Low	511.3	12		No	0	No	0	No	0	8.50	4.65	Sandy loam	10	20					No	No	No	Yes	Control no amendment	Biochar alone	0.00866	0.01034	0.837524
Oladele_2018	Influence of rice husk biochar and inorganic fertilizer on soil nutrients T availability and rain-fed rice yield in two contrasting soils	Peer reviewed	Akungba	Nigeria	Africa	NA	24.7	1318		7°28 N	5°44E		Soil ammonium	Soil mineral nitrogen	µg/g	g/kg	3	Field	120	Rice husk	350	Low	511.3	3		Yes	30	No	0	No	0	8.50	4.65	Sandy loam	10	20					No	No	No	Yes	Control with fertilizer	Biochar with fertilizer	0.00912	0.00824	1.1068
Oladele_2018	Influence of rice husk biochar and inorganic fertilizer on soil nutrients T availability and rain-fed rice yield in two contrasting soils	Peer reviewed	Akungba	Nigeria	Africa	NA	24.7	1318		7°28 N	5°44E		Soil ammonium	Soil mineral nitrogen	µg/g	g/kg	3	Field	120	Rice husk	350	Low	511.3	6		Yes	60	No	0	No	0	8.50	4.65	Sandy loam	10	20					No	No	No	Yes	Control with fertilizer	Biochar with fertilizer	0.00935	0.00824	1.13471
Oladele_2018	Influence of rice husk biochar and inorganic fertilizer on soil nutrients T availability and rain-fed rice yield in two contrasting soils	Peer reviewed	Akungba	Nigeria	Africa	NA	24.7	1318		7°28 N	5°44E		Soil ammonium	Soil mineral nitrogen	µg/g	g/kg	3	Field	120	Rice husk	350	Low	511.3	12		Yes	90	No	0	No	0	8.50	4.65	Sandy loam	10	20					No	No	No	Yes	Control with fertilizer	Biochar with fertilizer	0.00957	0.00824	1.16141
Oladele_2018	Influence of rice husk biochar and inorganic fertilizer on soil nutrients T availability and rain-fed rice yield in two contrasting soils	Peer reviewed	Akungba	Nigeria	Africa	NA	24.7	1318		7°28 N	5°44E		Soil Nitrate nitrogen	Soil mineral nitrogen	µg/g	g/kg	3	Field	120	Rice husk	350	Low	511.3	3		No	0	No	0	No	0	8.50	4.65	Sandy loam	0	10					No	No	No	Yes	Control no amendment	Biochar alone	0.00357	0.00373	0.957105
Oladele_2018	Influence of rice husk biochar and inorganic fertilizer on soil nutrients T availability and rain-fed rice yield in two contrasting soils	Peer reviewed	Akungba	Nigeria	Africa	NA	24.7	1318		7°28 N	5°44E		Soil Nitrate nitrogen	Soil mineral nitrogen	µg/g	g/kg	3	Field	120	Rice husk	350	Low	511.3	6		No	0	No	0	No	0	8.50	4.65	Sandy loam	0	10					No	No	No	Yes	Control no amendment	Biochar alone	0.00365	0.00373	0.978552
Oladele_2018	Influence of rice husk biochar and inorganic fertilizer on soil nutrients T availability and rain-fed rice yield in two contrasting soils	Peer reviewed	Akungba	Nigeria	Africa	NA	24.7	1318		7°28 N	5°44E		Soil Nitrate nitrogen	Soil mineral nitrogen	µg/g	g/kg	3	Field	120	Rice husk	350	Low	511.3	12		No	0	No	0	No	0	8.50	4.65	Sandy loam	0	10					No	No	No	Yes	Control no amendment	Biochar alone	0.00371	0.00373	0.994638
Oladele_2018	Influence of rice husk biochar and inorganic fertilizer on soil nutrients T availability and rain-fed rice yield in two contrasting soils	Peer reviewed	Akungba	Nigeria	Africa	NA	24.7	1318		7°28 N	5°44E		Soil Nitrate nitrogen	Soil mineral nitrogen	µg/g	g/kg	3	Field	120	Rice husk	350	Low	511.3	3		Yes	30	No	0	No	0	8.50	4.65	Sandy loam	0	10					No	No	No	Yes	Control with fertilizer	Biochar with fertilizer	0.00375	0.0035	1.07143
Oladele_2018	Influence of rice husk biochar and inorganic fertilizer on soil nutrients T availability and rain-fed rice yield in two contrasting soils	Peer reviewed	Akungba	Nigeria	Africa	NA	24.7	1318		7°28 N	5°44E		Soil Nitrate nitrogen	Soil mineral nitrogen	µg/g	g/kg	3	Field	120	Rice husk	350	Low	511.3	6		Yes	60	No	0	No	0	8.50	4.65	Sandy loam	0	10					No	No	No	Yes	Control with fertilizer	Biochar with fertilizer	0.00374	0.0035	1.06857
Oladele_2018	Influence of rice husk biochar and inorganic fertilizer on soil nutrients T availability and rain-fed rice yield in two contrasting soils	Peer reviewed	Akungba	Nigeria	Africa	NA	24.7	1318		7°28 N	5°44E		Soil Nitrate nitrogen	Soil mineral nitrogen	µg/g	g/kg	3	Field	120	Rice husk	350	Low	511.3	12		Yes	90	No	0	No	0	8.50	4.65	Sandy loam	0	10					No	No	No	Yes	Control with fertilizer	Biochar with fertilizer	0.00366	0.0035	1.04571
Oladele_2018	Influence of rice husk biochar and inorganic fertilizer on soil nutrients T availability and rain-fed rice yield in two contrasting soils	Peer reviewed	Akungba	Nigeria	Africa	NA	24.7	1318		7°28 N	5°44E		Soil Nitrate nitrogen	Soil mineral nitrogen	µg/g	g/kg	3	Field	120	Rice husk	350	Low	511.3	3		No	0	No	0	No	0	8.50	4.65	Sandy loam	10	20					No	No	No	Yes	Control no amendment	Biochar alone	0.00175	0.00178	0.983146
Oladele_2018	Influence of rice husk biochar and inorganic fertilizer on soil nutrients T availability and rain-fed rice yield in two contrasting soils	Peer reviewed	Akungba	Nigeria	Africa	NA	24.7	1318		7°28 N	5°44E		Soil Nitrate nitrogen	Soil mineral nitrogen	µg/g	g/kg	3	Field	120	Rice husk	350	Low	511.3	6		No	0	No	0	No	0	8.50	4.65	Sandy loam	10	20					No	No	No	Yes	Control no amendment	Biochar alone	0.001781	0.00178	1.00056
Oladele_2018	Influence of rice husk biochar and inorganic fertilizer on soil nutrients T availability and rain-fed rice yield in two contrasting soils	Peer reviewed	Akungba	Nigeria	Africa	NA	24.7	1318		7°28 N	5°44E		Soil Nitrate nitrogen	Soil mineral nitrogen	µg/g	g/kg	3	Field	120	Rice husk	350	Low	511.3	12		No	0	No	0	No	0	8.50	4.65	Sandy loam	10	20					No	No	No	Yes	Control no amendment	Biochar alone	0.001781	0.00178	1.00056
Oladele_2018	Influence of rice husk biochar and inorganic fertilizer on soil nutrients T availability and rain-fed rice yield in two contrasting soils	Peer reviewed	Akungba	Nigeria	Africa	NA	24.7	1318		7°28 N	5°44E		Soil Nitrate nitrogen	Soil mineral nitrogen	µg/g	g/kg	3	Field	120	Rice husk	350	Low	511.3	3		Yes	30	No	0	No	0	8.50	4.65	Sandy loam	10	20					No	No	No	Yes	Control with fertilizer	Biochar with fertilizer	0.001781	0.00178	1.00056
Oladele_2018	Influence of rice husk biochar and inorganic fertilizer on soil nutrients T availability and rain-fed rice yield in two contrasting soils	Peer reviewed	Akungba	Nigeria	Africa	NA	24.7	1318		7°28 N	5°44E		Soil Nitrate nitrogen	Soil mineral nitrogen	µg/g	g/kg	3	Field	120	Rice husk	350	Low	511.3	6		Yes	60	No	0	No	0	8.50	4.65	Sandy loam	10	20					No	No	No	Yes	Control with fertilizer	Biochar with fertilizer	0.00176	0.00178	0.988764
Oladele_2018	Influence of rice husk biochar and inorganic fertilizer on soil nutrients T availability and rain-fed rice yield in two contrasting soils	Peer reviewed	Akungba	Nigeria	Africa	NA	24.7	1318		7°28 N	5°44E		Soil Nitrate nitrogen	Soil mineral nitrogen	µg/g	g/kg	3	Field	120	Rice husk	350	Low	511.3	12		Yes	90	No	0	No	0	8.50	4.65	Sandy loam	10	20					No	No	No	Yes	Control with fertilizer	Biochar with fertilizer	0.00179	0.00178	1.00562
Shahzad_2018	Wheat Productivity and Economic Implications of Biochar and Inorganic Nitrogen Application	Peer reviewed	Multan	Pakistan	Asia	Arid climate	25.2	187		30°16 ́N	71°30 ́E		N uptake	Plant nutrient level	kg/ha	g/kg	3	Field	730	Green waste	450	Medium	NA	10		No	0	No	0	No	0	7.9	8.2	Sandy loam	0	30		1.20 g/cm3			No	No	No	Yes	Control no amendment	Biochar alone	0.293875	0.23005	1.27744
Shahzad_2018	Wheat Productivity and Economic Implications of Biochar and Inorganic Nitrogen Application	Peer reviewed	Multan	Pakistan	Asia	Arid climate	25.2	187		30°16 ́N	71°30 ́E		N uptake	Plant nutrient level	kg/ha	g/kg	3	Field	730	Poultry manure	450	Medium	NA	10		No	0	No	0	No	0	8.3	8.2	Sandy loam	0	30		1.20 g/cm3			No	No	No	Yes	Control no amendment	Biochar alone	0.382975	0.23005	1.66475
Shahzad_2018	Wheat Productivity and Economic Implications of Biochar and Inorganic Nitrogen Application	Peer reviewed	Multan	Pakistan	Asia	Arid climate	25.2	187		30°16 ́N	71°30 ́E		NUE	Nutrient use efficiency	kg/kg	%	3	Field	730	Green waste	450	Medium	NA	10		No	0	No	0	No	0	7.9	8.2	Sandy loam	0	30		1.20 g/cm3			No	No	No	Yes	Control no amendment	Biochar alone	1.099	1.021	1.0764
Shahzad_2018	Wheat Productivity and Economic Implications of Biochar and Inorganic Nitrogen Application	Peer reviewed	Multan	Pakistan	Asia	Arid climate	25.2	187		30°16 ́N	71°30 ́E		NUE	Nutrient use efficiency	kg/kg	%	3	Field	730	Poultry manure	450	Medium	NA	10		No	0	No	0	No	0	8.3	8.2	Sandy loam	0	30		1.20 g/cm3			No	No	No	Yes	Control no amendment	Biochar alone	1.395	1.021	1.36631
Shahzad_2018	Wheat Productivity and Economic Implications of Biochar and Inorganic Nitrogen Application	Peer reviewed	Multan	Pakistan	Asia	Arid climate	25.2	187		30°16 ́N	71°30 ́E		Yield	Food crop yield	Mg/ha	t/ha	3	Field	730	Green waste	450	Medium	NA	10		No	0	No	0	No	0	7.9	8.2	Sandy loam	0	30		1.20 g/cm3			No	No	No	Yes	Control no amendment	Biochar alone	3.46	3.26	1.06135
Shahzad_2018	Wheat Productivity and Economic Implications of Biochar and Inorganic Nitrogen Application	Peer reviewed	Multan	Pakistan	Asia	Arid climate	25.2	187		30°16 ́N	71°30 ́E		Yield	Food crop yield	Mg/ha	t/ha	3	Field	730	Poultry manure	450	Medium	NA	10		No	0	No	0	No	0	8.3	8.2	Sandy loam	0	30		1.20 g/cm3			No	No	No	Yes	Control no amendment	Biochar alone	3.86	3.26	1.18405
Sun_2017	Contrasting effects of biochar on N2O emission and N uptake at different N fertilizer levels on a temperate sandy loam	Peer reviewed	Berge	Germany	Europe	Temperate	8.7	503		52°63′N	12°80′E		Soil ammonium concentration	Soil mineral nitrogen	mg/kg	g/kg	4	Field	365	Wood chips	850	High	780	10		No	0	No	0	No	0	NA	6	Sandy loam	0	30					No	No	No	Yes	Control no amendment	Biochar alone	0.00149	0.00079	1.88608
Sun_2017	Contrasting effects of biochar on N2O emission and N uptake at different N fertilizer levels on a temperate sandy loam	Peer reviewed	Berge	Germany	Europe	Temperate	8.7	503		52°63′N	12°80′E		Nitrate nitrogen rate	Soil mineral nitrogen	mg/kg	g/kg	4	Field	365	Wood chips	850	High	780	10		No	0	No	0	No	0	NA	6	Sandy loam	0	30					No	No	No	Yes	Control no amendment	Biochar alone	0.00149	0.00208	0.716346
Sun_2017	Contrasting effects of biochar on N2O emission and N uptake at different N fertilizer levels on a temperate sandy loam	Peer reviewed	Berge	Germany	Europe	Temperate	8.7	503		52°63′N	12°80′E		Soil ammonium concentration	Soil mineral nitrogen	mg/kg	g/kg	4	Field	365	Wood chips	850	High	780	10		Yes	195	No	0	No	0	NA	6	Sandy loam	0	30					No	No	No	Yes	Control with fertilizer	Biochar with fertilizer	0.00049	0.00034	1.44118
Sun_2017	Contrasting effects of biochar on N2O emission and N uptake at different N fertilizer levels on a temperate sandy loam	Peer reviewed	Berge	Germany	Europe	Temperate	8.7	503		52°63′N	12°80′E		Nitrate nitrogen rate	Soil mineral nitrogen	mg/kg	g/kg	4	Field	365	Wood chips	850	High	780	10		Yes	195	No	0	No	0	NA	6	Sandy loam	0	30					No	No	No	Yes	Control with fertilizer	Biochar with fertilizer	0.00358	0.00378	0.94709
Sun_2017	Contrasting effects of biochar on N2O emission and N uptake at different N fertilizer levels on a temperate sandy loam	Peer reviewed	Berge	Germany	Europe	Temperate	8.7	503		52°63′N	12°80′E		Nitrous Oxide emission	N2O emission	mg/m2	kg/ha	4	Field	365	Wood chips	850	High	780	10		Yes	195	No	0	No	0	NA	6	Sandy loam	0	30					No	No	No	Yes	Control with fertilizer	Biochar with fertilizer	0.7385	1.137	0.649516
Sun_2017	Contrasting effects of biochar on N2O emission and N uptake at different N fertilizer levels on a temperate sandy loam	Peer reviewed	Berge	Germany	Europe	Temperate	8.7	503		52°63′N	12°80′E		Nitrous Oxide emission	N2O emission	mg/m2	kg/ha	4	Field	365	Wood chips	850	High	780	10		No	0	No	0	No	0	NA	6	Sandy loam	0	30					No	No	No	Yes	Control no amendment	Biochar alone	0.542	0.347	1.56196
Sun_2017	Contrasting effects of biochar on N2O emission and N uptake at different N fertilizer levels on a temperate sandy loam	Peer reviewed	Berge	Germany	Europe	Temperate	8.7	503		52°63′N	12°80′E		N uptake	Plant nutrient level	kg/ha	g/kg	4	Field	365	Wood chips	850	High	780	10		No	0	No	0	No	0	NA	6	Sandy loam	0	30					No	No	No	Yes	Control no amendment	Biochar alone	0.11805	0.0851786	1.38591
Sun_2017	Contrasting effects of biochar on N2O emission and N uptake at different N fertilizer levels on a temperate sandy loam	Peer reviewed	Berge	Germany	Europe	Temperate	8.7	503		52°63′N	12°80′E		N uptake	Plant nutrient level	kg/ha	g/kg	4	Field	365	Wood chips	850	High	780	10		Yes	75	No	0	No	0	NA	6	Sandy loam	0	30					No	No	No	Yes	Control with fertilizer	Biochar with fertilizer	0.101357	0.0964929	1.05041
Sun_2017	Contrasting effects of biochar on N2O emission and N uptake at different N fertilizer levels on a temperate sandy loam	Peer reviewed	Berge	Germany	Europe	Temperate	8.7	503		52°63′N	12°80′E		N uptake	Plant nutrient level	kg/ha	g/kg	4	Field	365	Wood chips	850	High	780	10		Yes	150	No	0	No	0	NA	6	Sandy loam	0	30					No	No	No	Yes	Control with fertilizer	Biochar with fertilizer	0.149871	0.150407	0.996438
Sun_2017	Contrasting effects of biochar on N2O emission and N uptake at different N fertilizer levels on a temperate sandy loam	Peer reviewed	Berge	Germany	Europe	Temperate	8.7	503		52°63′N	12°80′E		N uptake	Plant nutrient level	kg/ha	g/kg	4	Field	365	Wood chips	850	High	780	10		Yes	195	No	0	No	0	NA	6	Sandy loam	0	30					No	No	No	Yes	Control with fertilizer	Biochar with fertilizer	0.184907	0.219943	0.840705
Zhou_2020	Biochar prepared from maize straw and molasses fermentation wastewater: application for soil improvement	Peer reviewed	Beijing	China	Asia	NA	23	NA		39.9042° N	116.4074° E		Effective CEC	Effective CEC	cmol/kg	cmol/kg	3	Lab	55	Maize straw	400	Low	NA	21	1% w/w	No	0	No	0	No	0	NA	7.63	Sandy soil	0	15					No	No	Yes	No	Control no amendment	Biochar alone	47.21	31.03	1.52143
Zhou_2020	Biochar prepared from maize straw and molasses fermentation wastewater: application for soil improvement	Peer reviewed	Beijing	China	Asia	NA	23	NA		39.9042° N	116.4074° E		Effective CEC	Effective CEC	cmol/kg	cmol/kg	3	Lab	55	Maize straw	400	Low	NA	63	3% w/w	No	0	No	0	No	0	NA	7.63	Sandy soil	0	15					No	No	Yes	No	Control no amendment	Biochar alone	48.81	31.03	1.57299
Zhou_2020	Biochar prepared from maize straw and molasses fermentation wastewater: application for soil improvement	Peer reviewed	Beijing	China	Asia	NA	23	NA		39.9042° N	116.4074° E		Effective CEC	Effective CEC	cmol/kg	cmol/kg	3	Lab	55	Maize straw	400	Low	NA	105	5% w/w	No	0	No	0	No	0	NA	7.63	Sandy soil	0	15					No	No	Yes	No	Control no amendment	Biochar alone	44.03	31.03	1.41895
Zhou_2020	Biochar prepared from maize straw and molasses fermentation wastewater: application for soil improvement	Peer reviewed	Beijing	China	Asia	NA	23	NA		39.9042° N	116.4074° E		Effective CEC	Effective CEC	cmol/kg	cmol/kg	3	Lab	55	Maize straw	400	Low	NA	210	10% w/w	No	0	No	0	No	0	NA	7.63	Sandy soil	0	15					No	No	Yes	No	Control no amendment	Biochar alone	3.18	31.03	0.102481
Adekiya_2018	Biochar and poultry manure effects on soil properties and radish (Raphanus sativus L.) yield	Peer reviewed	Kwara	Nigeria	Africa	NA	32	1300		8° 9ʹN	5° 61ʹE		Total N	Soil total NPK	%	g/kg	3	Field	730	Hardwood	580	Medium	NA	25		No	0	No	0	No	0	7.56	5.61	Sandy loam	0	10		1.49 Mg/m3			No	No	No	No	Control no amendment	Biochar alone	3	2.7	1.11111
Adekiya_2018	Biochar and poultry manure effects on soil properties and radish (Raphanus sativus L.) yield	Peer reviewed	Kwara	Nigeria	Africa	NA	32	1300		8° 9ʹN	5° 61ʹE		Total N	Soil total NPK	%	g/kg	3	Field	730	Hardwood	580	Medium	NA	50		No	0	No	0	No	0	7.56	5.61	Sandy loam	0	10		1.49 Mg/m3			No	No	No	No	Control no amendment	Biochar alone	3.2	2.7	1.18519
Adekiya_2018	Biochar and poultry manure effects on soil properties and radish (Raphanus sativus L.) yield	Peer reviewed	Kwara	Nigeria	Africa	NA	32	1300		8° 9ʹN	5° 61ʹE		Total N	Soil total NPK	%	g/kg	3	Field	730	Hardwood	580	Medium	NA	25		No	0	Yes	2.5	No	0	7.56	5.61	Sandy loam	0	10		1.49 Mg/m3			No	No	No	No	Control with manure	Biochar with manure	3.7	3.3	1.12121
Adekiya_2018	Biochar and poultry manure effects on soil properties and radish (Raphanus sativus L.) yield	Peer reviewed	Kwara	Nigeria	Africa	NA	32	1300		8° 9ʹN	5° 61ʹE		Total N	Soil total NPK	%	g/kg	3	Field	730	Hardwood	580	Medium	NA	50		No	0	Yes	2.5	No	0	7.56	5.61	Sandy loam	0	10		1.49 Mg/m3			No	No	No	No	Control with manure	Biochar with manure	4.1	3.3	1.24242
Adekiya_2018	Biochar and poultry manure effects on soil properties and radish (Raphanus sativus L.) yield	Peer reviewed	Kwara	Nigeria	Africa	NA	32	1300		8° 9ʹN	5° 61ʹE		Total N	Soil total NPK	%	g/kg	3	Field	730	Hardwood	580	Medium	NA	25		No	0	Yes	5	No	0	7.56	5.61	Sandy loam	0	10		1.49 Mg/m3			No	No	No	No	Control with manure	Biochar with manure	4.2	3.8	1.10526
Adekiya_2018	Biochar and poultry manure effects on soil properties and radish (Raphanus sativus L.) yield	Peer reviewed	Kwara	Nigeria	Africa	NA	32	1300		8° 9ʹN	5° 61ʹE		Total N	Soil total NPK	%	g/kg	3	Field	730	Hardwood	580	Medium	NA	50		No	0	Yes	5	No	0	7.56	5.61	Sandy loam	0	10		1.49 Mg/m3			No	No	No	No	Control with manure	Biochar with manure	4.5	3.8	1.18421
Adekiya_2018	Biochar and poultry manure effects on soil properties and radish (Raphanus sativus L.) yield	Peer reviewed	Kwara	Nigeria	Africa	NA	32	1300	Bray-1 extraction	8° 9ʹN	5° 61ʹE	Bray 1	Available P	Soil NPK availability	mg/kg	g/kg	3	Field	730	Hardwood	580	Medium	NA	25		No	0	No	0	No	0	7.56	5.61	Sandy loam	0	10		1.49 Mg/m3			No	No	No	No	Control no amendment	Biochar alone	0.0116	0.0115	1.0087
Adekiya_2018	Biochar and poultry manure effects on soil properties and radish (Raphanus sativus L.) yield	Peer reviewed	Kwara	Nigeria	Africa	NA	32	1300	Bray-1 extraction	8° 9ʹN	5° 61ʹE	Bray 1	Available P	Soil NPK availability	mg/kg	g/kg	3	Field	730	Hardwood	580	Medium	NA	50		No	0	No	0	No	0	7.56	5.61	Sandy loam	0	10		1.49 Mg/m3			No	No	No	No	Control no amendment	Biochar alone	0.0126	0.0115	1.09565
Adekiya_2018	Biochar and poultry manure effects on soil properties and radish (Raphanus sativus L.) yield	Peer reviewed	Kwara	Nigeria	Africa	NA	32	1300	Bray-1 extraction	8° 9ʹN	5° 61ʹE	Bray 1	Available P	Soil NPK availability	mg/kg	g/kg	3	Field	730	Hardwood	580	Medium	NA	25		No	0	Yes	2.5	No	0	7.56	5.61	Sandy loam	0	10		1.49 Mg/m3			No	No	No	No	Control with manure	Biochar with manure	0.0266	0.022	1.20909
Adekiya_2018	Biochar and poultry manure effects on soil properties and radish (Raphanus sativus L.) yield	Peer reviewed	Kwara	Nigeria	Africa	NA	32	1300	Bray-1 extraction	8° 9ʹN	5° 61ʹE	Bray 1	Available P	Soil NPK availability	mg/kg	g/kg	3	Field	730	Hardwood	580	Medium	NA	50		No	0	Yes	2.5	No	0	7.56	5.61	Sandy loam	0	10		1.49 Mg/m3			No	No	No	No	Control with manure	Biochar with manure	0.0312	0.022	1.41818
Adekiya_2018	Biochar and poultry manure effects on soil properties and radish (Raphanus sativus L.) yield	Peer reviewed	Kwara	Nigeria	Africa	NA	32	1300	Bray-1 extraction	8° 9ʹN	5° 61ʹE	Bray 1	Available P	Soil NPK availability	mg/kg	g/kg	3	Field	730	Hardwood	580	Medium	NA	25		No	0	Yes	5	No	0	7.56	5.61	Sandy loam	0	10		1.49 Mg/m3			No	No	No	No	Control with manure	Biochar with manure	0.0305	0.0283	1.07774
Adekiya_2018	Biochar and poultry manure effects on soil properties and radish (Raphanus sativus L.) yield	Peer reviewed	Kwara	Nigeria	Africa	NA	32	1300	Bray-1 extraction	8° 9ʹN	5° 61ʹE	Bray 1	Available P	Soil NPK availability	mg/kg	g/kg	3	Field	730	Hardwood	580	Medium	NA	50		No	0	Yes	5	No	0	7.56	5.61	Sandy loam	0	10		1.49 Mg/m3			No	No	No	No	Control with manure	Biochar with manure	0.0378	0.0283	1.33569
Adekiya_2018	Biochar and poultry manure effects on soil properties and radish (Raphanus sativus L.) yield	Peer reviewed	Kwara	Nigeria	Africa	NA	32	1300		8° 9ʹN	5° 61ʹE		Available K	Soil NPK availability	cmol/kg	g/kg	3	Field	730	Hardwood	580	Medium	NA	25		No	0	No	0	No	0	7.56	5.61	Sandy loam	0	10		1.49 Mg/m3			No	No	No	No	Control no amendment	Biochar alone	0.10557	0.10166	1.03846
Adekiya_2018	Biochar and poultry manure effects on soil properties and radish (Raphanus sativus L.) yield	Peer reviewed	Kwara	Nigeria	Africa	NA	32	1300		8° 9ʹN	5° 61ʹE		Available K	Soil NPK availability	cmol/kg	g/kg	3	Field	730	Hardwood	580	Medium	NA	50		No	0	No	0	No	0	7.56	5.61	Sandy loam	0	10		1.49 Mg/m3			No	No	No	No	Control no amendment	Biochar alone	0.09894	0.10166	0.973244
Adekiya_2018	Biochar and poultry manure effects on soil properties and radish (Raphanus sativus L.) yield	Peer reviewed	Kwara	Nigeria	Africa	NA	32	1300		8° 9ʹN	5° 61ʹE		Available K	Soil NPK availability	cmol/kg	g/kg	3	Field	730	Hardwood	580	Medium	NA	25		No	0	Yes	2.5	No	0	7.56	5.61	Sandy loam	0	10		1.49 Mg/m3			No	No	No	No	Control with manure	Biochar with manure	0.20723	0.17595	1.17778
Adekiya_2018	Biochar and poultry manure effects on soil properties and radish (Raphanus sativus L.) yield	Peer reviewed	Kwara	Nigeria	Africa	NA	32	1300		8° 9ʹN	5° 61ʹE		Available K	Soil NPK availability	cmol/kg	g/kg	3	Field	730	Hardwood	580	Medium	NA	50		No	0	Yes	2.5	No	0	7.56	5.61	Sandy loam	0	10		1.49 Mg/m3			No	No	No	No	Control with manure	Biochar with manure	0.24242	0.17595	1.37778
Adekiya_2018	Biochar and poultry manure effects on soil properties and radish (Raphanus sativus L.) yield	Peer reviewed	Kwara	Nigeria	Africa	NA	32	1300		8° 9ʹN	5° 61ʹE		Available K	Soil NPK availability	cmol/kg	g/kg	3	Field	730	Hardwood	580	Medium	NA	25		No	0	Yes	5	No	0	7.56	5.61	Sandy loam	0	10		1.49 Mg/m3			No	No	No	No	Control with manure	Biochar with manure	0.23851	0.21114	1.12963
Adekiya_2018	Biochar and poultry manure effects on soil properties and radish (Raphanus sativus L.) yield	Peer reviewed	Kwara	Nigeria	Africa	NA	32	1300		8° 9ʹN	5° 61ʹE		Available K	Soil NPK availability	cmol/kg	g/kg	3	Field	730	Hardwood	580	Medium	NA	50		No	0	Yes	5	No	0	7.56	5.61	Sandy loam	0	10		1.49 Mg/m3			No	No	No	No	Control with manure	Biochar with manure	0.29716	0.21114	1.40741
Adekiya_2020	Biochar, poultry manure and NPK fertilizer: sole and combine application effects on soil properties and ginger (Zingiber officinale Roscoe) performance in a tropical Alfisol	Peer reviewed	Ondo	Nigeria	Africa	NA	27.5	1293		7°12`N	5°32`E		Total N	Soil total NPK	%	g/kg	3	Field	730	Hardwood	580	Medium	587	15		No	0	No	0	No	0	7.12	5.69	Sandy loam	0	10		1.30 g/cm3			No	No	No	No	Control no amendment	Biochar alone	3.5	3.2	1.09375
Adekiya_2020	Biochar, poultry manure and NPK fertilizer: sole and combine application effects on soil properties and ginger (Zingiber officinale Roscoe) performance in a tropical Alfisol	Peer reviewed	Ondo	Nigeria	Africa	NA	27.5	1293		7°12`N	5°32`E		Total N	Soil total NPK	%	g/kg	3	Field	730	Hardwood	580	Medium	587	15		No	0	Yes	15	No	0	7.12	5.69	Sandy loam	0	10		1.30 g/cm3			No	No	No	No	Control with manure	Biochar with manure	5.4	4.5	1.2
Adekiya_2020	Biochar, poultry manure and NPK fertilizer: sole and combine application effects on soil properties and ginger (Zingiber officinale Roscoe) performance in a tropical Alfisol	Peer reviewed	Ondo	Nigeria	Africa	NA	27.5	1293		7°12`N	5°32`E		Total N	Soil total NPK	%	g/kg	3	Field	730	Hardwood	580	Medium	587	15		Yes	200	No	0	No	0	7.12	5.69	Sandy loam	0	10		1.30 g/cm3			No	No	No	No	Control with fertilizer	Biochar with fertilizer	5.9	4	1.475
Adekiya_2020	Biochar, poultry manure and NPK fertilizer: sole and combine application effects on soil properties and ginger (Zingiber officinale Roscoe) performance in a tropical Alfisol	Peer reviewed	Ondo	Nigeria	Africa	NA	27.5	1293	Bray-1 extraction	7°12`N	5°32`E	Bray 1	Available P	Soil NPK availability	mg/kg	g/kg	3	Field	730	Hardwood	580	Medium	587	15		No	0	No	0	No	0	7.12	5.69	Sandy loam	0	10		1.30 g/cm3			No	No	No	No	Control no amendment	Biochar alone	0.0181	0.0176	1.02841
Adekiya_2020	Biochar, poultry manure and NPK fertilizer: sole and combine application effects on soil properties and ginger (Zingiber officinale Roscoe) performance in a tropical Alfisol	Peer reviewed	Ondo	Nigeria	Africa	NA	27.5	1293	Bray-1 extraction	7°12`N	5°32`E	Bray 1	Available P	Soil NPK availability	mg/kg	g/kg	3	Field	730	Hardwood	580	Medium	587	15		No	0	Yes	15	No	0	7.12	5.69	Sandy loam	0	10		1.30 g/cm3			No	No	No	No	Control with manure	Biochar with manure	0.0363	0.0357	1.01681
Adekiya_2020	Biochar, poultry manure and NPK fertilizer: sole and combine application effects on soil properties and ginger (Zingiber officinale Roscoe) performance in a tropical Alfisol	Peer reviewed	Ondo	Nigeria	Africa	NA	27.5	1293	Bray-1 extraction	7°12`N	5°32`E	Bray 1	Available P	Soil NPK availability	mg/kg	g/kg	3	Field	730	Hardwood	580	Medium	587	15		Yes	200	No	0	No	0	7.12	5.69	Sandy loam	0	10		1.30 g/cm3			No	No	No	No	Control with fertilizer	Biochar with fertilizer	0.0434	0.0423	1.026
Adekiya_2020	Biochar, poultry manure and NPK fertilizer: sole and combine application effects on soil properties and ginger (Zingiber officinale Roscoe) performance in a tropical Alfisol	Peer reviewed	Ondo	Nigeria	Africa	NA	27.5	1293		7°12`N	5°32`E		Available K	Soil NPK availability	cmol/kg	g/kg	3	Field	730	Hardwood	580	Medium	587	15		No	0	No	0	No	0	7.12	5.69	Sandy loam	0	10		1.30 g/cm3			No	No	No	No	Control no amendment	Biochar alone	0.09775	0.07429	1.31579
Adekiya_2020	Biochar, poultry manure and NPK fertilizer: sole and combine application effects on soil properties and ginger (Zingiber officinale Roscoe) performance in a tropical Alfisol	Peer reviewed	Ondo	Nigeria	Africa	NA	27.5	1293		7°12`N	5°32`E		Available K	Soil NPK availability	cmol/kg	g/kg	3	Field	730	Hardwood	580	Medium	587	15		No	0	Yes	15	No	0	7.12	5.69	Sandy loam	0	10		1.30 g/cm3			No	No	No	No	Control with manure	Biochar with manure	0.26979	0.17595	1.53333
Adekiya_2020	Biochar, poultry manure and NPK fertilizer: sole and combine application effects on soil properties and ginger (Zingiber officinale Roscoe) performance in a tropical Alfisol	Peer reviewed	Ondo	Nigeria	Africa	NA	27.5	1293	Bray-1 extraction	7°12`N	5°32`E	Bray 1	Available P	Soil NPK availability	mg/kg	g/kg	3	Field	730	Hardwood	580	Medium	587	15		Yes	200	No	0	No	0	7.12	5.69	Sandy loam	0	10		1.30 g/cm3			No	No	No	No	Control with fertilizer	Biochar with fertilizer	0.00077	0.00052	1.48077
Agbna_2017	Effects of deficit irrigation and biochar addition on the growth, yield, and quality of tomato	Peer reviewed	Nanjing	China	Asia	Humid subtropical	28	1073		31°57′N	118°50′E		Total N	Soil total NPK	%	g/kg	3	Greenhouse	730	Wheat straw	450	Medium	467.2	25		No	0	No	0	No	0	9.9	7.7	Loamy soil	0	30		1.35			Yes	No	Yes	No	Control no amendment	Biochar alone	4.7	3.6	1.30556
Agbna_2017	Effects of deficit irrigation and biochar addition on the growth, yield, and quality of tomato	Peer reviewed	Nanjing	China	Asia	Humid subtropical	28	1073		31°57′N	118°50′E		Total N	Soil total NPK	%	g/kg	3	Greenhouse	730	Wheat straw	450	Medium	467.2	50		No	0	No	0	No	0	9.9	7.7	Loamy soil	0	30		1.35			Yes	No	Yes	No	Control no amendment	Biochar alone	6.1	3.6	1.69444
Agbna_2017	Effects of deficit irrigation and biochar addition on the growth, yield, and quality of tomato	Peer reviewed	Nanjing	China	Asia	Humid subtropical	28	1073		31°57′N	118°50′E		Nitrate nitrogen rate	Soil mineral nitrogen	mg/g	g/kg	3	Greenhouse	730	Wheat straw	450	Medium	467.2	25		No	0	No	0	No	0	9.9	7.7	Loamy soil	0	30		1.35			Yes	No	Yes	No	Control no amendment	Biochar alone	1.48	1.83	0.808743
Agbna_2017	Effects of deficit irrigation and biochar addition on the growth, yield, and quality of tomato	Peer reviewed	Nanjing	China	Asia	Humid subtropical	28	1073		31°57′N	118°50′E		Nitrate nitrogen rate	Soil mineral nitrogen	mg/g	g/kg	3	Greenhouse	730	Wheat straw	450	Medium	467.2	50		No	0	No	0	No	0	9.9	7.7	Loamy soil	0	30		1.35			Yes	No	Yes	No	Control no amendment	Biochar alone	0.6	1.83	0.327869
Agbna_2017	Effects of deficit irrigation and biochar addition on the growth, yield, and quality of tomato	Peer reviewed	Nanjing	China	Asia	Humid subtropical	28	1073		31°57′N	118°50′E		Soil ammonium	Soil mineral nitrogen	mg/g	g/kg	3	Greenhouse	730	Wheat straw	450	Medium	467.2	25		No	0	No	0	No	0	9.9	7.7	Loamy soil	0	30		1.35			Yes	No	Yes	No	Control no amendment	Biochar alone	0.033	0.045	0.733333
Agbna_2017	Effects of deficit irrigation and biochar addition on the growth, yield, and quality of tomato	Peer reviewed	Nanjing	China	Asia	Humid subtropical	28	1073		31°57′N	118°50′E		Soil ammonium	Soil mineral nitrogen	mg/g	g/kg	3	Greenhouse	730	Wheat straw	450	Medium	467.2	50		No	0	No	0	No	0	9.9	7.7	Loamy soil	0	30		1.35			Yes	No	Yes	No	Control no amendment	Biochar alone	0.024	0.045	0.533333
Agbna_2017	Effects of deficit irrigation and biochar addition on the growth, yield, and quality of tomato	Peer reviewed	Nanjing	China	Asia	Humid subtropical	28	1073		31°57′N	118°50′E		Yield	Food crop yield	t/ha	t/ha	3	Greenhouse	730	Wheat straw	450	Medium	467.2	25		No	0	No	0	No	0	9.9	7.7	Loamy soil	0	30		1.35			Yes	No	Yes	No	Control no amendment	Biochar alone	35.5	29.21	1.21534
Agbna_2017	Effects of deficit irrigation and biochar addition on the growth, yield, and quality of tomato	Peer reviewed	Nanjing	China	Asia	Humid subtropical	28	1073		31°57′N	118°50′E		Yield	Food crop yield	t/ha	t/ha	3	Greenhouse	730	Wheat straw	450	Medium	467.2	50		No	0	No	0	No	0	9.9	7.7	Loamy soil	0	30		1.35			Yes	No	Yes	No	Control no amendment	Biochar alone	37.65	29.21	1.28894
Adekiya_2020	Effect of Biochar on Soil Properties, Soil Loss, and Cocoyam Yield on a Tropical Sandy Loam Alfisol	Peer reviewed	Ondo	Nigeria	Africa	NA	32	1350		7°12′N	5°35′E		Total N	Soil total NPK	%	g/kg	3	Field	730	Hardwood	500	Medium	520	10		No	0	No	0	No	0	7.61	5.69	Sandy loam	0	10		1.57 Mg/m3			No	No	No	No	Control no amendment	Biochar alone	3.5	3.1	1.12903
Adekiya_2020	Effect of Biochar on Soil Properties, Soil Loss, and Cocoyam Yield on a Tropical Sandy Loam Alfisol	Peer reviewed	Ondo	Nigeria	Africa	NA	32	1350		7°12′N	5°35′E		Total N	Soil total NPK	%	g/kg	3	Field	730	Hardwood	500	Medium	520	20		No	0	No	0	No	0	7.61	5.69	Sandy loam	0	10		1.57 Mg/m3			No	No	No	No	Control no amendment	Biochar alone	3.6	3.1	1.16129
Adekiya_2020	Effect of Biochar on Soil Properties, Soil Loss, and Cocoyam Yield on a Tropical Sandy Loam Alfisol	Peer reviewed	Ondo	Nigeria	Africa	NA	32	1350		7°12′N	5°35′E		Total N	Soil total NPK	%	g/kg	3	Field	730	Hardwood	500	Medium	520	30		No	0	No	0	No	0	7.61	5.69	Sandy loam	0	10		1.57 Mg/m3			No	No	No	No	Control no amendment	Biochar alone	3.9	3.1	1.25806
Adekiya_2020	Effect of Biochar on Soil Properties, Soil Loss, and Cocoyam Yield on a Tropical Sandy Loam Alfisol	Peer reviewed	Ondo	Nigeria	Africa	NA	32	1350	Bray-1 extraction	7°12′N	5°35′E	Bray 1	P concentration	Soil total NPK	mg/kg	g/kg	3	Field	730	Hardwood	500	Medium	520	10		No	0	No	0	No	0	7.61	5.69	Sandy loam	0	10		1.57 Mg/m3			No	No	No	No	Control no amendment	Biochar alone	0.0227	0.0157	1.44586
Adekiya_2020	Effect of Biochar on Soil Properties, Soil Loss, and Cocoyam Yield on a Tropical Sandy Loam Alfisol	Peer reviewed	Ondo	Nigeria	Africa	NA	32	1350	Bray-1 extraction	7°12′N	5°35′E	Bray 1	P concentration	Soil total NPK	mg/kg	g/kg	3	Field	730	Hardwood	500	Medium	520	20		No	0	No	0	No	0	7.61	5.69	Sandy loam	0	10		1.57 Mg/m3			No	No	No	No	Control no amendment	Biochar alone	0.0255	0.0157	1.6242
Adekiya_2020	Effect of Biochar on Soil Properties, Soil Loss, and Cocoyam Yield on a Tropical Sandy Loam Alfisol	Peer reviewed	Ondo	Nigeria	Africa	NA	32	1350	Bray-1 extraction	7°12′N	5°35′E	Bray 1	P concentration	Soil total NPK	mg/kg	g/kg	3	Field	730	Hardwood	500	Medium	520	30		No	0	No	0	No	0	7.61	5.69	Sandy loam	0	10		1.57 Mg/m3			No	No	No	No	Control no amendment	Biochar alone	0.0323	0.0157	2.05732
Adekiya_2020	Effect of Biochar on Soil Properties, Soil Loss, and Cocoyam Yield on a Tropical Sandy Loam Alfisol	Peer reviewed	Ondo	Nigeria	Africa	NA	32	1350		7°12′N	5°35′E		K concentration	Soil total NPK	cmol/kg	g/kg	3	Field	730	Hardwood	500	Medium	520	10		No	0	No	0	No	0	7.61	5.69	Sandy loam	0	10		1.57 Mg/m3			No	No	No	No	Control no amendment	Biochar alone	0.09775	0.06256	1.5625
Adekiya_2020	Effect of Biochar on Soil Properties, Soil Loss, and Cocoyam Yield on a Tropical Sandy Loam Alfisol	Peer reviewed	Ondo	Nigeria	Africa	NA	32	1350		7°12′N	5°35′E		K concentration	Soil total NPK	cmol/kg	g/kg	3	Field	730	Hardwood	500	Medium	520	20		No	0	No	0	No	0	7.61	5.69	Sandy loam	0	10		1.57 Mg/m3			No	No	No	No	Control no amendment	Biochar alone	0.10948	0.06256	1.75
Adekiya_2020	Effect of Biochar on Soil Properties, Soil Loss, and Cocoyam Yield on a Tropical Sandy Loam Alfisol	Peer reviewed	Ondo	Nigeria	Africa	NA	32	1350		7°12′N	5°35′E		K concentration	Soil total NPK	cmol/kg	g/kg	3	Field	730	Hardwood	500	Medium	520	30		No	0	No	0	No	0	7.61	5.69	Sandy loam	0	10		1.57 Mg/m3			No	No	No	No	Control no amendment	Biochar alone	0.12121	0.06256	1.9375
Adekiya_2020	Effect of Biochar on Soil Properties, Soil Loss, and Cocoyam Yield on a Tropical Sandy Loam Alfisol	Peer reviewed	Ondo	Nigeria	Africa	NA	32	1350		7°12′N	5°35′E		Effective CEC	Effective CEC	cmol/kg	cmol/kg	3	Field	730	Hardwood	500	Medium	520	10		No	0	No	0	No	0	7.61	5.69	Sandy loam	0	10		1.57 Mg/m3			No	No	No	No	Control no amendment	Biochar alone	9	2.1	4.28571
Adekiya_2020	Effect of Biochar on Soil Properties, Soil Loss, and Cocoyam Yield on a Tropical Sandy Loam Alfisol	Peer reviewed	Ondo	Nigeria	Africa	NA	32	1350		7°12′N	5°35′E		Effective CEC	Effective CEC	cmol/kg	cmol/kg	3	Field	730	Hardwood	500	Medium	520	20		No	0	No	0	No	0	7.61	5.69	Sandy loam	0	10		1.57 Mg/m3			No	No	No	No	Control no amendment	Biochar alone	13.8	2.1	6.57143
Adekiya_2020	Effect of Biochar on Soil Properties, Soil Loss, and Cocoyam Yield on a Tropical Sandy Loam Alfisol	Peer reviewed	Ondo	Nigeria	Africa	NA	32	1350		7°12′N	5°35′E		Effective CEC	Effective CEC	cmol/kg	cmol/kg	3	Field	730	Hardwood	500	Medium	520	30		No	0	No	0	No	0	7.61	5.69	Sandy loam	0	10		1.57 Mg/m3			No	No	No	No	Control no amendment	Biochar alone	20.4	2.1	9.71429
Adekiya_2020	Effect of Biochar on Soil Properties, Soil Loss, and Cocoyam Yield on a Tropical Sandy Loam Alfisol	Peer reviewed	Ondo	Nigeria	Africa	NA	32	1350		7°12′N	5°35′E		Yield	Food crop yield	t/ha	t/ha	3	Field	730	Hardwood	500	Medium	520	10		No	0	No	0	No	0	7.61	5.69	Sandy loam	0	10		1.57 Mg/m3			No	No	No	No	Control no amendment	Biochar alone	20.9	14.81	1.41121
Adekiya_2020	Effect of Biochar on Soil Properties, Soil Loss, and Cocoyam Yield on a Tropical Sandy Loam Alfisol	Peer reviewed	Ondo	Nigeria	Africa	NA	32	1350		7°12′N	5°35′E		Yield	Food crop yield	t/ha	t/ha	3	Field	730	Hardwood	500	Medium	520	20		No	0	No	0	No	0	7.61	5.69	Sandy loam	0	10		1.57 Mg/m3			No	No	No	No	Control no amendment	Biochar alone	24.22	14.81	1.63538
Adekiya_2020	Effect of Biochar on Soil Properties, Soil Loss, and Cocoyam Yield on a Tropical Sandy Loam Alfisol	Peer reviewed	Ondo	Nigeria	Africa	NA	32	1350		7°12′N	5°35′E		Yield	Food crop yield	t/ha	t/ha	3	Field	730	Hardwood	500	Medium	520	30		No	0	No	0	No	0	7.61	5.69	Sandy loam	0	10		1.57 Mg/m3			No	No	No	No	Control no amendment	Biochar alone	26.17	14.81	1.76705
Basri_2013	Effects of Mixed Organic and Inorganic Fertilizers Application on Soil Properties and the Growth of Kenaf (Hibiscus cannabinus L.) Cultivated on Bris Soils	Peer reviewed	Serdang	Malaysia	Asia	NA	30.5	NA		2° 58’54” N	101° 42’51” E		Total N	Soil total NPK	%	g/kg	6	Greenhouse	120	Palm oil bunch	NA	NA	NA	1		No	0	No	0	No	0	NA	3.14	Sandy soil	0	15	20 kg			35 / 35	Yes	No	No	No	Control no amendment	Biochar alone	0.67	0.31	2.16129
Basri_2013	Effects of Mixed Organic and Inorganic Fertilizers Application on Soil Properties and the Growth of Kenaf (Hibiscus cannabinus L.) Cultivated on Bris Soils	Peer reviewed	Serdang	Malaysia	Asia	NA	30.5	NA		2° 58’54” N	101° 42’51” E		Total N	Soil total NPK	%	g/kg	6	Greenhouse	120	Palm oil bunch	NA	NA	NA	1		Yes	300	No	0	No	0	NA	3.14	Sandy soil	0	15	20 kg			35 / 35	Yes	No	No	No	Control with fertilizer	Biochar with fertilizer	1.41	0.93	1.51613
Basri_2013	Effects of Mixed Organic and Inorganic Fertilizers Application on Soil Properties and the Growth of Kenaf (Hibiscus cannabinus L.) Cultivated on Bris Soils	Peer reviewed	Serdang	Malaysia	Asia	NA	30.5	NA		2° 58’54” N	101° 42’51” E		Total N	Soil total NPK	%	g/kg	6	Greenhouse	120	Palm oil bunch	NA	NA	NA	1		No	0	Yes	1	No	0	NA	3.14	Sandy soil	0	15	20 kg			35 / 35	Yes	No	No	No	Control with manure	Biochar with manure	0.69	0.089	7.75281
Basri_2013	Effects of Mixed Organic and Inorganic Fertilizers Application on Soil Properties and the Growth of Kenaf (Hibiscus cannabinus L.) Cultivated on Bris Soils	Peer reviewed	Serdang	Malaysia	Asia	NA	30.5	NA		2° 58’54” N	101° 42’51” E		Total N	Soil total NPK	%	g/kg	6	Greenhouse	120	Palm oil bunch	NA	NA	NA	1		Yes	300	Yes	1	No	0	NA	3.14	Sandy soil	0	15	20 kg			35 / 35	Yes	No	No	No	Control with fertilizer & manure	Biochar with fertilizer & manure	1.32	1.36	0.970588
Basri_2013	Effects of Mixed Organic and Inorganic Fertilizers Application on Soil Properties and the Growth of Kenaf (Hibiscus cannabinus L.) Cultivated on Bris Soils	Peer reviewed	Serdang	Malaysia	Asia	NA	30.5	NA		2° 58’54” N	101° 42’51” E		Potential CEC	Potential CEC	cmol/kg	cmol/kg	6	Greenhouse	120	Palm oil bunch	NA	NA	NA	1		No	0	No	0	No	0	NA	3.14	Sandy soil	0	15	20 kg			35 / 35	Yes	No	No	No	Control no amendment	Biochar alone	5.6	2.64	2.12121
Basri_2013	Effects of Mixed Organic and Inorganic Fertilizers Application on Soil Properties and the Growth of Kenaf (Hibiscus cannabinus L.) Cultivated on Bris Soils	Peer reviewed	Serdang	Malaysia	Asia	NA	30.5	NA		2° 58’54” N	101° 42’51” E		Potential CEC	Potential CEC	cmol/kg	cmol/kg	6	Greenhouse	120	Palm oil bunch	NA	NA	NA	1		Yes	300	No	0	No	0	NA	3.14	Sandy soil	0	15	20 kg			35 / 35	Yes	No	No	No	Control with fertilizer	Biochar with fertilizer	6.51	15.8	0.412025
Basri_2013	Effects of Mixed Organic and Inorganic Fertilizers Application on Soil Properties and the Growth of Kenaf (Hibiscus cannabinus L.) Cultivated on Bris Soils	Peer reviewed	Serdang	Malaysia	Asia	NA	30.5	NA		2° 58’54” N	101° 42’51” E		Potential CEC	Potential CEC	cmol/kg	cmol/kg	6	Greenhouse	120	Palm oil bunch	NA	NA	NA	1		No	0	Yes	1	No	0	NA	3.14	Sandy soil	0	15	20 kg			35 / 35	Yes	No	No	No	Control with manure	Biochar with manure	9.93	7.2	1.37917
Basri_2013	Effects of Mixed Organic and Inorganic Fertilizers Application on Soil Properties and the Growth of Kenaf (Hibiscus cannabinus L.) Cultivated on Bris Soils	Peer reviewed	Serdang	Malaysia	Asia	NA	30.5	NA		2° 58’54” N	101° 42’51” E		Potential CEC	Potential CEC	cmol/kg	cmol/kg	6	Greenhouse	120	Palm oil bunch	NA	NA	NA	1		Yes	300	Yes	1	No	0	NA	3.14	Sandy soil	0	15	20 kg			35 / 35	Yes	No	No	No	Control with fertilizer & manure	Biochar with fertilizer & manure	7.46	10.4	0.717308
Basri_2013	Effects of Mixed Organic and Inorganic Fertilizers Application on Soil Properties and the Growth of Kenaf (Hibiscus cannabinus L.) Cultivated on Bris Soils	Peer reviewed	Serdang	Malaysia	Asia	NA	30.5	NA		2° 58’54” N	101° 42’51” E		K concentration	Soil total NPK	cmol/kg	g/kg	6	Greenhouse	120	Palm oil bunch	NA	NA	NA	1		No	0	No	0	No	0	NA	3.14	Sandy soil	0	15	20 kg			35 / 35	Yes	No	No	No	Control no amendment	Biochar alone	0.12903	0.01173	11
Basri_2013	Effects of Mixed Organic and Inorganic Fertilizers Application on Soil Properties and the Growth of Kenaf (Hibiscus cannabinus L.) Cultivated on Bris Soils	Peer reviewed	Serdang	Malaysia	Asia	NA	30.5	NA		2° 58’54” N	101° 42’51” E		K concentration	Soil total NPK	cmol/kg	g/kg	6	Greenhouse	120	Palm oil bunch	NA	NA	NA	1		Yes	300	No	0	No	0	NA	3.14	Sandy soil	0	15	20 kg			35 / 35	Yes	No	No	No	Control with fertilizer	Biochar with fertilizer	0.32062	0.14467	2.21622
Basri_2013	Effects of Mixed Organic and Inorganic Fertilizers Application on Soil Properties and the Growth of Kenaf (Hibiscus cannabinus L.) Cultivated on Bris Soils	Peer reviewed	Serdang	Malaysia	Asia	NA	30.5	NA		2° 58’54” N	101° 42’51” E		K concentration	Soil total NPK	cmol/kg	g/kg	6	Greenhouse	120	Palm oil bunch	NA	NA	NA	1		No	0	Yes	1	No	0	NA	3.14	Sandy soil	0	15	20 kg			35 / 35	Yes	No	No	No	Control with manure	Biochar with manure	0.12903	0.05083	2.53846
Basri_2013	Effects of Mixed Organic and Inorganic Fertilizers Application on Soil Properties and the Growth of Kenaf (Hibiscus cannabinus L.) Cultivated on Bris Soils	Peer reviewed	Serdang	Malaysia	Asia	NA	30.5	NA		2° 58’54” N	101° 42’51” E		K concentration	Soil total NPK	cmol/kg	g/kg	6	Greenhouse	120	Palm oil bunch	NA	NA	NA	1		Yes	300	Yes	1	No	0	NA	3.14	Sandy soil	0	15	20 kg			35 / 35	Yes	No	No	No	Control with fertilizer & manure	Biochar with fertilizer & manure	0.33235	0.31671	1.04938
Basri_2013	Effects of Mixed Organic and Inorganic Fertilizers Application on Soil Properties and the Growth of Kenaf (Hibiscus cannabinus L.) Cultivated on Bris Soils	Peer reviewed	Serdang	Malaysia	Asia	NA	30.5	NA	Bray and Kurtz procedure	2° 58’54” N	101° 42’51” E	Bray 1	Available P	Soil NPK availability	ppm	g/kg	6	Greenhouse	120	Palm oil bunch	NA	NA	NA	1		No	0	No	0	No	0	NA	3.14	Sandy soil	0	15	20 kg			35 / 35	Yes	No	No	No	Control no amendment	Biochar alone	0.00563	0.00355	1.58592
Basri_2013	Effects of Mixed Organic and Inorganic Fertilizers Application on Soil Properties and the Growth of Kenaf (Hibiscus cannabinus L.) Cultivated on Bris Soils	Peer reviewed	Serdang	Malaysia	Asia	NA	30.5	NA	Bray and Kurtz procedure	2° 58’54” N	101° 42’51” E	Bray 1	Available P	Soil NPK availability	ppm	g/kg	6	Greenhouse	120	Palm oil bunch	NA	NA	NA	1		Yes	300	No	0	No	0	NA	3.14	Sandy soil	0	15	20 kg			35 / 35	Yes	No	No	No	Control with fertilizer	Biochar with fertilizer	0.107	0.0973	1.09969
Basri_2013	Effects of Mixed Organic and Inorganic Fertilizers Application on Soil Properties and the Growth of Kenaf (Hibiscus cannabinus L.) Cultivated on Bris Soils	Peer reviewed	Serdang	Malaysia	Asia	NA	30.5	NA	Bray and Kurtz procedure	2° 58’54” N	101° 42’51” E	Bray 1	Available P	Soil NPK availability	ppm	g/kg	6	Greenhouse	120	Palm oil bunch	NA	NA	NA	1		No	0	Yes	1	No	0	NA	3.14	Sandy soil	0	15	20 kg			35 / 35	Yes	No	No	No	Control with manure	Biochar with manure	0.00909	0.0141	0.644681
Basri_2013	Effects of Mixed Organic and Inorganic Fertilizers Application on Soil Properties and the Growth of Kenaf (Hibiscus cannabinus L.) Cultivated on Bris Soils	Peer reviewed	Serdang	Malaysia	Asia	NA	30.5	NA	Bray and Kurtz procedure	2° 58’54” N	101° 42’51” E	Bray 1	Available P	Soil NPK availability	ppm	g/kg	6	Greenhouse	120	Palm oil bunch	NA	NA	NA	1		Yes	300	Yes	1	No	0	NA	3.14	Sandy soil	0	15	20 kg			35 / 35	Yes	No	No	No	Control with fertilizer & manure	Biochar with fertilizer & manure	0.182	0.0814	2.23587
Basri_2013	Effects of Mixed Organic and Inorganic Fertilizers Application on Soil Properties and the Growth of Kenaf (Hibiscus cannabinus L.) Cultivated on Bris Soils	Peer reviewed	Serdang	Malaysia	Asia	NA	30.5	NA		2° 58’54” N	101° 42’51” E		Exchangeable ammonium	Soil mineral nitrogen	ppm	g/kg	6	Greenhouse	120	Palm oil bunch	NA	NA	NA	1		No	0	No	0	No	0	NA	3.14	Sandy soil	0	15	20 kg			35 / 35	Yes	No	No	No	Control no amendment	Biochar alone	0.023821	0.02382	1.00004
Basri_2013	Effects of Mixed Organic and Inorganic Fertilizers Application on Soil Properties and the Growth of Kenaf (Hibiscus cannabinus L.) Cultivated on Bris Soils	Peer reviewed	Serdang	Malaysia	Asia	NA	30.5	NA		2° 58’54” N	101° 42’51” E		Exchangeable ammonium	Soil mineral nitrogen	ppm	g/kg	6	Greenhouse	120	Palm oil bunch	NA	NA	NA	1		Yes	300	No	0	No	0	NA	3.14	Sandy soil	0	15	20 kg			35 / 35	Yes	No	No	No	Control with fertilizer	Biochar with fertilizer	0.1149	0.3776	0.30429
Basri_2013	Effects of Mixed Organic and Inorganic Fertilizers Application on Soil Properties and the Growth of Kenaf (Hibiscus cannabinus L.) Cultivated on Bris Soils	Peer reviewed	Serdang	Malaysia	Asia	NA	30.5	NA		2° 58’54” N	101° 42’51” E		Exchangeable ammonium	Soil mineral nitrogen	ppm	g/kg	6	Greenhouse	120	Palm oil bunch	NA	NA	NA	1		No	0	Yes	1	No	0	NA	3.14	Sandy soil	0	15	20 kg			35 / 35	Yes	No	No	No	Control with manure	Biochar with manure	0.04343	0.04203	1.03331
Basri_2013	Effects of Mixed Organic and Inorganic Fertilizers Application on Soil Properties and the Growth of Kenaf (Hibiscus cannabinus L.) Cultivated on Bris Soils	Peer reviewed	Serdang	Malaysia	Asia	NA	30.5	NA		2° 58’54” N	101° 42’51” E		Exchangeable ammonium	Soil mineral nitrogen	ppm	g/kg	6	Greenhouse	120	Palm oil bunch	NA	NA	NA	1		Yes	300	Yes	1	No	0	NA	3.14	Sandy soil	0	15	20 kg			35 / 35	Yes	No	No	No	Control with fertilizer & manure	Biochar with fertilizer & manure	0.1359	0.1212	1.12129
Basri_2013	Effects of Mixed Organic and Inorganic Fertilizers Application on Soil Properties and the Growth of Kenaf (Hibiscus cannabinus L.) Cultivated on Bris Soils	Peer reviewed	Serdang	Malaysia	Asia	NA	30.5	NA		2° 58’54” N	101° 42’51” E		Nitrate nitrogen rate	Soil mineral nitrogen	ppm	g/kg	6	Greenhouse	120	Palm oil bunch	NA	NA	NA	1		No	0	No	0	No	0	NA	3.14	Sandy soil	0	15	20 kg			35 / 35	Yes	No	No	No	Control no amendment	Biochar alone	0.021716	0.02802	0.775018
Basri_2013	Effects of Mixed Organic and Inorganic Fertilizers Application on Soil Properties and the Growth of Kenaf (Hibiscus cannabinus L.) Cultivated on Bris Soils	Peer reviewed	Serdang	Malaysia	Asia	NA	30.5	NA		2° 58’54” N	101° 42’51” E		Nitrate nitrogen rate	Soil mineral nitrogen	ppm	g/kg	6	Greenhouse	120	Palm oil bunch	NA	NA	NA	1		Yes	300	No	0	No	0	NA	3.14	Sandy soil	0	15	20 kg			35 / 35	Yes	No	No	No	Control with fertilizer	Biochar with fertilizer	0.10578	0.23117	0.457585
Basri_2013	Effects of Mixed Organic and Inorganic Fertilizers Application on Soil Properties and the Growth of Kenaf (Hibiscus cannabinus L.) Cultivated on Bris Soils	Peer reviewed	Serdang	Malaysia	Asia	NA	30.5	NA		2° 58’54” N	101° 42’51” E		Nitrate nitrogen rate	Soil mineral nitrogen	ppm	g/kg	6	Greenhouse	120	Palm oil bunch	NA	NA	NA	1		No	0	Yes	1	No	0	NA	3.14	Sandy soil	0	15	20 kg			35 / 35	Yes	No	No	No	Control with manure	Biochar with manure	0.035726	0.051137	0.698633
Basri_2013	Effects of Mixed Organic and Inorganic Fertilizers Application on Soil Properties and the Growth of Kenaf (Hibiscus cannabinus L.) Cultivated on Bris Soils	Peer reviewed	Serdang	Malaysia	Asia	NA	30.5	NA		2° 58’54” N	101° 42’51” E		Nitrate nitrogen rate	Soil mineral nitrogen	ppm	g/kg	6	Greenhouse	120	Palm oil bunch	NA	NA	NA	1		Yes	300	Yes	1	No	0	NA	3.14	Sandy soil	0	15	20 kg			35 / 35	Yes	No	No	No	Control with fertilizer & manure	Biochar with fertilizer & manure	0.19754	0.1436	1.37563
Frimpong_2021	One-time application of biochar influenced crop yield across three cropping cycles on tropical sandy loam soil in Ghana	Peer reviewed	Cape Coast	Ghana	Africa	NA	NA	1175		5°070 54.200 N	1°170 41.700 W		Shoot N	Plant nutrient level	%	g/kg	4	Field	730	Corn cob	450	Medium	798	10		No	0	No	0	No	0	9.2	6.01	Sandy loam	0	20		1.5 g/cm3	4.4*4.4 m2		No	No	No	No	Control no amendment	Biochar alone	12.1	11.1	1.09009
Frimpong_2021	One-time application of biochar influenced crop yield across three cropping cycles on tropical sandy loam soil in Ghana	Peer reviewed	Cape Coast	Ghana	Africa	NA	NA	1175		5°070 54.200 N	1°170 41.700 W		Shoot N	Plant nutrient level	%	g/kg	4	Field	730	Corn cob	450	Medium	798	10		Yes	220	No	0	No	0	9.2	6.01	Sandy loam	0	20		1.5 g/cm3			No	No	No	No	Control with fertilizer	Biochar with fertilizer	29.4	23.8	1.23529
Frimpong_2021	One-time application of biochar influenced crop yield across three cropping cycles on tropical sandy loam soil in Ghana	Peer reviewed	Cape Coast	Ghana	Africa	NA	NA	1175		5°070 54.200 N	1°170 41.700 W		Shoot N	Plant nutrient level	%	g/kg	4	Field	730	Corn cob	450	Medium	798	10		No	0	No	0	Yes	10	9.2	6.01	Sandy loam	0	20		1.5 g/cm3			No	No	No	No	Control with compost	Biochar with compost	28.4	27.5	1.03273
Frimpong_2021	One-time application of biochar influenced crop yield across three cropping cycles on tropical sandy loam soil in Ghana	Peer reviewed	Cape Coast	Ghana	Africa	NA	NA	1175		5°070 54.200 N	1°170 41.700 W		Shoot N	Plant nutrient level	%	g/kg	4	Field	730	Corn cob	450	Medium	798	10		Yes	220	No	0	Yes	10	9.2	6.01	Sandy loam	0	20		1.5 g/cm3			No	No	No	No	Control with fertilizer & compost	Biochar with fertilizer & compost	31.4	30.9	1.01618
Frimpong_2021	One-time application of biochar influenced crop yield across three cropping cycles on tropical sandy loam soil in Ghana	Peer reviewed	Cape Coast	Ghana	Africa	NA	NA	1175		5°070 54.200 N	1°170 41.700 W		Shoot P	Plant nutrient level	%	g/kg	4	Field	730	Corn cob	450	Medium	798	10		No	0	No	0	No	0	9.2	6.01	Sandy loam	0	20		1.5 g/cm3			No	No	No	No	Control no amendment	Biochar alone	1.6	1.1	1.45455
Frimpong_2021	One-time application of biochar influenced crop yield across three cropping cycles on tropical sandy loam soil in Ghana	Peer reviewed	Cape Coast	Ghana	Africa	NA	NA	1175		5°070 54.200 N	1°170 41.700 W		Shoot P	Plant nutrient level	%	g/kg	4	Field	730	Corn cob	450	Medium	798	10		Yes	220	No	0	No	0	9.2	6.01	Sandy loam	0	20		1.5 g/cm3			No	No	No	No	Control with fertilizer	Biochar with fertilizer	3.1	1.6	1.9375
Frimpong_2021	One-time application of biochar influenced crop yield across three cropping cycles on tropical sandy loam soil in Ghana	Peer reviewed	Cape Coast	Ghana	Africa	NA	NA	1175		5°070 54.200 N	1°170 41.700 W		Shoot P	Plant nutrient level	%	g/kg	4	Field	730	Corn cob	450	Medium	798	10		No	0	No	0	Yes	10	9.2	6.01	Sandy loam	0	20		1.5 g/cm3			No	No	No	No	Control with compost	Biochar with compost	3.4	10.22	0.332681
Frimpong_2021	One-time application of biochar influenced crop yield across three cropping cycles on tropical sandy loam soil in Ghana	Peer reviewed	Cape Coast	Ghana	Africa	NA	NA	1175		5°070 54.200 N	1°170 41.700 W		Shoot P	Plant nutrient level	%	g/kg	4	Field	730	Corn cob	450	Medium	798	10		Yes	220	No	0	Yes	10	9.2	6.01	Sandy loam	0	20		1.5 g/cm3			No	No	No	No	Control with fertilizer & compost	Biochar with fertilizer & compost	4.1	2.1	1.95238
Frimpong_2021	One-time application of biochar influenced crop yield across three cropping cycles on tropical sandy loam soil in Ghana	Peer reviewed	Cape Coast	Ghana	Africa	NA	NA	1175		5°070 54.200 N	1°170 41.700 W		Shoot K	Plant nutrient level	%	g/kg	4	Field	730	Corn cob	450	Medium	798	10		No	0	No	0	No	0	9.2	6.01	Sandy loam	0	20		1.5 g/cm3			No	No	No	No	Control no amendment	Biochar alone	11.9	6.3	1.88889
Frimpong_2021	One-time application of biochar influenced crop yield across three cropping cycles on tropical sandy loam soil in Ghana	Peer reviewed	Cape Coast	Ghana	Africa	NA	NA	1175		5°070 54.200 N	1°170 41.700 W		Shoot K	Plant nutrient level	%	g/kg	4	Field	730	Corn cob	450	Medium	798	10		Yes	220	No	0	No	0	9.2	6.01	Sandy loam	0	20		1.5 g/cm3			No	No	No	No	Control with fertilizer	Biochar with fertilizer	12.8	11.1	1.15315
Frimpong_2021	One-time application of biochar influenced crop yield across three cropping cycles on tropical sandy loam soil in Ghana	Peer reviewed	Cape Coast	Ghana	Africa	NA	NA	1175		5°070 54.200 N	1°170 41.700 W		Shoot K	Plant nutrient level	%	g/kg	4	Field	730	Corn cob	450	Medium	798	10		No	0	No	0	Yes	10	9.2	6.01	Sandy loam	0	20		1.5 g/cm3			No	No	No	No	Control with compost	Biochar with compost	15.8	14	1.12857
Frimpong_2021	One-time application of biochar influenced crop yield across three cropping cycles on tropical sandy loam soil in Ghana	Peer reviewed	Cape Coast	Ghana	Africa	NA	NA	1175		5°070 54.200 N	1°170 41.700 W		Shoot K	Plant nutrient level	%	g/kg	4	Field	730	Corn cob	450	Medium	798	10		Yes	220	No	0	Yes	10	9.2	6.01	Sandy loam	0	20		1.5 g/cm3			No	No	No	No	Control with fertilizer & compost	Biochar with fertilizer & compost	19	11.5	1.65217
Frimpong_2021	One-time application of biochar influenced crop yield across three cropping cycles on tropical sandy loam soil in Ghana	Peer reviewed	Cape Coast	Ghana	Africa	NA	NA	1175		5°070 54.200 N	1°170 41.700 W		Yield	Food crop yield	t/ha	t/ha	4	Field	730	Corn cob	450	Medium	798	10		No	0	No	0	No	0	9.2	6.01	Sandy loam	0	20		1.5 g/cm3			No	No	No	No	Control no amendment	Biochar alone	1.65	1.62	1.01852
Frimpong_2021	One-time application of biochar influenced crop yield across three cropping cycles on tropical sandy loam soil in Ghana	Peer reviewed	Cape Coast	Ghana	Africa	NA	NA	1175		5°070 54.200 N	1°170 41.700 W		Yield	Food crop yield	t/ha	t/ha	4	Field	730	Corn cob	450	Medium	798	10		Yes	220	No	0	No	0	9.2	6.01	Sandy loam	0	20		1.5 g/cm3			No	No	No	No	Control with fertilizer	Biochar with fertilizer	3.97	2.53	1.56917
Frimpong_2021	One-time application of biochar influenced crop yield across three cropping cycles on tropical sandy loam soil in Ghana	Peer reviewed	Cape Coast	Ghana	Africa	NA	NA	1175		5°070 54.200 N	1°170 41.700 W		Yield	Food crop yield	t/ha	t/ha	4	Field	730	Corn cob	450	Medium	798	10		No	0	No	0	Yes	10	9.2	6.01	Sandy loam	0	20		1.5 g/cm3			No	No	No	No	Control with compost	Biochar with compost	2.84	2.75	1.03273
Frimpong_2021	One-time application of biochar influenced crop yield across three cropping cycles on tropical sandy loam soil in Ghana	Peer reviewed	Cape Coast	Ghana	Africa	NA	NA	1175		5°070 54.200 N	1°170 41.700 W		Yield	Food crop yield	t/ha	t/ha	4	Field	730	Corn cob	450	Medium	798	10		Yes	220	No	0	Yes	10	9.2	6.01	Sandy loam	0	20		1.5 g/cm3			No	No	No	No	Control with fertilizer & compost	Biochar with fertilizer & compost	5.17	3.03	1.70627
Frimpong_2021	One-time application of biochar influenced crop yield across three cropping cycles on tropical sandy loam soil in Ghana	Peer reviewed	Cape Coast	Ghana	Africa	NA	NA	1175		5°070 54.200 N	1°170 41.700 W		Total N	Soil total NPK	%	g/kg	4	Field	730	Corn cob	450	Medium	798	10		No	0	No	0	No	0	9.2	6.01	Sandy loam	0	20		1.5 g/cm3			No	No	No	No	Control no amendment	Biochar alone	2.2	0.6	3.66667
Frimpong_2021	One-time application of biochar influenced crop yield across three cropping cycles on tropical sandy loam soil in Ghana	Peer reviewed	Cape Coast	Ghana	Africa	NA	NA	1175		5°070 54.200 N	1°170 41.700 W		Total N	Soil total NPK	%	g/kg	4	Field	730	Corn cob	450	Medium	798	10		Yes	220	No	0	No	0	9.2	6.01	Sandy loam	0	20		1.5 g/cm3			No	No	No	No	Control with fertilizer	Biochar with fertilizer	1.5	0.8	1.875
Frimpong_2021	One-time application of biochar influenced crop yield across three cropping cycles on tropical sandy loam soil in Ghana	Peer reviewed	Cape Coast	Ghana	Africa	NA	NA	1175		5°070 54.200 N	1°170 41.700 W		Total N	Soil total NPK	%	g/kg	4	Field	730	Corn cob	450	Medium	798	10		No	0	No	0	Yes	10	9.2	6.01	Sandy loam	0	20		1.5 g/cm3			No	No	No	No	Control with compost	Biochar with compost	1.6	1.4	1.14286
Frimpong_2021	One-time application of biochar influenced crop yield across three cropping cycles on tropical sandy loam soil in Ghana	Peer reviewed	Cape Coast	Ghana	Africa	NA	NA	1175		5°070 54.200 N	1°170 41.700 W		Total N	Soil total NPK	%	g/kg	4	Field	730	Corn cob	450	Medium	798	10		Yes	220	No	0	Yes	10	9.2	6.01	Sandy loam	0	20		1.5 g/cm3			No	No	No	No	Control with fertilizer & compost	Biochar with fertilizer & compost	3	1.2	2.5
Frimpong_2021	One-time application of biochar influenced crop yield across three cropping cycles on tropical sandy loam soil in Ghana	Peer reviewed	Cape Coast	Ghana	Africa	NA	NA	1175	Bray 1 acid method	5°070 54.200 N	1°170 41.700 W	Bray 1	Available P	Soil NPK availability	mg/kg	g/kg	4	Field	730	Corn cob	450	Medium	798	10		No	0	No	0	No	0	9.2	6.01	Sandy loam	0	20		1.5 g/cm3			No	No	No	No	Control no amendment	Biochar alone	0.00629	0.0064	0.982812
Frimpong_2021	One-time application of biochar influenced crop yield across three cropping cycles on tropical sandy loam soil in Ghana	Peer reviewed	Cape Coast	Ghana	Africa	NA	NA	1175	Bray 1 acid method	5°070 54.200 N	1°170 41.700 W	Bray 1	Available P	Soil NPK availability	mg/kg	g/kg	4	Field	730	Corn cob	450	Medium	798	10		Yes	220	No	0	No	0	9.2	6.01	Sandy loam	0	20		1.5 g/cm3			No	No	No	No	Control with fertilizer	Biochar with fertilizer	0.00856	0.00737	1.16147
Frimpong_2021	One-time application of biochar influenced crop yield across three cropping cycles on tropical sandy loam soil in Ghana	Peer reviewed	Cape Coast	Ghana	Africa	NA	NA	1175	Bray 1 acid method	5°070 54.200 N	1°170 41.700 W	Bray 1	Available P	Soil NPK availability	mg/kg	g/kg	4	Field	730	Corn cob	450	Medium	798	10		No	0	No	0	Yes	10	9.2	6.01	Sandy loam	0	20		1.5 g/cm3			No	No	No	No	Control with compost	Biochar with compost	0.01071	0.01015	1.05517
Frimpong_2021	One-time application of biochar influenced crop yield across three cropping cycles on tropical sandy loam soil in Ghana	Peer reviewed	Cape Coast	Ghana	Africa	NA	NA	1175	Bray 1 acid method	5°070 54.200 N	1°170 41.700 W	Bray 1	Available P	Soil NPK availability	mg/kg	g/kg	4	Field	730	Corn cob	450	Medium	798	10		Yes	220	No	0	Yes	10	9.2	6.01	Sandy loam	0	20		1.5 g/cm3			No	No	No	No	Control with fertilizer & compost	Biochar with fertilizer & compost	0.01224	0.01043	1.17354
Gonzaga_2019	Nitrogen and phosphorus uptake efficiency in Indian mustard cultivated during three growth cycles in a copper contaminated soil treated with biochar	Peer reviewed	Northeast Brazil	Brazil	South America	NA	28	NA	1% citric acid	10° 55’ 46” S	37° 06’ 13” W	1% citric acid	P concentration	Soil total NPK	mg/kg	g/kg	4	Greenhouse	270	Coconut shell	500	Medium	795	30		No	0	No	0	No	0	10.6	4.64	Sandy soil	0	20	3.5 kg		5 litre		No	No	No	No	Control no amendment	Biochar alone	0.0401	0.0441	0.909297
Gonzaga_2019	Nitrogen and phosphorus uptake efficiency in Indian mustard cultivated during three growth cycles in a copper contaminated soil treated with biochar	Peer reviewed	Northeast Brazil	Brazil	South America	NA	28	NA	1% citric acid	10° 55’ 46” S	37° 06’ 13” W	1% citric acid	P concentration	Soil total NPK	mg/kg	g/kg	4	Greenhouse	270	Coconut shell	500	Medium	795	60		No	0	No	0	No	0	10.6	4.64	Sandy soil	0	20	3.5 kg		5 litre		No	No	No	No	Control no amendment	Biochar alone	0.0448	0.0441	1.01587
Gonzaga_2019	Nitrogen and phosphorus uptake efficiency in Indian mustard cultivated during three growth cycles in a copper contaminated soil treated with biochar	Peer reviewed	Northeast Brazil	Brazil	South America	NA	28	NA	1% citric acid	10° 55’ 46” S	37° 06’ 13” W	1% citric acid	P concentration	Soil total NPK	mg/kg	g/kg	4	Greenhouse	270	Orange bagasse	500	Medium	723	30		No	0	No	0	No	0	10	4.64	Sandy soil	0	20	3.5 kg		5 litre		No	No	No	No	Control no amendment	Biochar alone	0.067	0.0464	1.44397
Gonzaga_2019	Nitrogen and phosphorus uptake efficiency in Indian mustard cultivated during three growth cycles in a copper contaminated soil treated with biochar	Peer reviewed	Northeast Brazil	Brazil	South America	NA	28	NA	1% citric acid	10° 55’ 46” S	37° 06’ 13” W	1% citric acid	P concentration	Soil total NPK	mg/kg	g/kg	4	Greenhouse	270	Orange bagasse	500	Medium	723	60		No	0	No	0	No	0	10	4.64	Sandy soil	0	20	3.5 kg		5 litre		No	No	No	No	Control no amendment	Biochar alone	0.072	0.0464	1.55172
Gonzaga_2019	Nitrogen and phosphorus uptake efficiency in Indian mustard cultivated during three growth cycles in a copper contaminated soil treated with biochar	Peer reviewed	Northeast Brazil	Brazil	South America	NA	28	NA	1% citric acid	10° 55’ 46” S	37° 06’ 13” W	1% citric acid	P concentration	Soil total NPK	mg/kg	g/kg	4	Greenhouse	270	Sewage sludge	500	Medium	430	30		No	0	No	0	No	0	7.30	4.64	Sandy soil	0	20	3.5 kg		5 litre		No	No	No	No	Control no amendment	Biochar alone	0.0747	0.0434	1.7212
Gonzaga_2019	Nitrogen and phosphorus uptake efficiency in Indian mustard cultivated during three growth cycles in a copper contaminated soil treated with biochar	Peer reviewed	Northeast Brazil	Brazil	South America	NA	28	NA	1% citric acid	10° 55’ 46” S	37° 06’ 13” W	1% citric acid	P concentration	Soil total NPK	mg/kg	g/kg	4	Greenhouse	270	Sewage sludge	500	Medium	430	60		No	0	No	0	No	0	7.30	4.64	Sandy soil	0	20	3.5 kg		5 litre		No	No	No	No	Control no amendment	Biochar alone	0.0978	0.0434	2.25346
Gonzaga_2019	Nitrogen and phosphorus uptake efficiency in Indian mustard cultivated during three growth cycles in a copper contaminated soil treated with biochar	Peer reviewed	Northeast Brazil	Brazil	South America	NA	28	NA		10° 55’ 46” S	37° 06’ 13” W		N concentration	Soil total NPK	mg/kg	g/kg	4	Greenhouse	270	Coconut shell	500	Medium	795	30		No	0	No	0	No	0	10.6	4.64	Sandy soil	0	20	3.5 kg		5 litre		No	No	No	No	Control no amendment	Biochar alone	0.00257	0.00296	0.868243
Gonzaga_2019	Nitrogen and phosphorus uptake efficiency in Indian mustard cultivated during three growth cycles in a copper contaminated soil treated with biochar	Peer reviewed	Northeast Brazil	Brazil	South America	NA	28	NA		10° 55’ 46” S	37° 06’ 13” W		N concentration	Soil total NPK	mg/kg	g/kg	4	Greenhouse	270	Coconut shell	500	Medium	795	60		No	0	No	0	No	0	10.6	4.64	Sandy soil	0	20	3.5 kg		5 litre		No	No	No	No	Control no amendment	Biochar alone	0.00338	0.00296	1.14189
Gonzaga_2019	Nitrogen and phosphorus uptake efficiency in Indian mustard cultivated during three growth cycles in a copper contaminated soil treated with biochar	Peer reviewed	Northeast Brazil	Brazil	South America	NA	28	NA		10° 55’ 46” S	37° 06’ 13” W		N concentration	Soil total NPK	mg/kg	g/kg	4	Greenhouse	270	Orange bagasse	500	Medium	723	30		No	0	No	0	No	0	10	4.64	Sandy soil	0	20	3.5 kg		5 litre		No	No	No	No	Control no amendment	Biochar alone	0.0017	0.00296	0.574324
Gonzaga_2019	Nitrogen and phosphorus uptake efficiency in Indian mustard cultivated during three growth cycles in a copper contaminated soil treated with biochar	Peer reviewed	Northeast Brazil	Brazil	South America	NA	28	NA		10° 55’ 46” S	37° 06’ 13” W		N concentration	Soil total NPK	mg/kg	g/kg	4	Greenhouse	270	Orange bagasse	500	Medium	723	60		No	0	No	0	No	0	10	4.64	Sandy soil	0	20	3.5 kg		5 litre		No	No	No	No	Control no amendment	Biochar alone	0.0016	0.00296	0.540541
Gonzaga_2019	Nitrogen and phosphorus uptake efficiency in Indian mustard cultivated during three growth cycles in a copper contaminated soil treated with biochar	Peer reviewed	Northeast Brazil	Brazil	South America	NA	28	NA		10° 55’ 46” S	37° 06’ 13” W		N concentration	Soil total NPK	mg/kg	g/kg	4	Greenhouse	270	Sewage sludge	500	Medium	430	30		No	0	No	0	No	0	7.30	4.64	Sandy soil	0	20	3.5 kg		5 litre		No	No	No	No	Control no amendment	Biochar alone	0.00214	0.00296	0.722973
Gonzaga_2019	Nitrogen and phosphorus uptake efficiency in Indian mustard cultivated during three growth cycles in a copper contaminated soil treated with biochar	Peer reviewed	Northeast Brazil	Brazil	South America	NA	28	NA		10° 55’ 46” S	37° 06’ 13” W		N concentration	Soil total NPK	mg/kg	g/kg	4	Greenhouse	270	Sewage sludge	500	Medium	430	60		No	0	No	0	No	0	7.30	4.64	Sandy soil	0	20	3.5 kg		5 litre		No	No	No	No	Control no amendment	Biochar alone	0.00065	0.00296	0.219595
Gonzaga_2019	Nitrogen and phosphorus uptake efficiency in Indian mustard cultivated during three growth cycles in a copper contaminated soil treated with biochar	Peer reviewed	Northeast Brazil	Brazil	South America	NA	28	NA		10° 55’ 46” S	37° 06’ 13” W		K concentration	Soil total NPK	mg/kg	g/kg	4	Greenhouse	270	Coconut shell	500	Medium	795	30		No	0	No	0	No	0	10.6	4.64	Sandy soil	0	20	3.5 kg		5 litre		No	No	No	No	Control no amendment	Biochar alone	0.17	0.0501	3.39321
Gonzaga_2019	Nitrogen and phosphorus uptake efficiency in Indian mustard cultivated during three growth cycles in a copper contaminated soil treated with biochar	Peer reviewed	Northeast Brazil	Brazil	South America	NA	28	NA		10° 55’ 46” S	37° 06’ 13” W		K concentration	Soil total NPK	mg/kg	g/kg	4	Greenhouse	270	Coconut shell	500	Medium	795	60		No	0	No	0	No	0	10.6	4.64	Sandy soil	0	20	3.5 kg		5 litre		No	No	No	No	Control no amendment	Biochar alone	0.338	0.0501	6.74651
Gonzaga_2019	Nitrogen and phosphorus uptake efficiency in Indian mustard cultivated during three growth cycles in a copper contaminated soil treated with biochar	Peer reviewed	Northeast Brazil	Brazil	South America	NA	28	NA		10° 55’ 46” S	37° 06’ 13” W		K concentration	Soil total NPK	mg/kg	g/kg	4	Greenhouse	270	Orange bagasse	500	Medium	723	30		No	0	No	0	No	0	10	4.64	Sandy soil	0	20	3.5 kg		5 litre		No	No	No	No	Control no amendment	Biochar alone	0.302	0.0501	6.02794
Gonzaga_2019	Nitrogen and phosphorus uptake efficiency in Indian mustard cultivated during three growth cycles in a copper contaminated soil treated with biochar	Peer reviewed	Northeast Brazil	Brazil	South America	NA	28	NA		10° 55’ 46” S	37° 06’ 13” W		K concentration	Soil total NPK	mg/kg	g/kg	4	Greenhouse	270	Orange bagasse	500	Medium	723	60		No	0	No	0	No	0	10	4.64	Sandy soil	0	20	3.5 kg		5 litre		No	No	No	No	Control no amendment	Biochar alone	0.66	0.0501	13.1737
Gonzaga_2019	Nitrogen and phosphorus uptake efficiency in Indian mustard cultivated during three growth cycles in a copper contaminated soil treated with biochar	Peer reviewed	Northeast Brazil	Brazil	South America	NA	28	NA		10° 55’ 46” S	37° 06’ 13” W		K concentration	Soil total NPK	mg/kg	g/kg	4	Greenhouse	270	Sewage sludge	500	Medium	430	30		No	0	No	0	No	0	7.30	4.64	Sandy soil	0	20	3.5 kg		5 litre		No	No	No	No	Control no amendment	Biochar alone	0.0594	0.0501	1.18563
Gonzaga_2019	Nitrogen and phosphorus uptake efficiency in Indian mustard cultivated during three growth cycles in a copper contaminated soil treated with biochar	Peer reviewed	Northeast Brazil	Brazil	South America	NA	28	NA		10° 55’ 46” S	37° 06’ 13” W		K concentration	Soil total NPK	mg/kg	g/kg	4	Greenhouse	270	Sewage sludge	500	Medium	430	60		No	0	No	0	No	0	7.30	4.64	Sandy soil	0	20	3.5 kg		5 litre		No	No	No	No	Control no amendment	Biochar alone	0.0199	0.0501	0.397206
Gonzaga_2019	Nitrogen and phosphorus uptake efficiency in Indian mustard cultivated during three growth cycles in a copper contaminated soil treated with biochar	Peer reviewed	Northeast Brazil	Brazil	South America	NA	28	NA		10° 55’ 46” S	37° 06’ 13” W		NUE	Nutrient use efficiency	g	%	4	Greenhouse	270	Coconut shell	500	Medium	795	30		No	0	No	0	No	0	10.6	4.64	Sandy soil	0	20	3.5 kg		5 litre		No	No	No	No	Control no amendment	Biochar alone	0.354286	0.345714	1.02479
Gonzaga_2019	Nitrogen and phosphorus uptake efficiency in Indian mustard cultivated during three growth cycles in a copper contaminated soil treated with biochar	Peer reviewed	Northeast Brazil	Brazil	South America	NA	28	NA		10° 55’ 46” S	37° 06’ 13” W		NUE	Nutrient use efficiency	g	%	4	Greenhouse	270	Coconut shell	500	Medium	795	60		No	0	No	0	No	0	10.6	4.64	Sandy soil	0	20	3.5 kg		5 litre		No	No	No	No	Control no amendment	Biochar alone	0.385714	0.345714	1.1157
Gonzaga_2019	Nitrogen and phosphorus uptake efficiency in Indian mustard cultivated during three growth cycles in a copper contaminated soil treated with biochar	Peer reviewed	Northeast Brazil	Brazil	South America	NA	28	NA		10° 55’ 46” S	37° 06’ 13” W		NUE	Nutrient use efficiency	g	%	4	Greenhouse	270	Orange bagasse	500	Medium	723	30		No	0	No	0	No	0	10	4.64	Sandy soil	0	20	3.5 kg		5 litre		No	No	No	No	Control no amendment	Biochar alone	0.322857	0.345714	0.933884
Gonzaga_2019	Nitrogen and phosphorus uptake efficiency in Indian mustard cultivated during three growth cycles in a copper contaminated soil treated with biochar	Peer reviewed	Northeast Brazil	Brazil	South America	NA	28	NA		10° 55’ 46” S	37° 06’ 13” W		NUE	Nutrient use efficiency	g	%	4	Greenhouse	270	Orange bagasse	500	Medium	723	60		No	0	No	0	No	0	10	4.64	Sandy soil	0	20	3.5 kg		5 litre		No	No	No	No	Control no amendment	Biochar alone	0.36	0.345714	1.04132
Gonzaga_2019	Nitrogen and phosphorus uptake efficiency in Indian mustard cultivated during three growth cycles in a copper contaminated soil treated with biochar	Peer reviewed	Northeast Brazil	Brazil	South America	NA	28	NA		10° 55’ 46” S	37° 06’ 13” W		NUE	Nutrient use efficiency	g	%	4	Greenhouse	270	Sewage sludge	500	Medium	430	30		No	0	No	0	No	0	7.30	4.64	Sandy soil	0	20	3.5 kg		5 litre		No	No	No	No	Control no amendment	Biochar alone	0.305714	0.345714	0.884298
Gonzaga_2019	Nitrogen and phosphorus uptake efficiency in Indian mustard cultivated during three growth cycles in a copper contaminated soil treated with biochar	Peer reviewed	Northeast Brazil	Brazil	South America	NA	28	NA		10° 55’ 46” S	37° 06’ 13” W		NUE	Nutrient use efficiency	g	%	4	Greenhouse	270	Sewage sludge	500	Medium	430	60		No	0	No	0	No	0	7.30	4.64	Sandy soil	0	20	3.5 kg		5 litre		No	No	No	No	Control no amendment	Biochar alone	0.368571	0.345714	1.06612
Li_2019	Three-Year Field Observation of Biochar-Mediated Changes in Soil Organic Carbon and Microbial Activity	Peer reviewed	Jiangsu	China	Asia	Subtropical marine	15	1150		32°35' N	119°42' E		Total N	Soil total NPK	g/kg	g/kg	3	Field	1095	Corn straw	400	Low	598	2.4		No	0	No	0	No	0	9.52	5.8	Sandy loam	0	15					Yes	No	No	No	Control no amendment	Biochar alone	1.74	1.85	0.940541
Li_2019	Three-Year Field Observation of Biochar-Mediated Changes in Soil Organic Carbon and Microbial Activity	Peer reviewed	Jiangsu	China	Asia	Subtropical marine	15	1150		32°35' N	119°42' E		Total N	Soil total NPK	g/kg	g/kg	3	Field	1095	Corn straw	400	Low	598	6		No	0	No	0	No	0	9.52	5.8	Sandy loam	0	15					Yes	No	No	No	Control no amendment	Biochar alone	2.06	1.85	1.11351
Li_2019	Three-Year Field Observation of Biochar-Mediated Changes in Soil Organic Carbon and Microbial Activity	Peer reviewed	Jiangsu	China	Asia	Subtropical marine	15	1150		32°35' N	119°42' E		Total N	Soil total NPK	g/kg	g/kg	3	Field	1095	Corn straw	400	Low	598	12		No	0	No	0	No	0	9.52	5.8	Sandy loam	0	15					Yes	No	No	No	Control no amendment	Biochar alone	2.23	1.85	1.20541
Li_2019	Three-Year Field Observation of Biochar-Mediated Changes in Soil Organic Carbon and Microbial Activity	Peer reviewed	Jiangsu	China	Asia	Subtropical marine	15	1150		32°35' N	119°42' E		Available N	Soil NPK availability	mg/kg	g/kg	3	Field	1095	Corn straw	400	Low	598	2.4		No	0	No	0	No	0	9.52	5.8	Sandy loam	0	15					Yes	No	No	No	Control no amendment	Biochar alone	0.119	0.1459	0.815627
Li_2019	Three-Year Field Observation of Biochar-Mediated Changes in Soil Organic Carbon and Microbial Activity	Peer reviewed	Jiangsu	China	Asia	Subtropical marine	15	1150		32°35' N	119°42' E		Available N	Soil NPK availability	mg/kg	g/kg	3	Field	1095	Corn straw	400	Low	598	6		No	0	No	0	No	0	9.52	5.8	Sandy loam	0	15					Yes	No	No	No	Control no amendment	Biochar alone	0.1166	0.1459	0.799178
Li_2019	Three-Year Field Observation of Biochar-Mediated Changes in Soil Organic Carbon and Microbial Activity	Peer reviewed	Jiangsu	China	Asia	Subtropical marine	15	1150		32°35' N	119°42' E		Available N	Soil NPK availability	mg/kg	g/kg	3	Field	1095	Corn straw	400	Low	598	12		No	0	No	0	No	0	9.52	5.8	Sandy loam	0	15					Yes	No	No	No	Control no amendment	Biochar alone	0.1142	0.1459	0.782728
Li_2019	Three-Year Field Observation of Biochar-Mediated Changes in Soil Organic Carbon and Microbial Activity	Peer reviewed	Jiangsu	China	Asia	Subtropical marine	15	1150	Olsen P extraction method	32°35' N	119°42' E	Olsen P	Available P	Soil NPK availability	mg/kg	g/kg	3	Field	1095	Corn straw	400	Low	598	2.4		No	0	No	0	No	0	9.52	5.8	Sandy loam	0	15					Yes	No	No	No	Control no amendment	Biochar alone	0.0284	0.031	0.916129
Li_2019	Three-Year Field Observation of Biochar-Mediated Changes in Soil Organic Carbon and Microbial Activity	Peer reviewed	Jiangsu	China	Asia	Subtropical marine	15	1150	Olsen P extraction method	32°35' N	119°42' E	Olsen P	Available P	Soil NPK availability	mg/kg	g/kg	3	Field	1095	Corn straw	400	Low	598	6		No	0	No	0	No	0	9.52	5.8	Sandy loam	0	15					Yes	No	No	No	Control no amendment	Biochar alone	0.0308	0.031	0.993548
Li_2019	Three-Year Field Observation of Biochar-Mediated Changes in Soil Organic Carbon and Microbial Activity	Peer reviewed	Jiangsu	China	Asia	Subtropical marine	15	1150	Olsen P extraction method	32°35' N	119°42' E	Olsen P	Available P	Soil NPK availability	mg/kg	g/kg	3	Field	1095	Corn straw	400	Low	598	12		No	0	No	0	No	0	9.52	5.8	Sandy loam	0	15					Yes	No	No	No	Control no amendment	Biochar alone	0.0387	0.031	1.24839
Li_2019	Three-Year Field Observation of Biochar-Mediated Changes in Soil Organic Carbon and Microbial Activity	Peer reviewed	Jiangsu	China	Asia	Subtropical marine	15	1150		32°35' N	119°42' E		Available K	Soil NPK availability	mg/kg	g/kg	3	Field	1095	Corn straw	400	Low	598	2.4		No	0	No	0	No	0	9.52	5.8	Sandy loam	0	15					Yes	No	No	No	Control no amendment	Biochar alone	0.0867	0.0742	1.16846
Li_2019	Three-Year Field Observation of Biochar-Mediated Changes in Soil Organic Carbon and Microbial Activity	Peer reviewed	Jiangsu	China	Asia	Subtropical marine	15	1150		32°35' N	119°42' E		Available K	Soil NPK availability	mg/kg	g/kg	3	Field	1095	Corn straw	400	Low	598	6		No	0	No	0	No	0	9.52	5.8	Sandy loam	0	15					Yes	No	No	No	Control no amendment	Biochar alone	0.0883	0.0742	1.19003
Li_2019	Three-Year Field Observation of Biochar-Mediated Changes in Soil Organic Carbon and Microbial Activity	Peer reviewed	Jiangsu	China	Asia	Subtropical marine	15	1150		32°35' N	119°42' E		Available K	Soil NPK availability	mg/kg	g/kg	3	Field	1095	Corn straw	400	Low	598	12		No	0	No	0	No	0	9.52	5.8	Sandy loam	0	15					Yes	No	No	No	Control no amendment	Biochar alone	0.1492	0.0742	2.01078
Li_2019	Three-Year Field Observation of Biochar-Mediated Changes in Soil Organic Carbon and Microbial Activity	Peer reviewed	Jiangsu	China	Asia	Subtropical marine	15	1150		32°35' N	119°42' E		Potential CEC	Potential CEC	cmol/kg	cmol/kg	3	Field	1095	Corn straw	400	Low	598	2.4		No	0	No	0	No	0	9.52	5.8	Sandy loam	0	15					Yes	No	No	No	Control no amendment	Biochar alone	19.8	17.7	1.11864
Li_2019	Three-Year Field Observation of Biochar-Mediated Changes in Soil Organic Carbon and Microbial Activity	Peer reviewed	Jiangsu	China	Asia	Subtropical marine	15	1150		32°35' N	119°42' E		Potential CEC	Potential CEC	cmol/kg	cmol/kg	3	Field	1095	Corn straw	400	Low	598	6		No	0	No	0	No	0	9.52	5.8	Sandy loam	0	15					Yes	No	No	No	Control no amendment	Biochar alone	18.5	17.7	1.0452
Li_2019	Three-Year Field Observation of Biochar-Mediated Changes in Soil Organic Carbon and Microbial Activity	Peer reviewed	Jiangsu	China	Asia	Subtropical marine	15	1150		32°35' N	119°42' E		Potential CEC	Potential CEC	cmol/kg	cmol/kg	3	Field	1095	Corn straw	400	Low	598	12		No	0	No	0	No	0	9.52	5.8	Sandy loam	0	15					Yes	No	No	No	Control no amendment	Biochar alone	19	17.7	1.07345
Liao_2020	Four-year continuous residual effects of biochar application to a sandy loam T soil on crop yield and N2O and NO emissions under maize-wheat rotation	Peer reviewed	Henan	China	Asia	Subhumid monsoon	13.9	615		35°00′ N	114°24′ E		N uptake	Plant nutrient level	kg/ha	g/kg	3	Field	1460	Maize straw	450	Medium	450	3		Yes	200	No	0	No	0	NA	8.63	Sandy loam	0	20		1.41 g/cm3			No	No	No	No	Control with fertilizer	Biochar with fertilizer	0.202071	0.196629	1.02768
Liao_2020	Four-year continuous residual effects of biochar application to a sandy loam T soil on crop yield and N2O and NO emissions under maize-wheat rotation	Peer reviewed	Henan	China	Asia	Subhumid monsoon	13.9	615		35°00′ N	114°24′ E		N uptake	Plant nutrient level	kg/ha	g/kg	3	Field	1460	Maize straw	450	Medium	450	6		Yes	200	No	0	No	0	NA	8.63	Sandy loam	0	20		1.41 g/cm3			No	No	No	No	Control with fertilizer	Biochar with fertilizer	0.204743	0.196629	1.04127
Liao_2020	Four-year continuous residual effects of biochar application to a sandy loam T soil on crop yield and N2O and NO emissions under maize-wheat rotation	Peer reviewed	Henan	China	Asia	Subhumid monsoon	13.9	615		35°00′ N	114°24′ E		N uptake	Plant nutrient level	kg/ha	g/kg	3	Field	1460	Maize straw	450	Medium	450	6		Yes	200	No	0	No	0	NA	8.63	Sandy loam	0	20		1.41 g/cm3			No	No	No	No	Control with fertilizer	Biochar with fertilizer	0.203914	0.196629	1.03705
Liao_2020	Four-year continuous residual effects of biochar application to a sandy loam T soil on crop yield and N2O and NO emissions under maize-wheat rotation	Peer reviewed	Henan	China	Asia	Subhumid monsoon	13.9	615		35°00′ N	114°24′ E		NUE	Nutrient use efficiency	%	%	3	Field	1460	Maize straw	450	Medium	450	3		Yes	200	No	0	No	0	NA	8.63	Sandy loam	0	20		1.41 g/cm3			No	No	No	No	Control with fertilizer	Biochar with fertilizer	0.4158	0.3912	1.06288
Liao_2020	Four-year continuous residual effects of biochar application to a sandy loam T soil on crop yield and N2O and NO emissions under maize-wheat rotation	Peer reviewed	Henan	China	Asia	Subhumid monsoon	13.9	615		35°00′ N	114°24′ E		NUE	Nutrient use efficiency	%	%	3	Field	1460	Maize straw	450	Medium	450	6		Yes	200	No	0	No	0	NA	8.63	Sandy loam	0	20		1.41 g/cm3			No	No	No	No	Control with fertilizer	Biochar with fertilizer	0.4464	0.3912	1.1411
Liao_2020	Four-year continuous residual effects of biochar application to a sandy loam T soil on crop yield and N2O and NO emissions under maize-wheat rotation	Peer reviewed	Henan	China	Asia	Subhumid monsoon	13.9	615		35°00′ N	114°24′ E		NUE	Nutrient use efficiency	%	%	3	Field	1460	Maize straw	450	Medium	450	6		Yes	200	No	0	No	0	NA	8.63	Sandy loam	0	20		1.41 g/cm3			No	No	No	No	Control with fertilizer	Biochar with fertilizer	0.4431	0.3912	1.13267
Liao_2020	Four-year continuous residual effects of biochar application to a sandy loam T soil on crop yield and N2O and NO emissions under maize-wheat rotation	Peer reviewed	Henan	China	Asia	Subhumid monsoon	13.9	615		35°00′ N	114°24′ E		Yield	Food crop yield	kg/ha	t/ha	3	Field	1460	Maize straw	450	Medium	450	3		Yes	200	No	0	No	0	NA	8.63	Sandy loam	0	20		1.41 g/cm3			No	No	No	No	Control with fertilizer	Biochar with fertilizer	17.433	18.069	0.964802
Liao_2020	Four-year continuous residual effects of biochar application to a sandy loam T soil on crop yield and N2O and NO emissions under maize-wheat rotation	Peer reviewed	Henan	China	Asia	Subhumid monsoon	13.9	615		35°00′ N	114°24′ E		Yield	Food crop yield	kg/ha	t/ha	3	Field	1460	Maize straw	450	Medium	450	6		Yes	200	No	0	No	0	NA	8.63	Sandy loam	0	20		1.41 g/cm3			No	No	No	No	Control with fertilizer	Biochar with fertilizer	18.132	18.069	1.00349
Liao_2020	Four-year continuous residual effects of biochar application to a sandy loam T soil on crop yield and N2O and NO emissions under maize-wheat rotation	Peer reviewed	Henan	China	Asia	Subhumid monsoon	13.9	615		35°00′ N	114°24′ E		Yield	Food crop yield	kg/ha	t/ha	3	Field	1460	Maize straw	450	Medium	450	6		Yes	200	No	0	No	0	NA	8.63	Sandy loam	0	20		1.41 g/cm3			No	No	No	No	Control with fertilizer	Biochar with fertilizer	17.463	18.069	0.966462
Liao_2020	Four-year continuous residual effects of biochar application to a sandy loam T soil on crop yield and N2O and NO emissions under maize-wheat rotation	Peer reviewed	Henan	China	Asia	Subhumid monsoon	13.9	615		35°00′ N	114°24′ E		Total N	Soil total NPK	g/kg	g/kg	3	Field	1460	Maize straw	450	Medium	450	3		Yes	200	No	0	No	0	NA	8.63	Sandy loam	0	20		1.41 g/cm3			No	No	No	No	Control with fertilizer	Biochar with fertilizer	0.76	0.72	1.05556
Liao_2020	Four-year continuous residual effects of biochar application to a sandy loam T soil on crop yield and N2O and NO emissions under maize-wheat rotation	Peer reviewed	Henan	China	Asia	Subhumid monsoon	13.9	615		35°00′ N	114°24′ E		Total N	Soil total NPK	g/kg	g/kg	3	Field	1460	Maize straw	450	Medium	450	6		Yes	200	No	0	No	0	NA	8.63	Sandy loam	0	20		1.41 g/cm3			No	No	No	No	Control with fertilizer	Biochar with fertilizer	0.79	0.72	1.09722
Liao_2020	Four-year continuous residual effects of biochar application to a sandy loam T soil on crop yield and N2O and NO emissions under maize-wheat rotation	Peer reviewed	Henan	China	Asia	Subhumid monsoon	13.9	615		35°00′ N	114°24′ E		Total N	Soil total NPK	g/kg	g/kg	3	Field	1460	Maize straw	450	Medium	450	6		Yes	200	No	0	No	0	NA	8.63	Sandy loam	0	20		1.41 g/cm3			No	No	No	No	Control with fertilizer	Biochar with fertilizer	0.85	0.72	1.18056
Liao_2020	Four-year continuous residual effects of biochar application to a sandy loam T soil on crop yield and N2O and NO emissions under maize-wheat rotation	Peer reviewed	Henan	China	Asia	Subhumid monsoon	13.9	615		35°00′ N	114°24′ E		Soil ammonium	Soil mineral nitrogen	mg/kg	g/kg	3	Field	1460	Maize straw	450	Medium	450	3		Yes	200	No	0	No	0	NA	8.63	Sandy loam	0	20		1.41 g/cm3			No	No	No	No	Control with fertilizer	Biochar with fertilizer	0.04435	0.04285	1.03501
Liao_2020	Four-year continuous residual effects of biochar application to a sandy loam T soil on crop yield and N2O and NO emissions under maize-wheat rotation	Peer reviewed	Henan	China	Asia	Subhumid monsoon	13.9	615		35°00′ N	114°24′ E		Soil ammonium	Soil mineral nitrogen	mg/kg	g/kg	3	Field	1460	Maize straw	450	Medium	450	6		Yes	200	No	0	No	0	NA	8.63	Sandy loam	0	20		1.41 g/cm3			No	No	No	No	Control with fertilizer	Biochar with fertilizer	0.0439	0.04285	1.0245
Liao_2020	Four-year continuous residual effects of biochar application to a sandy loam T soil on crop yield and N2O and NO emissions under maize-wheat rotation	Peer reviewed	Henan	China	Asia	Subhumid monsoon	13.9	615		35°00′ N	114°24′ E		Soil ammonium	Soil mineral nitrogen	mg/kg	g/kg	3	Field	1460	Maize straw	450	Medium	450	6		Yes	200	No	0	No	0	NA	8.63	Sandy loam	0	20		1.41 g/cm3			No	No	No	No	Control with fertilizer	Biochar with fertilizer	0.0424	0.04285	0.989498
Liao_2020	Four-year continuous residual effects of biochar application to a sandy loam T soil on crop yield and N2O and NO emissions under maize-wheat rotation	Peer reviewed	Henan	China	Asia	Subhumid monsoon	13.9	615		35°00′ N	114°24′ E		Nitrate nitrogen rate	Soil mineral nitrogen	mg/kg	g/kg	3	Field	1460	Maize straw	450	Medium	450	3		Yes	200	No	0	No	0	NA	8.63	Sandy loam	0	20		1.41 g/cm3			No	No	No	No	Control with fertilizer	Biochar with fertilizer	0.09505	0.07835	1.21315
Liao_2020	Four-year continuous residual effects of biochar application to a sandy loam T soil on crop yield and N2O and NO emissions under maize-wheat rotation	Peer reviewed	Henan	China	Asia	Subhumid monsoon	13.9	615		35°00′ N	114°24′ E		Nitrate nitrogen rate	Soil mineral nitrogen	mg/kg	g/kg	3	Field	1460	Maize straw	450	Medium	450	6		Yes	200	No	0	No	0	NA	8.63	Sandy loam	0	20		1.41 g/cm3			No	No	No	No	Control with fertilizer	Biochar with fertilizer	0.0984	0.07835	1.2559
Liao_2020	Four-year continuous residual effects of biochar application to a sandy loam T soil on crop yield and N2O and NO emissions under maize-wheat rotation	Peer reviewed	Henan	China	Asia	Subhumid monsoon	13.9	615		35°00′ N	114°24′ E		Nitrate nitrogen rate	Soil mineral nitrogen	mg/kg	g/kg	3	Field	1460	Maize straw	450	Medium	450	6		Yes	200	No	0	No	0	NA	8.63	Sandy loam	0	20		1.41 g/cm3			No	No	No	No	Control with fertilizer	Biochar with fertilizer	0.08985	0.07835	1.14678
Liao_2020	Four-year continuous residual effects of biochar application to a sandy loam T soil on crop yield and N2O and NO emissions under maize-wheat rotation	Peer reviewed	Henan	China	Asia	Subhumid monsoon	13.9	615		35°00′ N	114°24′ E		Nitrous Oxide emission	N2O emission	kg/ha	kg/ha	3	Field	1460	Maize straw	450	Medium	450	3		Yes	200	No	0	No	0	NA	8.63	Sandy loam	0	20		1.41 g/cm3			No	No	No	No	Control with fertilizer	Biochar with fertilizer	2.09	2.63	0.794677
Liao_2020	Four-year continuous residual effects of biochar application to a sandy loam T soil on crop yield and N2O and NO emissions under maize-wheat rotation	Peer reviewed	Henan	China	Asia	Subhumid monsoon	13.9	615		35°00′ N	114°24′ E		Nitrous Oxide emission	N2O emission	kg/ha	kg/ha	3	Field	1460	Maize straw	450	Medium	450	6		Yes	200	No	0	No	0	NA	8.63	Sandy loam	0	20		1.41 g/cm3			No	No	No	No	Control with fertilizer	Biochar with fertilizer	2.25	2.63	0.855513
Liao_2020	Four-year continuous residual effects of biochar application to a sandy loam T soil on crop yield and N2O and NO emissions under maize-wheat rotation	Peer reviewed	Henan	China	Asia	Subhumid monsoon	13.9	615		35°00′ N	114°24′ E		Nitrous Oxide emission	N2O emission	kg/ha	kg/ha	3	Field	1460	Maize straw	450	Medium	450	6		Yes	200	No	0	No	0	NA	8.63	Sandy loam	0	20		1.41 g/cm3			No	No	No	No	Control with fertilizer	Biochar with fertilizer	2.21	2.63	0.840304
Liao_2020	Four-year continuous residual effects of biochar application to a sandy loam T soil on crop yield and N2O and NO emissions under maize-wheat rotation	Peer reviewed	Henan	China	Asia	Subhumid monsoon	13.9	615		35°00′ N	114°24′ E		Nitrous Oxide emission	N2O emission	kg/ha	kg/ha	3	Field	1460	Maize straw	450	Medium	450	3		Yes	200	No	0	No	0	NA	8.63	Sandy loam	0	20		1.41 g/cm3			No	No	No	No	Control with fertilizer	Biochar with fertilizer	2.06	2.22	0.927928
Liao_2020	Four-year continuous residual effects of biochar application to a sandy loam T soil on crop yield and N2O and NO emissions under maize-wheat rotation	Peer reviewed	Henan	China	Asia	Subhumid monsoon	13.9	615		35°00′ N	114°24′ E		Nitrous Oxide emission	N2O emission	kg/ha	kg/ha	3	Field	1460	Maize straw	450	Medium	450	6		Yes	200	No	0	No	0	NA	8.63	Sandy loam	0	20		1.41 g/cm3			No	No	No	No	Control with fertilizer	Biochar with fertilizer	1.98	2.22	0.891892
Liao_2020	Four-year continuous residual effects of biochar application to a sandy loam T soil on crop yield and N2O and NO emissions under maize-wheat rotation	Peer reviewed	Henan	China	Asia	Subhumid monsoon	13.9	615		35°00′ N	114°24′ E		Nitrous Oxide emission	N2O emission	kg/ha	kg/ha	3	Field	1460	Maize straw	450	Medium	450	6		Yes	200	No	0	No	0	NA	8.63	Sandy loam	0	20		1.41 g/cm3			No	No	No	No	Control with fertilizer	Biochar with fertilizer	1.97	2.22	0.887387
Manolikaki & Diamadopoulos_2016	Ryegrass yield and nutrient status after biochar application in two Mediterranean soils	Peer reviewed	Kallergiana	Greece	Europe	NA	26.3	NA		35°29′21.01′′N	23°40′24.23′′E		Shoot P	Plant nutrient level	mg/g	g/kg	3	Greenhouse	90	Rice husk	300	Low	205.5	16		No	0	No	0	No	0	7.5	6.75	Sandy loam	0	20	800 g			12.5 / 10.5	Yes	No	Yes	No	Control no amendment	Biochar alone	3.57667	3.76667	0.949558
Manolikaki & Diamadopoulos_2016	Ryegrass yield and nutrient status after biochar application in two Mediterranean soils	Peer reviewed	Kallergiana	Greece	Europe	NA	26.3	NA		35°29′21.01′′N	23°40′24.23′′E		Shoot P	Plant nutrient level	mg/g	g/kg	3	Greenhouse	90	Rice husk	300	Low	205.5	16		No	0	No	0	Yes	16	7.5	6.75	Sandy loam	0	20	800 g			12.5 / 10.5	Yes	No	Yes	No	Control with compost	Biochar with compost	3.6	3.31667	1.08543
Manolikaki & Diamadopoulos_2016	Ryegrass yield and nutrient status after biochar application in two Mediterranean soils	Peer reviewed	Kallergiana	Greece	Europe	NA	26.3	NA		35°29′21.01′′N	23°40′24.23′′E		Shoot P	Plant nutrient level	mg/g	g/kg	3	Greenhouse	90	Grape pomace	300	Low	466	16		No	0	No	0	No	0	10.8	6.75	Sandy loam	0	20	800 g			12.5 / 10.5	Yes	No	Yes	No	Control no amendment	Biochar alone	4.06	3.76667	1.07788
Manolikaki & Diamadopoulos_2016	Ryegrass yield and nutrient status after biochar application in two Mediterranean soils	Peer reviewed	Kallergiana	Greece	Europe	NA	26.3	NA		35°29′21.01′′N	23°40′24.23′′E		Shoot P	Plant nutrient level	mg/g	g/kg	3	Greenhouse	90	Grape pomace	300	Low	466	16		No	0	No	0	Yes	16	10.8	6.75	Sandy loam	0	20	800 g			12.5 / 10.5	Yes	No	Yes	No	Control with compost	Biochar with compost	3.59333	3.31667	1.08342
Manolikaki & Diamadopoulos_2016	Ryegrass yield and nutrient status after biochar application in two Mediterranean soils	Peer reviewed	Kallergiana	Greece	Europe	NA	26.3	NA		35°29′21.01′′N	23°40′24.23′′E		N uptake	Plant nutrient level	mg/pot	g/kg	3	Greenhouse	90	Rice husk	300	Low	205.5	16		No	0	No	0	No	0	7.5	6.75	Sandy loam	0	20	800 g			12.5 / 10.5	Yes	No	Yes	No	Control no amendment	Biochar alone	0.03915	0.037975	1.03094
Manolikaki & Diamadopoulos_2016	Ryegrass yield and nutrient status after biochar application in two Mediterranean soils	Peer reviewed	Kallergiana	Greece	Europe	NA	26.3	NA		35°29′21.01′′N	23°40′24.23′′E		N uptake	Plant nutrient level	mg/pot	g/kg	3	Greenhouse	90	Rice husk	300	Low	205.5	16		No	0	No	0	Yes	16	7.5	6.75	Sandy loam	0	20	800 g			12.5 / 10.5	Yes	No	Yes	No	Control with compost	Biochar with compost	0.040075	0.038875	1.03087
Manolikaki & Diamadopoulos_2016	Ryegrass yield and nutrient status after biochar application in two Mediterranean soils	Peer reviewed	Kallergiana	Greece	Europe	NA	26.3	NA		35°29′21.01′′N	23°40′24.23′′E		N uptake	Plant nutrient level	mg/pot	g/kg	3	Greenhouse	90	Grape pomace	300	Low	466	16		No	0	No	0	No	0	10.8	6.75	Sandy loam	0	20	800 g			12.5 / 10.5	Yes	No	Yes	No	Control no amendment	Biochar alone	0.03985	0.037975	1.04937
Manolikaki & Diamadopoulos_2016	Ryegrass yield and nutrient status after biochar application in two Mediterranean soils	Peer reviewed	Kallergiana	Greece	Europe	NA	26.3	NA		35°29′21.01′′N	23°40′24.23′′E		N uptake	Plant nutrient level	mg/pot	g/kg	3	Greenhouse	90	Grape pomace	300	Low	466	16		No	0	No	0	Yes	16	10.8	6.75	Sandy loam	0	20	800 g			12.5 / 10.5	Yes	No	Yes	No	Control with compost	Biochar with compost	0.0394375	0.037975	1.03851
Manolikaki & Diamadopoulos_2016	Ryegrass yield and nutrient status after biochar application in two Mediterranean soils	Peer reviewed	Kallergiana	Greece	Europe	NA	26.3	NA		35°29′21.01′′N	23°40′24.23′′E		K uptake	Plant nutrient level	mg/pot	g/kg	3	Greenhouse	90	Rice husk	300	Low	205.5	16		No	0	No	0	No	0	7.5	6.75	Sandy loam	0	20	800 g			12.5 / 10.5	Yes	No	Yes	No	Control no amendment	Biochar alone	0.07915	0.05955	1.32914
Manolikaki & Diamadopoulos_2016	Ryegrass yield and nutrient status after biochar application in two Mediterranean soils	Peer reviewed	Kallergiana	Greece	Europe	NA	26.3	NA		35°29′21.01′′N	23°40′24.23′′E		K uptake	Plant nutrient level	mg/pot	g/kg	3	Greenhouse	90	Rice husk	300	Low	205.5	16		No	0	No	0	Yes	16	7.5	6.75	Sandy loam	0	20	800 g			12.5 / 10.5	Yes	No	Yes	No	Control with compost	Biochar with compost	0.066875	0.0779625	0.857784
Manolikaki & Diamadopoulos_2016	Ryegrass yield and nutrient status after biochar application in two Mediterranean soils	Peer reviewed	Kallergiana	Greece	Europe	NA	26.3	NA		35°29′21.01′′N	23°40′24.23′′E		K uptake	Plant nutrient level	mg/pot	g/kg	3	Greenhouse	90	Grape pomace	300	Low	466	16		No	0	No	0	No	0	10.8	6.75	Sandy loam	0	20	800 g			12.5 / 10.5	Yes	No	Yes	No	Control no amendment	Biochar alone	0.098975	0.05955	1.66205
Manolikaki & Diamadopoulos_2016	Ryegrass yield and nutrient status after biochar application in two Mediterranean soils	Peer reviewed	Kallergiana	Greece	Europe	NA	26.3	NA		35°29′21.01′′N	23°40′24.23′′E		K uptake	Plant nutrient level	mg/pot	g/kg	3	Greenhouse	90	Grape pomace	300	Low	466	16		No	0	No	0	Yes	16	10.8	6.75	Sandy loam	0	20	800 g			12.5 / 10.5	Yes	No	Yes	No	Control with compost	Biochar with compost	0.108287	0.0779625	1.38897
Palviainen_2018	Effects of biochar on carbon and nitrogen fluxes in boreal forest soil	University repository	Juupajoki	Finland	Europe	NA	15	121.5		61° 48 ́ N	24° 18' E		N Mineralization	Soil mineral nitrogen	µg N/g C	g N/kg C	4	Field	150	Wood chips	500	Medium	606.1	5		No	0	No	0	No	0	8.77	3.7	Coarse sand	0	5					No	No	No	No	Control no amendment	Biochar alone	0.00322	0.00221	1.45701
Palviainen_2018	Effects of biochar on carbon and nitrogen fluxes in boreal forest soil	University repository	Juupajoki	Finland	Europe	NA	15	121.5		61° 48 ́ N	24° 18' E		N Mineralization	Soil mineral nitrogen	µg N/g C	g N/kg C	4	Field	150	Wood chips	500	Medium	606.1	10		No	0	No	0	No	0	8.77	3.7	Coarse sand	0	5					No	No	No	No	Control no amendment	Biochar alone	0.00359	0.00221	1.62443
Palviainen_2018	Effects of biochar on carbon and nitrogen fluxes in boreal forest soil	University repository	Juupajoki	Finland	Europe	NA	15	121.5		61° 48 ́ N	24° 18' E		Ammonification rate	Soil mineral nitrogen	µg N/g C/d	g N/kg C/d	4	Field	150	Wood chips	500	Medium	606.1	5		No	0	No	0	No	0	8.77	3.7	Coarse sand	0	5					No	No	No	No	Control no amendment	Biochar alone	0.00222	0.00099	2.24242
Palviainen_2018	Effects of biochar on carbon and nitrogen fluxes in boreal forest soil	University repository	Juupajoki	Finland	Europe	NA	15	121.5		61° 48 ́ N	24° 18' E		Ammonification rate	Soil mineral nitrogen	µg N/g C/d	g N/kg C/d	4	Field	150	Wood chips	500	Medium	606.1	10		No	0	No	0	No	0	8.77	3.7	Coarse sand	0	5					No	No	No	No	Control no amendment	Biochar alone	0.00279	0.00221	1.26244
Persson_2020	Impacts of organic soil amendments on forage grass production under different soil conditions	Peer reviewed	Saerheim	Norway	Europe	NA	8	1392		58°46′N	5°39′E		Total N	Soil total NPK	g/kg	g/kg	4	Field	730	Wood based	NA	NA	743	28.7		No	0	Yes	7.5	No	0	NA	4.3	Sandy loam	0	25					Yes	No	Yes	No	Control with manure	Biochar with manure	4.9	4.3	1.13953
Persson_2020	Impacts of organic soil amendments on forage grass production under different soil conditions	Peer reviewed	Saerheim	Norway	Europe	NA	8	1392		58°46′N	5°39′E		Soil ammonium	Soil mineral nitrogen	mg/kg	g/kg	4	Field	730	Wood based	NA	NA	743	28.7		No	0	Yes	7.5	No	0	NA	4.3	Sandy loam	0	25					Yes	No	Yes	No	Control with manure	Biochar with manure	0.0083	0.00975	0.851282
Persson_2020	Impacts of organic soil amendments on forage grass production under different soil conditions	Peer reviewed	Saerheim	Norway	Europe	NA	8	1392		58°46′N	5°39′E		Nitrate nitrogen rate	Soil mineral nitrogen	mg/kg	g/kg	4	Field	730	Wood based	NA	NA	743	28.7		No	0	Yes	7.5	No	0	NA	4.3	Sandy loam	0	25					Yes	No	Yes	No	Control with manure	Biochar with manure	0.0164	0.01206	1.35987
Persson_2020	Impacts of organic soil amendments on forage grass production under different soil conditions	Peer reviewed	Saerheim	Norway	Europe	NA	8	1392	ammonium lactate	58°46′N	5°39′E	Acid NH4 acetate	Available P	Soil NPK availability	mg/kg	g/kg	4	Field	730	Wood based	NA	NA	743	28.7		No	0	Yes	7.5	No	0	NA	4.3	Sandy loam	0	25					Yes	No	Yes	No	Control with manure	Biochar with manure	0.1302	0.1452	0.896694
Persson_2020	Impacts of organic soil amendments on forage grass production under different soil conditions	Peer reviewed	Saerheim	Norway	Europe	NA	8	1392		58°46′N	5°39′E		Available K	Soil NPK availability	mg/kg	g/kg	4	Field	730	Wood based	NA	NA	743	28.7		No	0	Yes	7.5	No	0	NA	4.3	Sandy loam	0	25					Yes	No	Yes	No	Control with manure	Biochar with manure	0.1569	0.1579	0.993667
Persson_2020	Impacts of organic soil amendments on forage grass production under different soil conditions	Peer reviewed	Saerheim	Norway	Europe	NA	8	1392		51°57’ N	20°9’ E		Total N	Soil total NPK	g/kg	g/kg	4	Field	730	Wood based	NA	NA	743	28.7		No	0	Yes	7.5	No	0	NA	4.3	Coarse sand	0	25					Yes	No	Yes	No	Control with manure	Biochar with manure	1.05	1.05	1
Persson_2020	Impacts of organic soil amendments on forage grass production under different soil conditions	Peer reviewed	Saerheim	Norway	Europe	NA	8	1392		51°57’ N	20°9’ E		Soil ammonium	Soil mineral nitrogen	mg/kg	g/kg	4	Field	730	Wood based	NA	NA	743	28.7		No	0	Yes	7.5	No	0	NA	4.3	Coarse sand	0	25					Yes	No	Yes	No	Control with manure	Biochar with manure	0.00299	0.003875	0.771613
Persson_2020	Impacts of organic soil amendments on forage grass production under different soil conditions	Peer reviewed	Saerheim	Norway	Europe	NA	8	1392		51°57’ N	20°9’ E		Nitrate nitrogen rate	Soil mineral nitrogen	mg/kg	g/kg	4	Field	730	Wood based	NA	NA	743	28.7		No	0	Yes	7.5	No	0	NA	4.3	Coarse sand	0	25					Yes	No	Yes	No	Control with manure	Biochar with manure	0.00537	0.004125	1.30182
Persson_2020	Impacts of organic soil amendments on forage grass production under different soil conditions	Peer reviewed	Saerheim	Norway	Europe	NA	8	1392	ammonium lactate	51°57’ N	20°9’ E	Acid NH4 acetate	Available P	Soil NPK availability	mg/kg	g/kg	4	Field	730	Wood based	NA	NA	743	28.7		No	0	Yes	7.5	No	0	NA	4.3	Coarse sand	0	25					Yes	No	Yes	No	Control with manure	Biochar with manure	0.0842	0.1214	0.693575
Persson_2020	Impacts of organic soil amendments on forage grass production under different soil conditions	Peer reviewed	Saerheim	Norway	Europe	NA	8	1392		51°57’ N	20°9’ E		Available K	Soil NPK availability	mg/kg	g/kg	4	Field	730	Wood based	NA	NA	743	28.7		No	0	Yes	7.5	No	0	NA	4.3	Coarse sand	0	25					Yes	No	Yes	No	Control with manure	Biochar with manure	0.0742	0.0883	0.840317
Adekiya_2019	Effects of biochar and poultry manure on soil characteristics and the yield of radish	Peer reviewed	Kwara	Nigeria	Africa	NA	32	1300		8° 9′N	5° 61′E		Total N	Soil total NPK	%	g/kg	3	Field	730	Hardwood	580	Medium	523	25		No	0	No	0	No	0	7.56	5.61	Sandy loam	0	10		1.49 Mg/m3			No	No	No	Yes	Control no amendment	Biochar alone	3	2.7	1.11111
Adekiya_2019	Effects of biochar and poultry manure on soil characteristics and the yield of radish	Peer reviewed	Kwara	Nigeria	Africa	NA	32	1300		8° 9′N	5° 61′E		Total N	Soil total NPK	%	g/kg	3	Field	730	Hardwood	580	Medium	523	50		No	0	No	0	No	0	7.56	5.61	Sandy loam	0	10		1.49 Mg/m3			No	No	No	Yes	Control no amendment	Biochar alone	3.2	2.7	1.18519
Adekiya_2019	Effects of biochar and poultry manure on soil characteristics and the yield of radish	Peer reviewed	Kwara	Nigeria	Africa	NA	32	1300		8° 9′N	5° 61′E		Total N	Soil total NPK	%	g/kg	3	Field	730	Hardwood	580	Medium	523	25		No	0	Yes	2.5	No	0	7.56	5.61	Sandy loam	0	10		1.49 Mg/m3			No	No	No	Yes	Control with manure	Biochar with manure	3.7	3.3	1.12121
Adekiya_2019	Effects of biochar and poultry manure on soil characteristics and the yield of radish	Peer reviewed	Kwara	Nigeria	Africa	NA	32	1300		8° 9′N	5° 61′E		Total N	Soil total NPK	%	g/kg	3	Field	730	Hardwood	580	Medium	523	50		No	0	Yes	2.5	No	0	7.56	5.61	Sandy loam	0	10		1.49 Mg/m3			No	No	No	Yes	Control with manure	Biochar with manure	4.1	3.3	1.24242
Adekiya_2019	Effects of biochar and poultry manure on soil characteristics and the yield of radish	Peer reviewed	Kwara	Nigeria	Africa	NA	32	1300		8° 9′N	5° 61′E		Total N	Soil total NPK	%	g/kg	3	Field	730	Hardwood	580	Medium	523	25		No	0	Yes	5	No	0	7.56	5.61	Sandy loam	0	10		1.49 Mg/m3			No	No	No	Yes	Control with manure	Biochar with manure	4.2	3.8	1.10526
Adekiya_2019	Effects of biochar and poultry manure on soil characteristics and the yield of radish	Peer reviewed	Kwara	Nigeria	Africa	NA	32	1300		8° 9′N	5° 61′E		Total N	Soil total NPK	%	g/kg	3	Field	730	Hardwood	580	Medium	523	50		No	0	Yes	5	No	0	7.56	5.61	Sandy loam	0	10		1.49 Mg/m3			No	No	No	Yes	Control with manure	Biochar with manure	4.5	3.8	1.18421
Adekiya_2019	Effects of biochar and poultry manure on soil characteristics and the yield of radish	Peer reviewed	Kwara	Nigeria	Africa	NA	32	1300	Bray-1 extraction	8° 9′N	5° 61′E	Bray 1	Available P	Soil NPK availability	mg/kg	g/kg	3	Field	730	Hardwood	580	Medium	523	25		No	0	No	0	No	0	7.56	5.61	Sandy loam	0	10		1.49 Mg/m3			No	No	No	Yes	Control no amendment	Biochar alone	0.0116	0.0115	1.0087
Adekiya_2019	Effects of biochar and poultry manure on soil characteristics and the yield of radish	Peer reviewed	Kwara	Nigeria	Africa	NA	32	1300	Bray-1 extraction	8° 9′N	5° 61′E	Bray 1	Available P	Soil NPK availability	mg/kg	g/kg	3	Field	730	Hardwood	580	Medium	523	50		No	0	No	0	No	0	7.56	5.61	Sandy loam	0	10		1.49 Mg/m3			No	No	No	Yes	Control no amendment	Biochar alone	0.0126	0.0115	1.09565
Adekiya_2019	Effects of biochar and poultry manure on soil characteristics and the yield of radish	Peer reviewed	Kwara	Nigeria	Africa	NA	32	1300	Bray-1 extraction	8° 9′N	5° 61′E	Bray 1	Available P	Soil NPK availability	mg/kg	g/kg	3	Field	730	Hardwood	580	Medium	523	25		No	0	Yes	2.5	No	0	7.56	5.61	Sandy loam	0	10		1.49 Mg/m3			No	No	No	Yes	Control with manure	Biochar with manure	0.0266	0.022	1.20909
Adekiya_2019	Effects of biochar and poultry manure on soil characteristics and the yield of radish	Peer reviewed	Kwara	Nigeria	Africa	NA	32	1300	Bray-1 extraction	8° 9′N	5° 61′E	Bray 1	Available P	Soil NPK availability	mg/kg	g/kg	3	Field	730	Hardwood	580	Medium	523	50		No	0	Yes	2.5	No	0	7.56	5.61	Sandy loam	0	10		1.49 Mg/m3			No	No	No	Yes	Control with manure	Biochar with manure	0.0312	0.022	1.41818
Adekiya_2019	Effects of biochar and poultry manure on soil characteristics and the yield of radish	Peer reviewed	Kwara	Nigeria	Africa	NA	32	1300	Bray-1 extraction	8° 9′N	5° 61′E	Bray 1	Available P	Soil NPK availability	mg/kg	g/kg	3	Field	730	Hardwood	580	Medium	523	25		No	0	Yes	5	No	0	7.56	5.61	Sandy loam	0	10		1.49 Mg/m3			No	No	No	Yes	Control with manure	Biochar with manure	0.0305	0.0283	1.07774
Adekiya_2019	Effects of biochar and poultry manure on soil characteristics and the yield of radish	Peer reviewed	Kwara	Nigeria	Africa	NA	32	1300	Bray-1 extraction	8° 9′N	5° 61′E	Bray 1	Available P	Soil NPK availability	mg/kg	g/kg	3	Field	730	Hardwood	580	Medium	523	50		No	0	Yes	5	No	0	7.56	5.61	Sandy loam	0	10		1.49 Mg/m3			No	No	No	Yes	Control with manure	Biochar with manure	0.0378	0.0283	1.33569
Adekiya_2019	Effects of biochar and poultry manure on soil characteristics and the yield of radish	Peer reviewed	Kwara	Nigeria	Africa	NA	32	1300		8° 9′N	5° 61′E		Available K	Soil NPK availability	cmol/kg	g/kg	3	Field	730	Hardwood	580	Medium	523	25		No	0	No	0	No	0	7.56	5.61	Sandy loam	0	10		1.49 Mg/m3			No	No	No	Yes	Control no amendment	Biochar alone	0.10557	0.10166	1.03846
Adekiya_2019	Effects of biochar and poultry manure on soil characteristics and the yield of radish	Peer reviewed	Kwara	Nigeria	Africa	NA	32	1300		8° 9′N	5° 61′E		Available K	Soil NPK availability	cmol/kg	g/kg	3	Field	730	Hardwood	580	Medium	523	50		No	0	No	0	No	0	7.56	5.61	Sandy loam	0	10		1.49 Mg/m3			No	No	No	Yes	Control no amendment	Biochar alone	0.13294	0.10166	1.30769
Adekiya_2019	Effects of biochar and poultry manure on soil characteristics and the yield of radish	Peer reviewed	Kwara	Nigeria	Africa	NA	32	1300		8° 9′N	5° 61′E		Available K	Soil NPK availability	cmol/kg	g/kg	3	Field	730	Hardwood	580	Medium	523	25		No	0	Yes	2.5	No	0	7.56	5.61	Sandy loam	0	10		1.49 Mg/m3			No	No	No	Yes	Control with manure	Biochar with manure	0.20723	0.17595	1.17778
Adekiya_2019	Effects of biochar and poultry manure on soil characteristics and the yield of radish	Peer reviewed	Kwara	Nigeria	Africa	NA	32	1300		8° 9′N	5° 61′E		Available K	Soil NPK availability	cmol/kg	g/kg	3	Field	730	Hardwood	580	Medium	523	50		No	0	Yes	2.5	No	0	7.56	5.61	Sandy loam	0	10		1.49 Mg/m3			No	No	No	Yes	Control with manure	Biochar with manure	0.24242	0.17595	1.37778
Adekiya_2019	Effects of biochar and poultry manure on soil characteristics and the yield of radish	Peer reviewed	Kwara	Nigeria	Africa	NA	32	1300		8° 9′N	5° 61′E		Available K	Soil NPK availability	cmol/kg	g/kg	3	Field	730	Hardwood	580	Medium	523	25		No	0	Yes	5	No	0	7.56	5.61	Sandy loam	0	10		1.49 Mg/m3			No	No	No	Yes	Control with manure	Biochar with manure	0.23851	0.21114	1.12963
Adekiya_2019	Effects of biochar and poultry manure on soil characteristics and the yield of radish	Peer reviewed	Kwara	Nigeria	Africa	NA	32	1300		8° 9′N	5° 61′E		Available K	Soil NPK availability	cmol/kg	g/kg	3	Field	730	Hardwood	580	Medium	523	50		No	0	Yes	5	No	0	7.56	5.61	Sandy loam	0	10		1.49 Mg/m3			No	No	No	Yes	Control with manure	Biochar with manure	0.29716	0.21114	1.40741
Adekiya_2019	Effects of biochar and poultry manure on soil characteristics and the yield of radish	Peer reviewed	Kwara	Nigeria	Africa	NA	32	1300		8° 9′N	5° 61′E		Shoot N	Plant nutrient level	%	g/kg	3	Field	730	Hardwood	580	Medium	523	25		No	0	No	0	No	0	7.56	5.61	Sandy loam	0	10		1.49 Mg/m3			No	No	No	Yes	Control no amendment	Biochar alone	34	33.8	1.00592
Adekiya_2019	Effects of biochar and poultry manure on soil characteristics and the yield of radish	Peer reviewed	Kwara	Nigeria	Africa	NA	32	1300		8° 9′N	5° 61′E		Shoot N	Plant nutrient level	%	g/kg	3	Field	730	Hardwood	580	Medium	523	50		No	0	No	0	No	0	7.56	5.61	Sandy loam	0	10		1.49 Mg/m3			No	No	No	Yes	Control no amendment	Biochar alone	49.1	33.8	1.45266
Adekiya_2019	Effects of biochar and poultry manure on soil characteristics and the yield of radish	Peer reviewed	Kwara	Nigeria	Africa	NA	32	1300		8° 9′N	5° 61′E		Shoot N	Plant nutrient level	%	g/kg	3	Field	730	Hardwood	580	Medium	523	25		No	0	Yes	2.5	No	0	7.56	5.61	Sandy loam	0	10		1.49 Mg/m3			No	No	No	Yes	Control with manure	Biochar with manure	72.7	64.5	1.12713
Adekiya_2019	Effects of biochar and poultry manure on soil characteristics and the yield of radish	Peer reviewed	Kwara	Nigeria	Africa	NA	32	1300		8° 9′N	5° 61′E		Shoot N	Plant nutrient level	%	g/kg	3	Field	730	Hardwood	580	Medium	523	50		No	0	Yes	2.5	No	0	7.56	5.61	Sandy loam	0	10		1.49 Mg/m3			No	No	No	Yes	Control with manure	Biochar with manure	80.1	64.5	1.24186
Adekiya_2019	Effects of biochar and poultry manure on soil characteristics and the yield of radish	Peer reviewed	Kwara	Nigeria	Africa	NA	32	1300		8° 9′N	5° 61′E		Shoot N	Plant nutrient level	%	g/kg	3	Field	730	Hardwood	580	Medium	523	25		No	0	Yes	5	No	0	7.56	5.61	Sandy loam	0	10		1.49 Mg/m3			No	No	No	Yes	Control with manure	Biochar with manure	81.7	84.5	0.966864
Adekiya_2019	Effects of biochar and poultry manure on soil characteristics and the yield of radish	Peer reviewed	Kwara	Nigeria	Africa	NA	32	1300		8° 9′N	5° 61′E		Shoot N	Plant nutrient level	%	g/kg	3	Field	730	Hardwood	580	Medium	523	50		No	0	Yes	5	No	0	7.56	5.61	Sandy loam	0	10		1.49 Mg/m3			No	No	No	Yes	Control with manure	Biochar with manure	90.6	84.5	1.07219
Adekiya_2019	Effects of biochar and poultry manure on soil characteristics and the yield of radish	Peer reviewed	Kwara	Nigeria	Africa	NA	32	1300		8° 9′N	5° 61′E		Shoot P	Plant nutrient level	%	g/kg	3	Field	730	Hardwood	580	Medium	523	25		No	0	No	0	No	0	7.56	5.61	Sandy loam	0	10		1.49 Mg/m3			No	No	No	Yes	Control no amendment	Biochar alone	2.11	2.1	1.00476
Adekiya_2019	Effects of biochar and poultry manure on soil characteristics and the yield of radish	Peer reviewed	Kwara	Nigeria	Africa	NA	32	1300		8° 9′N	5° 61′E		Shoot P	Plant nutrient level	%	g/kg	3	Field	730	Hardwood	580	Medium	523	50		No	0	No	0	No	0	7.56	5.61	Sandy loam	0	10		1.49 Mg/m3			No	No	No	Yes	Control no amendment	Biochar alone	2.4	2.1	1.14286
Adekiya_2019	Effects of biochar and poultry manure on soil characteristics and the yield of radish	Peer reviewed	Kwara	Nigeria	Africa	NA	32	1300		8° 9′N	5° 61′E		Shoot P	Plant nutrient level	%	g/kg	3	Field	730	Hardwood	580	Medium	523	25		No	0	Yes	2.5	No	0	7.56	5.61	Sandy loam	0	10		1.49 Mg/m3			No	No	No	Yes	Control with manure	Biochar with manure	3.6	3.2	1.125
Adekiya_2019	Effects of biochar and poultry manure on soil characteristics and the yield of radish	Peer reviewed	Kwara	Nigeria	Africa	NA	32	1300		8° 9′N	5° 61′E		Shoot P	Plant nutrient level	%	g/kg	3	Field	730	Hardwood	580	Medium	523	50		No	0	Yes	2.5	No	0	7.56	5.61	Sandy loam	0	10		1.49 Mg/m3			No	No	No	Yes	Control with manure	Biochar with manure	3.9	3.2	1.21875
Adekiya_2019	Effects of biochar and poultry manure on soil characteristics and the yield of radish	Peer reviewed	Kwara	Nigeria	Africa	NA	32	1300		8° 9′N	5° 61′E		Shoot P	Plant nutrient level	%	g/kg	3	Field	730	Hardwood	580	Medium	523	25		No	0	Yes	5	No	0	7.56	5.61	Sandy loam	0	10		1.49 Mg/m3			No	No	No	Yes	Control with manure	Biochar with manure	4.3	4.1	1.04878
Adekiya_2019	Effects of biochar and poultry manure on soil characteristics and the yield of radish	Peer reviewed	Kwara	Nigeria	Africa	NA	32	1300		8° 9′N	5° 61′E		Shoot P	Plant nutrient level	%	g/kg	3	Field	730	Hardwood	580	Medium	523	50		No	0	Yes	5	No	0	7.56	5.61	Sandy loam	0	10		1.49 Mg/m3			No	No	No	Yes	Control with manure	Biochar with manure	4.8	4.1	1.17073
Adekiya_2019	Effects of biochar and poultry manure on soil characteristics and the yield of radish	Peer reviewed	Kwara	Nigeria	Africa	NA	32	1300		8° 9′N	5° 61′E		Shoot K	Plant nutrient level	%	g/kg	3	Field	730	Hardwood	580	Medium	523	25		No	0	No	0	No	0	7.56	5.61	Sandy loam	0	10		1.49 Mg/m3			No	No	No	Yes	Control no amendment	Biochar alone	22.6	23.1	0.978355
Adekiya_2019	Effects of biochar and poultry manure on soil characteristics and the yield of radish	Peer reviewed	Kwara	Nigeria	Africa	NA	32	1300		8° 9′N	5° 61′E		Shoot K	Plant nutrient level	%	g/kg	3	Field	730	Hardwood	580	Medium	523	50		No	0	No	0	No	0	7.56	5.61	Sandy loam	0	10		1.49 Mg/m3			No	No	No	Yes	Control no amendment	Biochar alone	24.2	23.1	1.04762
Adekiya_2019	Effects of biochar and poultry manure on soil characteristics and the yield of radish	Peer reviewed	Kwara	Nigeria	Africa	NA	32	1300		8° 9′N	5° 61′E		Shoot K	Plant nutrient level	%	g/kg	3	Field	730	Hardwood	580	Medium	523	25		No	0	Yes	2.5	No	0	7.56	5.61	Sandy loam	0	10		1.49 Mg/m3			No	No	No	Yes	Control with manure	Biochar with manure	36.6	33.4	1.09581
Adekiya_2019	Effects of biochar and poultry manure on soil characteristics and the yield of radish	Peer reviewed	Kwara	Nigeria	Africa	NA	32	1300		8° 9′N	5° 61′E		Shoot K	Plant nutrient level	%	g/kg	3	Field	730	Hardwood	580	Medium	523	50		No	0	Yes	2.5	No	0	7.56	5.61	Sandy loam	0	10		1.49 Mg/m3			No	No	No	Yes	Control with manure	Biochar with manure	45.2	33.4	1.35329
Adekiya_2019	Effects of biochar and poultry manure on soil characteristics and the yield of radish	Peer reviewed	Kwara	Nigeria	Africa	NA	32	1300		8° 9′N	5° 61′E		Shoot K	Plant nutrient level	%	g/kg	3	Field	730	Hardwood	580	Medium	523	25		No	0	Yes	5	No	0	7.56	5.61	Sandy loam	0	10		1.49 Mg/m3			No	No	No	Yes	Control with manure	Biochar with manure	45.3	40.7	1.11302
Adekiya_2019	Effects of biochar and poultry manure on soil characteristics and the yield of radish	Peer reviewed	Kwara	Nigeria	Africa	NA	32	1300		8° 9′N	5° 61′E		Shoot K	Plant nutrient level	%	g/kg	3	Field	730	Hardwood	580	Medium	523	50		No	0	Yes	5	No	0	7.56	5.61	Sandy loam	0	10		1.49 Mg/m3			No	No	No	Yes	Control with manure	Biochar with manure	51.3	40.7	1.26044
Calamai_2020	Short-Term Effects of Organic Amendments on Soil Properties and Maize (Zea maize L.) Growth	Peer reviewed	Florence	Italy	Europe	NA	29.3	NA		43◦47’07"N	11◦13’07"W		N concentration	Soil total NPK	g/kg	g/kg	7	Greenhouse	90	Wood chips	500	Medium	731.57	10		No	0	No	0	No	0	8.17	7.05	Sandy loam	0	15			5000 cm3	20 cm	No	No	No	No	Control no amendment	Biochar alone	1.52	1.69	0.899408
Calamai_2020	Short-Term Effects of Organic Amendments on Soil Properties and Maize (Zea maize L.) Growth	Peer reviewed	Florence	Italy	Europe	NA	29.3	NA		43◦47’07"N	11◦13’07"W		N concentration	Soil total NPK	g/kg	g/kg	7	Greenhouse	90	Wood chips	500	Medium	731.57	20		No	0	No	0	No	0	8.17	7.05	Sandy loam	0	15			5000 cm3	20 cm	No	No	No	No	Control no amendment	Biochar alone	1.75	1.69	1.0355
Calamai_2020	Short-Term Effects of Organic Amendments on Soil Properties and Maize (Zea maize L.) Growth	Peer reviewed	Florence	Italy	Europe	NA	29.3	NA		43◦47’07"N	11◦13’07"W		N concentration	Soil total NPK	g/kg	g/kg	7	Greenhouse	90	Wood chips	500	Medium	731.57	30		No	0	No	0	No	0	8.17	7.05	Sandy loam	0	15			5000 cm3	20 cm	No	No	No	No	Control no amendment	Biochar alone	1.78	1.69	1.05325
Calamai_2020	Short-Term Effects of Organic Amendments on Soil Properties and Maize (Zea maize L.) Growth	Peer reviewed	Florence	Italy	Europe	NA	29.3	NA		43◦47’07"N	11◦13’07"W		N concentration	Soil total NPK	g/kg	g/kg	7	Greenhouse	90	Solid digestate	500	Medium	521.66	10		No	0	No	0	No	0	8.48	7.05	Sandy loam	0	15			5000 cm3	20 cm	No	No	No	No	Control no amendment	Biochar alone	1.79	1.69	1.05917
Calamai_2020	Short-Term Effects of Organic Amendments on Soil Properties and Maize (Zea maize L.) Growth	Peer reviewed	Florence	Italy	Europe	NA	29.3	NA		43◦47’07"N	11◦13’07"W		N concentration	Soil total NPK	g/kg	g/kg	7	Greenhouse	90	Solid digestate	500	Medium	521.66	20		No	0	No	0	No	0	8.48	7.05	Sandy loam	0	15			5000 cm3	20 cm	No	No	No	No	Control no amendment	Biochar alone	1.91	1.69	1.13018
Calamai_2020	Short-Term Effects of Organic Amendments on Soil Properties and Maize (Zea maize L.) Growth	Peer reviewed	Florence	Italy	Europe	NA	29.3	NA		43◦47’07"N	11◦13’07"W		N concentration	Soil total NPK	g/kg	g/kg	7	Greenhouse	90	Solid digestate	500	Medium	521.66	30		No	0	No	0	No	0	8.48	7.05	Sandy loam	0	15			5000 cm3	20 cm	No	No	No	No	Control no amendment	Biochar alone	2.02	1.69	1.19527
Calamai_2020	Short-Term Effects of Organic Amendments on Soil Properties and Maize (Zea maize L.) Growth	Peer reviewed	Florence	Italy	Europe	NA	29.3	NA	Olsen P extraction method	43◦47’07"N	11◦13’07"W	Olsen P	P concentration	Soil total NPK	g/kg	g/kg	7	Greenhouse	90	Wood chips	500	Medium	731.57	10		No	0	No	0	No	0	8.17	7.05	Sandy loam	0	15			5000 cm3	20 cm	No	No	No	No	Control no amendment	Biochar alone	0.97	1.01	0.960396
Calamai_2020	Short-Term Effects of Organic Amendments on Soil Properties and Maize (Zea maize L.) Growth	Peer reviewed	Florence	Italy	Europe	NA	29.3	NA	Olsen P extraction method	43◦47’07"N	11◦13’07"W	Olsen P	P concentration	Soil total NPK	g/kg	g/kg	7	Greenhouse	90	Wood chips	500	Medium	731.57	20		No	0	No	0	No	0	8.17	7.05	Sandy loam	0	15			5000 cm3	20 cm	No	No	No	No	Control no amendment	Biochar alone	0.88	1.01	0.871287
Calamai_2020	Short-Term Effects of Organic Amendments on Soil Properties and Maize (Zea maize L.) Growth	Peer reviewed	Florence	Italy	Europe	NA	29.3	NA	Olsen P extraction method	43◦47’07"N	11◦13’07"W	Olsen P	P concentration	Soil total NPK	g/kg	g/kg	7	Greenhouse	90	Wood chips	500	Medium	731.57	30		No	0	No	0	No	0	8.17	7.05	Sandy loam	0	15			5000 cm3	20 cm	No	No	No	No	Control no amendment	Biochar alone	0.98	1.01	0.970297
Calamai_2020	Short-Term Effects of Organic Amendments on Soil Properties and Maize (Zea maize L.) Growth	Peer reviewed	Florence	Italy	Europe	NA	29.3	NA	Olsen P extraction method	43◦47’07"N	11◦13’07"W	Olsen P	P concentration	Soil total NPK	g/kg	g/kg	7	Greenhouse	90	Solid digestate	500	Medium	521.66	10		No	0	No	0	No	0	8.48	7.05	Sandy loam	0	15			5000 cm3	20 cm	No	No	No	No	Control no amendment	Biochar alone	0.93	1.01	0.920792
Calamai_2020	Short-Term Effects of Organic Amendments on Soil Properties and Maize (Zea maize L.) Growth	Peer reviewed	Florence	Italy	Europe	NA	29.3	NA	Olsen P extraction method	43◦47’07"N	11◦13’07"W	Olsen P	P concentration	Soil total NPK	g/kg	g/kg	7	Greenhouse	90	Solid digestate	500	Medium	521.66	20		No	0	No	0	No	0	8.48	7.05	Sandy loam	0	15			5000 cm3	20 cm	No	No	No	No	Control no amendment	Biochar alone	0.91	1.01	0.90099
Calamai_2020	Short-Term Effects of Organic Amendments on Soil Properties and Maize (Zea maize L.) Growth	Peer reviewed	Florence	Italy	Europe	NA	29.3	NA	Olsen P extraction method	43◦47’07"N	11◦13’07"W	Olsen P	P concentration	Soil total NPK	g/kg	g/kg	7	Greenhouse	90	Solid digestate	500	Medium	521.66	30		No	0	No	0	No	0	8.48	7.05	Sandy loam	0	15			5000 cm3	20 cm	No	No	No	No	Control no amendment	Biochar alone	1.04	1.01	1.0297
Calamai_2020	Short-Term Effects of Organic Amendments on Soil Properties and Maize (Zea maize L.) Growth	Peer reviewed	Florence	Italy	Europe	NA	29.3	NA		43◦47’07"N	11◦13’07"W		K concentration	Soil total NPK	g/kg	g/kg	7	Greenhouse	90	Wood chips	500	Medium	731.57	10		No	0	No	0	No	0	8.17	7.05	Sandy loam	0	15			5000 cm3	20 cm	No	No	No	No	Control no amendment	Biochar alone	7.96	7.91	1.00632
Calamai_2020	Short-Term Effects of Organic Amendments on Soil Properties and Maize (Zea maize L.) Growth	Peer reviewed	Florence	Italy	Europe	NA	29.3	NA		43◦47’07"N	11◦13’07"W		K concentration	Soil total NPK	g/kg	g/kg	7	Greenhouse	90	Wood chips	500	Medium	731.57	20		No	0	No	0	No	0	8.17	7.05	Sandy loam	0	15			5000 cm3	20 cm	No	No	No	No	Control no amendment	Biochar alone	7.83	7.91	0.989886
Calamai_2020	Short-Term Effects of Organic Amendments on Soil Properties and Maize (Zea maize L.) Growth	Peer reviewed	Florence	Italy	Europe	NA	29.3	NA		43◦47’07"N	11◦13’07"W		K concentration	Soil total NPK	g/kg	g/kg	7	Greenhouse	90	Wood chips	500	Medium	731.57	30		No	0	No	0	No	0	8.17	7.05	Sandy loam	0	15			5000 cm3	20 cm	No	No	No	No	Control no amendment	Biochar alone	8.04	7.91	1.01643
Calamai_2020	Short-Term Effects of Organic Amendments on Soil Properties and Maize (Zea maize L.) Growth	Peer reviewed	Florence	Italy	Europe	NA	29.3	NA		43◦47’07"N	11◦13’07"W		K concentration	Soil total NPK	g/kg	g/kg	7	Greenhouse	90	Solid digestate	500	Medium	521.66	10		No	0	No	0	No	0	8.48	7.05	Sandy loam	0	15			5000 cm3	20 cm	No	No	No	No	Control no amendment	Biochar alone	7.75	7.91	0.979772
Calamai_2020	Short-Term Effects of Organic Amendments on Soil Properties and Maize (Zea maize L.) Growth	Peer reviewed	Florence	Italy	Europe	NA	29.3	NA		43◦47’07"N	11◦13’07"W		K concentration	Soil total NPK	g/kg	g/kg	7	Greenhouse	90	Solid digestate	500	Medium	521.66	20		No	0	No	0	No	0	8.48	7.05	Sandy loam	0	15			5000 cm3	20 cm	No	No	No	No	Control no amendment	Biochar alone	8.04	7.91	1.01643
Calamai_2020	Short-Term Effects of Organic Amendments on Soil Properties and Maize (Zea maize L.) Growth	Peer reviewed	Florence	Italy	Europe	NA	29.3	NA		43◦47’07"N	11◦13’07"W		K concentration	Soil total NPK	g/kg	g/kg	7	Greenhouse	90	Solid digestate	500	Medium	521.66	30		No	0	No	0	No	0	8.48	7.05	Sandy loam	0	15			5000 cm3	20 cm	No	No	No	No	Control no amendment	Biochar alone	7.98	7.91	1.00885
Calamai_2020	Short-Term Effects of Organic Amendments on Soil Properties and Maize (Zea maize L.) Growth	Peer reviewed	Florence	Italy	Europe	NA	29.3	NA		43◦47’07"N	11◦13’07"W		N content	Soil total NPK	g/kg	g/kg	7	Greenhouse	90	Wood chips	500	Medium	731.57	10		No	0	No	0	No	0	8.17	7.05	Sandy loam	0	15			5000 cm3	20 cm	No	No	No	No	Control no amendment	Biochar alone	18.94	19.73	0.959959
Calamai_2020	Short-Term Effects of Organic Amendments on Soil Properties and Maize (Zea maize L.) Growth	Peer reviewed	Florence	Italy	Europe	NA	29.3	NA		43◦47’07"N	11◦13’07"W		N content	Soil total NPK	g/kg	g/kg	7	Greenhouse	90	Wood chips	500	Medium	731.57	20		No	0	No	0	No	0	8.17	7.05	Sandy loam	0	15			5000 cm3	20 cm	No	No	No	No	Control no amendment	Biochar alone	19.79	19.73	1.00304
Calamai_2020	Short-Term Effects of Organic Amendments on Soil Properties and Maize (Zea maize L.) Growth	Peer reviewed	Florence	Italy	Europe	NA	29.3	NA		43◦47’07"N	11◦13’07"W		N content	Soil total NPK	g/kg	g/kg	7	Greenhouse	90	Wood chips	500	Medium	731.57	30		No	0	No	0	No	0	8.17	7.05	Sandy loam	0	15			5000 cm3	20 cm	No	No	No	No	Control no amendment	Biochar alone	17.87	19.73	0.905727
Calamai_2020	Short-Term Effects of Organic Amendments on Soil Properties and Maize (Zea maize L.) Growth	Peer reviewed	Florence	Italy	Europe	NA	29.3	NA		43◦47’07"N	11◦13’07"W		N content	Soil total NPK	g/kg	g/kg	7	Greenhouse	90	Solid digestate	500	Medium	521.66	10		No	0	No	0	No	0	8.48	7.05	Sandy loam	0	15			5000 cm3	20 cm	No	No	No	No	Control no amendment	Biochar alone	20.38	19.73	1.03294
Calamai_2020	Short-Term Effects of Organic Amendments on Soil Properties and Maize (Zea maize L.) Growth	Peer reviewed	Florence	Italy	Europe	NA	29.3	NA		43◦47’07"N	11◦13’07"W		N content	Soil total NPK	g/kg	g/kg	7	Greenhouse	90	Solid digestate	500	Medium	521.66	20		No	0	No	0	No	0	8.48	7.05	Sandy loam	0	15			5000 cm3	20 cm	No	No	No	No	Control no amendment	Biochar alone	21.61	19.73	1.09529
Calamai_2020	Short-Term Effects of Organic Amendments on Soil Properties and Maize (Zea maize L.) Growth	Peer reviewed	Florence	Italy	Europe	NA	29.3	NA		43◦47’07"N	11◦13’07"W		N content	Soil total NPK	g/kg	g/kg	7	Greenhouse	90	Solid digestate	500	Medium	521.66	30		No	0	No	0	No	0	8.48	7.05	Sandy loam	0	15			5000 cm3	20 cm	No	No	No	No	Control no amendment	Biochar alone	21.27	19.73	1.07805
Calamai_2020	Short-Term Effects of Organic Amendments on Soil Properties and Maize (Zea maize L.) Growth	Peer reviewed	Florence	Italy	Europe	NA	29.3	NA	Olsen P extraction method	43◦47’07"N	11◦13’07"W	Olsen P	P content	Soil total NPK	g/kg	g/kg	7	Greenhouse	90	Wood chips	500	Medium	731.57	10		No	0	No	0	No	0	8.17	7.05	Sandy loam	0	15			5000 cm3	20 cm	No	No	No	No	Control no amendment	Biochar alone	1.43	1.52	0.940789
Calamai_2020	Short-Term Effects of Organic Amendments on Soil Properties and Maize (Zea maize L.) Growth	Peer reviewed	Florence	Italy	Europe	NA	29.3	NA	Olsen P extraction method	43◦47’07"N	11◦13’07"W	Olsen P	P content	Soil total NPK	g/kg	g/kg	7	Greenhouse	90	Wood chips	500	Medium	731.57	20		No	0	No	0	No	0	8.17	7.05	Sandy loam	0	15			5000 cm3	20 cm	No	No	No	No	Control no amendment	Biochar alone	1.44	1.52	0.947368
Calamai_2020	Short-Term Effects of Organic Amendments on Soil Properties and Maize (Zea maize L.) Growth	Peer reviewed	Florence	Italy	Europe	NA	29.3	NA	Olsen P extraction method	43◦47’07"N	11◦13’07"W	Olsen P	P content	Soil total NPK	g/kg	g/kg	7	Greenhouse	90	Wood chips	500	Medium	731.57	30		No	0	No	0	No	0	8.17	7.05	Sandy loam	0	15			5000 cm3	20 cm	No	No	No	No	Control no amendment	Biochar alone	1.46	1.52	0.960526
Calamai_2020	Short-Term Effects of Organic Amendments on Soil Properties and Maize (Zea maize L.) Growth	Peer reviewed	Florence	Italy	Europe	NA	29.3	NA	Olsen P extraction method	43◦47’07"N	11◦13’07"W	Olsen P	P content	Soil total NPK	g/kg	g/kg	7	Greenhouse	90	Solid digestate	500	Medium	521.66	10		No	0	No	0	No	0	8.48	7.05	Sandy loam	0	15			5000 cm3	20 cm	No	No	No	No	Control no amendment	Biochar alone	1.45	1.52	0.953947
Calamai_2020	Short-Term Effects of Organic Amendments on Soil Properties and Maize (Zea maize L.) Growth	Peer reviewed	Florence	Italy	Europe	NA	29.3	NA	Olsen P extraction method	43◦47’07"N	11◦13’07"W	Olsen P	P content	Soil total NPK	g/kg	g/kg	7	Greenhouse	90	Solid digestate	500	Medium	521.66	20		No	0	No	0	No	0	8.48	7.05	Sandy loam	0	15			5000 cm3	20 cm	No	No	No	No	Control no amendment	Biochar alone	1.48	1.52	0.973684
Calamai_2020	Short-Term Effects of Organic Amendments on Soil Properties and Maize (Zea maize L.) Growth	Peer reviewed	Florence	Italy	Europe	NA	29.3	NA	Olsen P extraction method	43◦47’07"N	11◦13’07"W	Olsen P	P content	Soil total NPK	g/kg	g/kg	7	Greenhouse	90	Solid digestate	500	Medium	521.66	30		No	0	No	0	No	0	8.48	7.05	Sandy loam	0	15			5000 cm3	20 cm	No	No	No	No	Control no amendment	Biochar alone	1.57	1.52	1.03289
Calamai_2020	Short-Term Effects of Organic Amendments on Soil Properties and Maize (Zea maize L.) Growth	Peer reviewed	Florence	Italy	Europe	NA	29.3	NA		43◦47’07"N	11◦13’07"W		K content	Soil total NPK	g/kg	g/kg	7	Greenhouse	90	Wood chips	500	Medium	731.57	10		No	0	No	0	No	0	8.17	7.05	Sandy loam	0	15			5000 cm3	20 cm	No	No	No	No	Control no amendment	Biochar alone	3.79	4.08	0.928922
Calamai_2020	Short-Term Effects of Organic Amendments on Soil Properties and Maize (Zea maize L.) Growth	Peer reviewed	Florence	Italy	Europe	NA	29.3	NA		43◦47’07"N	11◦13’07"W		K content	Soil total NPK	g/kg	g/kg	7	Greenhouse	90	Wood chips	500	Medium	731.57	20		No	0	No	0	No	0	8.17	7.05	Sandy loam	0	15			5000 cm3	20 cm	No	No	No	No	Control no amendment	Biochar alone	4	4.08	0.980392
Calamai_2020	Short-Term Effects of Organic Amendments on Soil Properties and Maize (Zea maize L.) Growth	Peer reviewed	Florence	Italy	Europe	NA	29.3	NA		43◦47’07"N	11◦13’07"W		K content	Soil total NPK	g/kg	g/kg	7	Greenhouse	90	Wood chips	500	Medium	731.57	30		No	0	No	0	No	0	8.17	7.05	Sandy loam	0	15			5000 cm3	20 cm	No	No	No	No	Control no amendment	Biochar alone	3.99	4.08	0.977941
Calamai_2020	Short-Term Effects of Organic Amendments on Soil Properties and Maize (Zea maize L.) Growth	Peer reviewed	Florence	Italy	Europe	NA	29.3	NA		43◦47’07"N	11◦13’07"W		K content	Soil total NPK	g/kg	g/kg	7	Greenhouse	90	Solid digestate	500	Medium	521.66	10		No	0	No	0	No	0	8.48	7.05	Sandy loam	0	15			5000 cm3	20 cm	No	No	No	No	Control no amendment	Biochar alone	4.33	4.08	1.06127
Calamai_2020	Short-Term Effects of Organic Amendments on Soil Properties and Maize (Zea maize L.) Growth	Peer reviewed	Florence	Italy	Europe	NA	29.3	NA		43◦47’07"N	11◦13’07"W		K content	Soil total NPK	g/kg	g/kg	7	Greenhouse	90	Solid digestate	500	Medium	521.66	20		No	0	No	0	No	0	8.48	7.05	Sandy loam	0	15			5000 cm3	20 cm	No	No	No	No	Control no amendment	Biochar alone	4.22	4.08	1.03431
Calamai_2020	Short-Term Effects of Organic Amendments on Soil Properties and Maize (Zea maize L.) Growth	Peer reviewed	Florence	Italy	Europe	NA	29.3	NA		43◦47’07"N	11◦13’07"W		K content	Soil total NPK	g/kg	g/kg	7	Greenhouse	90	Solid digestate	500	Medium	521.66	30		No	0	No	0	No	0	8.48	7.05	Sandy loam	0	15			5000 cm3	20 cm	No	No	No	No	Control no amendment	Biochar alone	4.79	4.08	1.17402
Sánchez-García_2020	N2O emissions during Brassica oleracea cultivation: Interaction of biochar with mineral and organic fertilization	Peer reviewed	Murcia	Spain	Europe	Semi-arid Mediterranean	18	275		38 ̊01′15′′N	1 ̊09′56′′W		N uptake	Plant nutrient level	g/plant	g/kg	5	Field	90	Olive tree pruning	600	High	NA	20		Yes	120	No	0	No	0	11.1	8.4	Sandy loam	0	25		1.09 g/cm3			No	No	Yes	No	Control with fertilizer	Biochar with fertilizer	4.57	3.96	1.15404
Sánchez-García_2020	N2O emissions during Brassica oleracea cultivation: Interaction of biochar with mineral and organic fertilization	Peer reviewed	Murcia	Spain	Europe	Semi-arid Mediterranean	18	275		38 ̊01′15′′N	1 ̊09′56′′W		Nitrous Oxide emission	N2O emission	mg/m2	kg/ha	5	Field	90	Olive tree pruning	600	High	NA	20		Yes	120	No	0	No	0	11.1	8.4	Sandy loam	0	25		1.09 g/cm3			No	No	Yes	No	Control with fertilizer	Biochar with fertilizer	3.69	3.73	0.989276
Sánchez-García_2020	N2O emissions during Brassica oleracea cultivation: Interaction of biochar with mineral and organic fertilization	Peer reviewed	Murcia	Spain	Europe	Semi-arid Mediterranean	18	275		38 ̊01′15′′N	1 ̊09′56′′W		Nitrate nitrogen rate	Soil mineral nitrogen	mg/kg	g/kg	5	Field	90	Olive tree pruning	600	High	NA	20		No	0	No	0	No	0	11.1	8.4	Sandy loam	0	25		1.09 g/cm3			No	No	Yes	No	Control no amendment	Biochar alone	0.0025	0.0053	0.471698
Sánchez-García_2020	N2O emissions during Brassica oleracea cultivation: Interaction of biochar with mineral and organic fertilization	Peer reviewed	Murcia	Spain	Europe	Semi-arid Mediterranean	18	275		38 ̊01′15′′N	1 ̊09′56′′W		Nitrate nitrogen rate	Soil mineral nitrogen	mg/kg	g/kg	5	Field	90	Olive tree pruning	600	High	NA	20		Yes	120	No	0	No	0	11.1	8.4	Sandy loam	0	25		1.09 g/cm3			No	No	Yes	No	Control with fertilizer	Biochar with fertilizer	0.1036	0.0951	1.08938
Sánchez-García_2020	N2O emissions during Brassica oleracea cultivation: Interaction of biochar with mineral and organic fertilization	Peer reviewed	Murcia	Spain	Europe	Semi-arid Mediterranean	18	275		38 ̊01′15′′N	1 ̊09′56′′W		Soil ammonium	Soil mineral nitrogen	mg/kg	g/kg	5	Field	90	Olive tree pruning	600	High	NA	20		No	0	No	0	No	0	11.1	8.4	Sandy loam	0	25		1.09 g/cm3			No	No	Yes	No	Control no amendment	Biochar alone	0.00333	0.00358	0.930168
Sánchez-García_2020	N2O emissions during Brassica oleracea cultivation: Interaction of biochar with mineral and organic fertilization	Peer reviewed	Murcia	Spain	Europe	Semi-arid Mediterranean	18	275		38 ̊01′15′′N	1 ̊09′56′′W		Soil ammonium	Soil mineral nitrogen	mg/kg	g/kg	5	Field	90	Olive tree pruning	600	High	NA	20		Yes	120	No	0	No	0	11.1	8.4	Sandy loam	0	25		1.09 g/cm3			No	No	Yes	No	Control with fertilizer	Biochar with fertilizer	0.00319	0.00345	0.924638
Zolfi-Bavariani_2016	Influence of poultry manure–derived biochars on nutrients bioavailability and chemical properties of a calcareous soil	Peer reviewed	Bushehr	Iran	Asia	NA	25	NA		29 ̊16′N	51 ̊31′E		Effective CEC	Effective CEC	mmol/kg	cmol/kg	3	Lab	150	Poultry manure	200	Low	397	56	2% w/w	No	0	No	0	No	0	7.20	7.9	Coarse loamy	0	20	400 g				No	No	No	No	Control no amendment	Biochar alone	8.702	8.149	1.06786
Zolfi-Bavariani_2016	Influence of poultry manure–derived biochars on nutrients bioavailability and chemical properties of a calcareous soil	Peer reviewed	Bushehr	Iran	Asia	NA	25	NA		29 ̊16′N	51 ̊31′E		Effective CEC	Effective CEC	mmol/kg	cmol/kg	3	Lab	150	Poultry manure	300	Low	424	56	2% w/w	No	0	No	0	No	0	7.30	7.9	Coarse loamy	0	20	400 g				No	No	No	No	Control no amendment	Biochar alone	9.255	8.149	1.13572
Zolfi-Bavariani_2016	Influence of poultry manure–derived biochars on nutrients bioavailability and chemical properties of a calcareous soil	Peer reviewed	Bushehr	Iran	Asia	NA	25	NA		29 ̊16′N	51 ̊31′E		Effective CEC	Effective CEC	mmol/kg	cmol/kg	3	Lab	150	Poultry manure	400	Low	579	56	2% w/w	No	0	No	0	No	0	9.98	7.9	Coarse loamy	0	20	400 g				No	No	No	No	Control no amendment	Biochar alone	9.319	8.149	1.14358
Zolfi-Bavariani_2016	Influence of poultry manure–derived biochars on nutrients bioavailability and chemical properties of a calcareous soil	Peer reviewed	Bushehr	Iran	Asia	NA	25	NA	Olsen P extraction method	29 ̊16′N	51 ̊31′E	Olsen P	Available P	Soil NPK availability	mg/kg	g/kg	3	Lab	150	Poultry manure	200	Low	397	56	2% w/w	No	0	No	0	No	0	7.20	7.9	Coarse loamy	0	20	400 g				No	No	No	No	Control no amendment	Biochar alone	0.106	0.00354	29.9435
Zolfi-Bavariani_2016	Influence of poultry manure–derived biochars on nutrients bioavailability and chemical properties of a calcareous soil	Peer reviewed	Bushehr	Iran	Asia	NA	25	NA	Olsen P extraction method	29 ̊16′N	51 ̊31′E	Olsen P	Available P	Soil NPK availability	mg/kg	g/kg	3	Lab	150	Poultry manure	300	Low	424	56	2% w/w	No	0	No	0	No	0	7.30	7.9	Coarse loamy	0	20	400 g				No	No	No	No	Control no amendment	Biochar alone	0.125	0.00354	35.3107
Zolfi-Bavariani_2016	Influence of poultry manure–derived biochars on nutrients bioavailability and chemical properties of a calcareous soil	Peer reviewed	Bushehr	Iran	Asia	NA	25	NA	Olsen P extraction method	29 ̊16′N	51 ̊31′E	Olsen P	Available P	Soil NPK availability	mg/kg	g/kg	3	Lab	150	Poultry manure	400	Low	579	56	2% w/w	No	0	No	0	No	0	9.98	7.9	Coarse loamy	0	20	400 g				No	No	No	No	Control no amendment	Biochar alone	0.107	0.00354	30.226
Zolfi-Bavariani_2016	Influence of poultry manure–derived biochars on nutrients bioavailability and chemical properties of a calcareous soil	Peer reviewed	Bushehr	Iran	Asia	NA	25	NA		29 ̊16′N	51 ̊31′E		Available K	Soil NPK availability	mg/kg	g/kg	3	Lab	150	Poultry manure	200	Low	397	56	2% w/w	No	0	No	0	No	0	7.20	7.9	Coarse loamy	0	20	400 g				No	No	No	No	Control no amendment	Biochar alone	0.89422	0.16445	5.43764
Zolfi-Bavariani_2016	Influence of poultry manure–derived biochars on nutrients bioavailability and chemical properties of a calcareous soil	Peer reviewed	Bushehr	Iran	Asia	NA	25	NA		29 ̊16′N	51 ̊31′E		Available K	Soil NPK availability	mg/kg	g/kg	3	Lab	150	Poultry manure	300	Low	424	56	2% w/w	No	0	No	0	No	0	7.30	7.9	Coarse loamy	0	20	400 g				No	No	No	No	Control no amendment	Biochar alone	0.97645	0.16445	5.93767
Zolfi-Bavariani_2016	Influence of poultry manure–derived biochars on nutrients bioavailability and chemical properties of a calcareous soil	Peer reviewed	Bushehr	Iran	Asia	NA	25	NA		29 ̊16′N	51 ̊31′E		Available K	Soil NPK availability	mg/kg	g/kg	3	Lab	150	Poultry manure	400	Low	579	56	2% w/w	No	0	No	0	No	0	9.98	7.9	Coarse loamy	0	20	400 g				No	No	No	No	Control no amendment	Biochar alone	1.48694	0.16445	9.0419
Agbede & Adekiya_2020	Influence of Biochar on Soil Physicochemical Properties, Erosion Potential, and Maize (Zea mays L.) Grain Yield under Sandy Soil Condition	Peer reviewed	Ondo	Nigeria	Africa	NA	28	348		7°12ʹN	5°35ʹE		Total N	Soil total NPK	%	g/kg	3	Field	730	Hardwood	580	Medium	598	10		No	0	No	0	No	0	7.62	5.6	Sandy soil	0	10		1.58 Mg/m3			No	No	No	No	Control no amendment	Biochar alone	2.2	1.5	1.46667
Agbede & Adekiya_2020	Influence of Biochar on Soil Physicochemical Properties, Erosion Potential, and Maize (Zea mays L.) Grain Yield under Sandy Soil Condition	Peer reviewed	Ondo	Nigeria	Africa	NA	28	348		7°12ʹN	5°35ʹE		Total N	Soil total NPK	%	g/kg	3	Field	730	Hardwood	580	Medium	598	20		No	0	No	0	No	0	7.62	5.6	Sandy soil	0	10		1.58 Mg/m3			No	No	No	No	Control no amendment	Biochar alone	2.6	1.5	1.73333
Agbede & Adekiya_2020	Influence of Biochar on Soil Physicochemical Properties, Erosion Potential, and Maize (Zea mays L.) Grain Yield under Sandy Soil Condition	Peer reviewed	Ondo	Nigeria	Africa	NA	28	348		7°12ʹN	5°35ʹE		Total N	Soil total NPK	%	g/kg	3	Field	730	Hardwood	580	Medium	598	30		No	0	No	0	No	0	7.62	5.6	Sandy soil	0	10		1.58 Mg/m3			No	No	No	No	Control no amendment	Biochar alone	3	1.5	2
Agbede & Adekiya_2020	Influence of Biochar on Soil Physicochemical Properties, Erosion Potential, and Maize (Zea mays L.) Grain Yield under Sandy Soil Condition	Peer reviewed	Ondo	Nigeria	Africa	NA	28	348	Bray 1 acid method	7°12ʹN	5°35ʹE	Bray 1	Available P	Soil NPK availability	mg/kg	g/kg	3	Field	730	Hardwood	580	Medium	598	10		No	0	No	0	No	0	7.62	5.6	Sandy soil	0	10		1.58 Mg/m3			No	No	No	No	Control no amendment	Biochar alone	0.0056	0.00373	1.50134
Agbede & Adekiya_2020	Influence of Biochar on Soil Physicochemical Properties, Erosion Potential, and Maize (Zea mays L.) Grain Yield under Sandy Soil Condition	Peer reviewed	Ondo	Nigeria	Africa	NA	28	348	Bray 1 acid method	7°12ʹN	5°35ʹE	Bray 1	Available P	Soil NPK availability	mg/kg	g/kg	3	Field	730	Hardwood	580	Medium	598	20		No	0	No	0	No	0	7.62	5.6	Sandy soil	0	10		1.58 Mg/m3			No	No	No	No	Control no amendment	Biochar alone	0.00642	0.00373	1.72118
Agbede & Adekiya_2020	Influence of Biochar on Soil Physicochemical Properties, Erosion Potential, and Maize (Zea mays L.) Grain Yield under Sandy Soil Condition	Peer reviewed	Ondo	Nigeria	Africa	NA	28	348	Bray 1 acid method	7°12ʹN	5°35ʹE	Bray 1	Available P	Soil NPK availability	mg/kg	g/kg	3	Field	730	Hardwood	580	Medium	598	30		No	0	No	0	No	0	7.62	5.6	Sandy soil	0	10		1.58 Mg/m3			No	No	No	No	Control no amendment	Biochar alone	0.00708	0.00373	1.89812
Agbede & Adekiya_2020	Influence of Biochar on Soil Physicochemical Properties, Erosion Potential, and Maize (Zea mays L.) Grain Yield under Sandy Soil Condition	Peer reviewed	Ondo	Nigeria	Africa	NA	28	348		7°12ʹN	5°35ʹE		Available K	Soil NPK availability	cmol/kg	g/kg	3	Field	730	Hardwood	580	Medium	598	10		No	0	No	0	No	0	7.62	5.6	Sandy soil	0	10		1.58 Mg/m3			No	No	No	No	Control no amendment	Biochar alone	0.1955	0.07038	2.77778
Agbede & Adekiya_2020	Influence of Biochar on Soil Physicochemical Properties, Erosion Potential, and Maize (Zea mays L.) Grain Yield under Sandy Soil Condition	Peer reviewed	Ondo	Nigeria	Africa	NA	28	348		7°12ʹN	5°35ʹE		Available K	Soil NPK availability	cmol/kg	g/kg	3	Field	730	Hardwood	580	Medium	598	20		No	0	No	0	No	0	7.62	5.6	Sandy soil	0	10		1.58 Mg/m3			No	No	No	No	Control no amendment	Biochar alone	0.25415	0.07038	3.61111
Agbede & Adekiya_2020	Influence of Biochar on Soil Physicochemical Properties, Erosion Potential, and Maize (Zea mays L.) Grain Yield under Sandy Soil Condition	Peer reviewed	Ondo	Nigeria	Africa	NA	28	348		7°12ʹN	5°35ʹE		Available K	Soil NPK availability	cmol/kg	g/kg	3	Field	730	Hardwood	580	Medium	598	30		No	0	No	0	No	0	7.62	5.6	Sandy soil	0	10		1.58 Mg/m3			No	No	No	No	Control no amendment	Biochar alone	0.30498	0.07038	4.33333
Agbede & Adekiya_2020	Influence of Biochar on Soil Physicochemical Properties, Erosion Potential, and Maize (Zea mays L.) Grain Yield under Sandy Soil Condition	Peer reviewed	Ondo	Nigeria	Africa	NA	28	348		7°12ʹN	5°35ʹE		Yield	Food crop yield	t/ha	t/ha	3	Field	730	Hardwood	580	Medium	598	10		No	0	No	0	No	0	7.62	5.6	Sandy soil	0	10		1.58 Mg/m3			No	No	No	No	Control no amendment	Biochar alone	2.62	1.8	1.45556
Agbede & Adekiya_2020	Influence of Biochar on Soil Physicochemical Properties, Erosion Potential, and Maize (Zea mays L.) Grain Yield under Sandy Soil Condition	Peer reviewed	Ondo	Nigeria	Africa	NA	28	348		7°12ʹN	5°35ʹE		Yield	Food crop yield	t/ha	t/ha	3	Field	730	Hardwood	580	Medium	598	20		No	0	No	0	No	0	7.62	5.6	Sandy soil	0	10		1.58 Mg/m3			No	No	No	No	Control no amendment	Biochar alone	3.01	1.8	1.67222
Agbede & Adekiya_2020	Influence of Biochar on Soil Physicochemical Properties, Erosion Potential, and Maize (Zea mays L.) Grain Yield under Sandy Soil Condition	Peer reviewed	Ondo	Nigeria	Africa	NA	28	348		7°12ʹN	5°35ʹE		Yield	Food crop yield	t/ha	t/ha	3	Field	730	Hardwood	580	Medium	598	30		No	0	No	0	No	0	7.62	5.6	Sandy soil	0	10		1.58 Mg/m3			No	No	No	No	Control no amendment	Biochar alone	3.42	1.8	1.9
Alves_2021	Biochar Amendment Effects on Microstructure Resistance of a Sandy Loam Soil Under Oscillatory Stress	Peer reviewed	Rio Grande do Sul	Brazil	South America	NA	25	NA		29.3646° S	51.6658° W		Soil ammonium	Soil mineral nitrogen	mg/kg	g/kg	3	Lab	14	Rice straw	450	Medium	439000 mg/dm3	10		No	0	No	0	No	0	10.4	4.8	Sandy loam	0	25	500 g	1.62 Mg/m3	0.0015 m3		No	No	No	No	Control no amendment	Biochar alone	0.0483	0.044	1.09773
Alves_2021	Biochar Amendment Effects on Microstructure Resistance of a Sandy Loam Soil Under Oscillatory Stress	Peer reviewed	Rio Grande do Sul	Brazil	South America	NA	25	NA		29.3646° S	51.6658° W		Soil ammonium	Soil mineral nitrogen	mg/kg	g/kg	3	Lab	14	Soybean	450	Medium	691000 mg/dm3	10		No	0	No	0	No	0	9.4	4.8	Sandy loam	0	25	500 g	1.62 Mg/m3	0.0015 m3		No	No	No	No	Control no amendment	Biochar alone	0.0484	0.044	1.1
Alves_2021	Biochar Amendment Effects on Microstructure Resistance of a Sandy Loam Soil Under Oscillatory Stress	Peer reviewed	Rio Grande do Sul	Brazil	South America	NA	25	NA		29.3646° S	51.6658° W		Soil ammonium	Soil mineral nitrogen	mg/kg	g/kg	3	Lab	28	Rice straw	450	Medium	439000 mg/dm3	10		No	0	No	0	No	0	10.4	4.8	Sandy loam	0	25	500 g	1.62 Mg/m3	0.0015 m3		No	No	No	No	Control no amendment	Biochar alone	0.051	0.0588	0.867347
Alves_2021	Biochar Amendment Effects on Microstructure Resistance of a Sandy Loam Soil Under Oscillatory Stress	Peer reviewed	Rio Grande do Sul	Brazil	South America	NA	25	NA		29.3646° S	51.6658° W		Soil ammonium	Soil mineral nitrogen	mg/kg	g/kg	3	Lab	28	Soybean	450	Medium	691000 mg/dm3	10		No	0	No	0	No	0	9.4	4.8	Sandy loam	0	25	500 g	1.62 Mg/m3	0.0015 m3		No	No	No	No	Control no amendment	Biochar alone	0.0594	0.0588	1.0102
Alves_2021	Biochar Amendment Effects on Microstructure Resistance of a Sandy Loam Soil Under Oscillatory Stress	Peer reviewed	Rio Grande do Sul	Brazil	South America	NA	25	NA		29.3646° S	51.6658° W		Soil ammonium	Soil mineral nitrogen	mg/kg	g/kg	3	Lab	42	Rice straw	450	Medium	439000 mg/dm3	10		No	0	No	0	No	0	10.4	4.8	Sandy loam	0	25	500 g	1.62 Mg/m3	0.0015 m3		No	No	No	No	Control no amendment	Biochar alone	0.0632	0.0512	1.23438
Alves_2021	Biochar Amendment Effects on Microstructure Resistance of a Sandy Loam Soil Under Oscillatory Stress	Peer reviewed	Rio Grande do Sul	Brazil	South America	NA	25	NA		29.3646° S	51.6658° W		Soil ammonium	Soil mineral nitrogen	mg/kg	g/kg	3	Lab	42	Soybean	450	Medium	691000 mg/dm3	10		No	0	No	0	No	0	9.4	4.8	Sandy loam	0	25	500 g	1.62 Mg/m3	0.0015 m3		No	No	No	No	Control no amendment	Biochar alone	0.0614	0.0512	1.19922
Alves_2021	Biochar Amendment Effects on Microstructure Resistance of a Sandy Loam Soil Under Oscillatory Stress	Peer reviewed	Rio Grande do Sul	Brazil	South America	NA	25	NA		29.3646° S	51.6658° W		Soil ammonium	Soil mineral nitrogen	mg/kg	g/kg	3	Lab	63	Rice straw	450	Medium	439000 mg/dm3	10		No	0	No	0	No	0	10.4	4.8	Sandy loam	0	25	500 g	1.62 Mg/m3	0.0015 m3		No	No	No	No	Control no amendment	Biochar alone	0.0779	0.0709	1.09873
Alves_2021	Biochar Amendment Effects on Microstructure Resistance of a Sandy Loam Soil Under Oscillatory Stress	Peer reviewed	Rio Grande do Sul	Brazil	South America	NA	25	NA		29.3646° S	51.6658° W		Soil ammonium	Soil mineral nitrogen	mg/kg	g/kg	3	Lab	63	Soybean	450	Medium	691000 mg/dm3	10		No	0	No	0	No	0	9.4	4.8	Sandy loam	0	25	500 g	1.62 Mg/m3	0.0015 m3		No	No	No	No	Control no amendment	Biochar alone	0.0849	0.0709	1.19746
Alves_2021	Biochar Amendment Effects on Microstructure Resistance of a Sandy Loam Soil Under Oscillatory Stress	Peer reviewed	Rio Grande do Sul	Brazil	South America	NA	25	NA	Mehlich-1 solution	29.3646° S	51.6658° W	Mehlich 1	P concentration	Soil total NPK	mg/kg	g/kg	3	Lab	14	Rice straw	450	Medium	439000 mg/dm3	10		No	0	No	0	No	0	10.4	4.8	Sandy loam	0	25	500 g	1.62 Mg/m3	0.0015 m3		No	No	No	No	Control no amendment	Biochar alone	0.051	0.0105	4.85714
Alves_2021	Biochar Amendment Effects on Microstructure Resistance of a Sandy Loam Soil Under Oscillatory Stress	Peer reviewed	Rio Grande do Sul	Brazil	South America	NA	25	NA	Mehlich-1 solution	29.3646° S	51.6658° W	Mehlich 1	P concentration	Soil total NPK	mg/kg	g/kg	3	Lab	14	Soybean	450	Medium	691000 mg/dm3	10		No	0	No	0	No	0	9.4	4.8	Sandy loam	0	25	500 g	1.62 Mg/m3	0.0015 m3		No	No	No	No	Control no amendment	Biochar alone	0.0519	0.0105	4.94286
Alves_2021	Biochar Amendment Effects on Microstructure Resistance of a Sandy Loam Soil Under Oscillatory Stress	Peer reviewed	Rio Grande do Sul	Brazil	South America	NA	25	NA	Mehlich-1 solution	29.3646° S	51.6658° W	Mehlich 1	P concentration	Soil total NPK	mg/kg	g/kg	3	Lab	28	Rice straw	450	Medium	439000 mg/dm3	10		No	0	No	0	No	0	10.4	4.8	Sandy loam	0	25	500 g	1.62 Mg/m3	0.0015 m3		No	No	No	No	Control no amendment	Biochar alone	0.0466	0.0076	6.13158
Alves_2021	Biochar Amendment Effects on Microstructure Resistance of a Sandy Loam Soil Under Oscillatory Stress	Peer reviewed	Rio Grande do Sul	Brazil	South America	NA	25	NA	Mehlich-1 solution	29.3646° S	51.6658° W	Mehlich 1	P concentration	Soil total NPK	mg/kg	g/kg	3	Lab	28	Soybean	450	Medium	691000 mg/dm3	10		No	0	No	0	No	0	9.4	4.8	Sandy loam	0	25	500 g	1.62 Mg/m3	0.0015 m3		No	No	No	No	Control no amendment	Biochar alone	0.0669	0.0076	8.80263
Alves_2021	Biochar Amendment Effects on Microstructure Resistance of a Sandy Loam Soil Under Oscillatory Stress	Peer reviewed	Rio Grande do Sul	Brazil	South America	NA	25	NA	Mehlich-1 solution	29.3646° S	51.6658° W	Mehlich 1	P concentration	Soil total NPK	mg/kg	g/kg	3	Lab	42	Rice straw	450	Medium	439000 mg/dm3	10		No	0	No	0	No	0	10.4	4.8	Sandy loam	0	25	500 g	1.62 Mg/m3	0.0015 m3		No	No	No	No	Control no amendment	Biochar alone	0.055	0.00771	7.13359
Alves_2021	Biochar Amendment Effects on Microstructure Resistance of a Sandy Loam Soil Under Oscillatory Stress	Peer reviewed	Rio Grande do Sul	Brazil	South America	NA	25	NA	Mehlich-1 solution	29.3646° S	51.6658° W	Mehlich 1	P concentration	Soil total NPK	mg/kg	g/kg	3	Lab	42	Soybean	450	Medium	691000 mg/dm3	10		No	0	No	0	No	0	9.4	4.8	Sandy loam	0	25	500 g	1.62 Mg/m3	0.0015 m3		No	No	No	No	Control no amendment	Biochar alone	0.0657	0.00771	8.5214
Alves_2021	Biochar Amendment Effects on Microstructure Resistance of a Sandy Loam Soil Under Oscillatory Stress	Peer reviewed	Rio Grande do Sul	Brazil	South America	NA	25	NA	Mehlich-1 solution	29.3646° S	51.6658° W	Mehlich 1	P concentration	Soil total NPK	mg/kg	g/kg	3	Lab	63	Rice straw	450	Medium	439000 mg/dm3	10		No	0	No	0	No	0	10.4	4.8	Sandy loam	0	25	500 g	1.62 Mg/m3	0.0015 m3		No	No	No	No	Control no amendment	Biochar alone	0.062	0.0177	3.50282
Alves_2021	Biochar Amendment Effects on Microstructure Resistance of a Sandy Loam Soil Under Oscillatory Stress	Peer reviewed	Rio Grande do Sul	Brazil	South America	NA	25	NA	Mehlich-1 solution	29.3646° S	51.6658° W	Mehlich 1	P concentration	Soil total NPK	mg/kg	g/kg	3	Lab	63	Soybean	450	Medium	691000 mg/dm3	10		No	0	No	0	No	0	9.4	4.8	Sandy loam	0	25	500 g	1.62 Mg/m3	0.0015 m3		No	No	No	No	Control no amendment	Biochar alone	0.0629	0.0177	3.55367
Alves_2021	Biochar Amendment Effects on Microstructure Resistance of a Sandy Loam Soil Under Oscillatory Stress	Peer reviewed	Rio Grande do Sul	Brazil	South America	NA	25	NA		29.3646° S	51.6658° W		K concentration	Soil total NPK	mg/kg	g/kg	3	Lab	14	Rice straw	450	Medium	439000 mg/dm3	10		No	0	No	0	No	0	10.4	4.8	Sandy loam	0	25	500 g	1.62 Mg/m3	0.0015 m3		No	No	No	No	Control no amendment	Biochar alone	0.34	0.0306	11.1111
Alves_2021	Biochar Amendment Effects on Microstructure Resistance of a Sandy Loam Soil Under Oscillatory Stress	Peer reviewed	Rio Grande do Sul	Brazil	South America	NA	25	NA		29.3646° S	51.6658° W		K concentration	Soil total NPK	mg/kg	g/kg	3	Lab	14	Soybean	450	Medium	691000 mg/dm3	10		No	0	No	0	No	0	9.4	4.8	Sandy loam	0	25	500 g	1.62 Mg/m3	0.0015 m3		No	No	No	No	Control no amendment	Biochar alone	0.0573	0.0306	1.87255
Alves_2021	Biochar Amendment Effects on Microstructure Resistance of a Sandy Loam Soil Under Oscillatory Stress	Peer reviewed	Rio Grande do Sul	Brazil	South America	NA	25	NA		29.3646° S	51.6658° W		K concentration	Soil total NPK	mg/kg	g/kg	3	Lab	28	Rice straw	450	Medium	439000 mg/dm3	10		No	0	No	0	No	0	10.4	4.8	Sandy loam	0	25	500 g	1.62 Mg/m3	0.0015 m3		No	No	No	No	Control no amendment	Biochar alone	0.314	0.03	10.4667
Alves_2021	Biochar Amendment Effects on Microstructure Resistance of a Sandy Loam Soil Under Oscillatory Stress	Peer reviewed	Rio Grande do Sul	Brazil	South America	NA	25	NA		29.3646° S	51.6658° W		K concentration	Soil total NPK	mg/kg	g/kg	3	Lab	28	Soybean	450	Medium	691000 mg/dm3	10		No	0	No	0	No	0	9.4	4.8	Sandy loam	0	25	500 g	1.62 Mg/m3	0.0015 m3		No	No	No	No	Control no amendment	Biochar alone	0.0573	0.03	1.91
Alves_2021	Biochar Amendment Effects on Microstructure Resistance of a Sandy Loam Soil Under Oscillatory Stress	Peer reviewed	Rio Grande do Sul	Brazil	South America	NA	25	NA		29.3646° S	51.6658° W		K concentration	Soil total NPK	mg/kg	g/kg	3	Lab	42	Rice straw	450	Medium	439000 mg/dm3	10		No	0	No	0	No	0	10.4	4.8	Sandy loam	0	25	500 g	1.62 Mg/m3	0.0015 m3		No	No	No	No	Control no amendment	Biochar alone	0.323	0.031	10.4194
Alves_2021	Biochar Amendment Effects on Microstructure Resistance of a Sandy Loam Soil Under Oscillatory Stress	Peer reviewed	Rio Grande do Sul	Brazil	South America	NA	25	NA		29.3646° S	51.6658° W		K concentration	Soil total NPK	mg/kg	g/kg	3	Lab	42	Soybean	450	Medium	691000 mg/dm3	10		No	0	No	0	No	0	9.4	4.8	Sandy loam	0	25	500 g	1.62 Mg/m3	0.0015 m3		No	No	No	No	Control no amendment	Biochar alone	0.0583	0.031	1.88065
Alves_2021	Biochar Amendment Effects on Microstructure Resistance of a Sandy Loam Soil Under Oscillatory Stress	Peer reviewed	Rio Grande do Sul	Brazil	South America	NA	25	NA		29.3646° S	51.6658° W		K concentration	Soil total NPK	mg/kg	g/kg	3	Lab	63	Rice straw	450	Medium	439000 mg/dm3	10		No	0	No	0	No	0	10.4	4.8	Sandy loam	0	25	500 g	1.62 Mg/m3	0.0015 m3		No	No	No	No	Control no amendment	Biochar alone	0.317	0.03	10.5667
Alves_2021	Biochar Amendment Effects on Microstructure Resistance of a Sandy Loam Soil Under Oscillatory Stress	Peer reviewed	Rio Grande do Sul	Brazil	South America	NA	25	NA		29.3646° S	51.6658° W		K concentration	Soil total NPK	mg/kg	g/kg	3	Lab	63	Soybean	450	Medium	691000 mg/dm3	10		No	0	No	0	No	0	9.4	4.8	Sandy loam	0	25	500 g	1.62 Mg/m3	0.0015 m3		No	No	No	No	Control no amendment	Biochar alone	0.058	0.03	1.93333
Butphu_2020	Eucalyptus biochar application enhances Ca uptake of upland rice, soil available P, exchangeable K, yield, and N use efficiency of sugarcane in a crop rotation system	Peer reviewed	Khon Kaen	Thailand	Asia	NA	22	200		16.210982 N	102.815315 E		Total N	Soil total NPK	kg/ha	g/kg	4	Field	280	Eucalyptus trees	350	Low	718	3.1		No	0	No	0	No	0	6.7	5.4	Sandy soil	0	15					Yes	No	No	No	Control no amendment	Biochar alone	0.0563464	0.0517929	1.08792
Butphu_2020	Eucalyptus biochar application enhances Ca uptake of upland rice, soil available P, exchangeable K, yield, and N use efficiency of sugarcane in a crop rotation system	Peer reviewed	Khon Kaen	Thailand	Asia	NA	22	200		16.210982 N	102.815315 E		Total N	Soil total NPK	kg/ha	g/kg	4	Field	280	Eucalyptus trees	350	Low	718	6.2		No	0	No	0	No	0	6.7	5.4	Sandy soil	0	15					Yes	No	No	No	Control no amendment	Biochar alone	0.06585	0.0517929	1.27141
Butphu_2020	Eucalyptus biochar application enhances Ca uptake of upland rice, soil available P, exchangeable K, yield, and N use efficiency of sugarcane in a crop rotation system	Peer reviewed	Khon Kaen	Thailand	Asia	NA	22	200		16.210982 N	102.815315 E		N content	Soil total NPK	kg/ha	g/kg	4	Field	280	Eucalyptus trees	350	Low	718	3.1		No	0	No	0	No	0	6.7	5.4	Sandy soil	0	15					Yes	No	No	No	Control no amendment	Biochar alone	0.0780536	0.0837321	0.932182
Butphu_2020	Eucalyptus biochar application enhances Ca uptake of upland rice, soil available P, exchangeable K, yield, and N use efficiency of sugarcane in a crop rotation system	Peer reviewed	Khon Kaen	Thailand	Asia	NA	22	200		16.210982 N	102.815315 E		N content	Soil total NPK	kg/ha	g/kg	4	Field	280	Eucalyptus trees	350	Low	718	6.2		No	0	No	0	No	0	6.7	5.4	Sandy soil	0	15					Yes	No	No	No	Control no amendment	Biochar alone	0.141911	0.0837321	1.69482
Butphu_2020	Eucalyptus biochar application enhances Ca uptake of upland rice, soil available P, exchangeable K, yield, and N use efficiency of sugarcane in a crop rotation system	Peer reviewed	Khon Kaen	Thailand	Asia	NA	22	200		16.210982 N	102.815315 E		Plant P content	Plant nutrient level	kg/ha	g/kg	4	Field	280	Eucalyptus trees	350	Low	718	3.1		No	0	No	0	No	0	6.7	5.4	Sandy soil	0	15					Yes	No	No	No	Control no amendment	Biochar alone	0.01845	0.0134786	1.36884
Butphu_2020	Eucalyptus biochar application enhances Ca uptake of upland rice, soil available P, exchangeable K, yield, and N use efficiency of sugarcane in a crop rotation system	Peer reviewed	Khon Kaen	Thailand	Asia	NA	22	200		16.210982 N	102.815315 E		Plant P content	Plant nutrient level	kg/ha	g/kg	4	Field	280	Eucalyptus trees	350	Low	718	6.2		No	0	No	0	No	0	6.7	5.4	Sandy soil	0	15					Yes	No	No	No	Control no amendment	Biochar alone	0.0269679	0.0134786	2.00079
Butphu_2020	Eucalyptus biochar application enhances Ca uptake of upland rice, soil available P, exchangeable K, yield, and N use efficiency of sugarcane in a crop rotation system	Peer reviewed	Khon Kaen	Thailand	Asia	NA	22	200		16.210982 N	102.815315 E		Plant K content	Plant nutrient level	kg/ha	g/kg	4	Field	280	Eucalyptus trees	350	Low	718	3.1		No	0	No	0	No	0	6.7	5.4	Sandy soil	0	15					Yes	No	No	No	Control no amendment	Biochar alone	0.134818	0.117782	1.14464
Butphu_2020	Eucalyptus biochar application enhances Ca uptake of upland rice, soil available P, exchangeable K, yield, and N use efficiency of sugarcane in a crop rotation system	Peer reviewed	Khon Kaen	Thailand	Asia	NA	22	200		16.210982 N	102.815315 E		Plant K content	Plant nutrient level	kg/ha	g/kg	4	Field	280	Eucalyptus trees	350	Low	718	6.2		No	0	No	0	No	0	6.7	5.4	Sandy soil	0	15					Yes	No	No	No	Control no amendment	Biochar alone	0.266079	0.117782	2.25907
Butphu_2020	Eucalyptus biochar application enhances Ca uptake of upland rice, soil available P, exchangeable K, yield, and N use efficiency of sugarcane in a crop rotation system	Peer reviewed	Khon Kaen	Thailand	Asia	NA	22	200		16.210982 N	102.815315 E		Potential CEC	Potential CEC	cmol/kg	cmol/kg	4	Field	280	Eucalyptus trees	350	Low	718	3.1		No	0	No	0	No	0	6.7	5.4	Sandy soil	0	15					Yes	No	No	No	Control no amendment	Biochar alone	3.43	3.69	0.929539
Butphu_2020	Eucalyptus biochar application enhances Ca uptake of upland rice, soil available P, exchangeable K, yield, and N use efficiency of sugarcane in a crop rotation system	Peer reviewed	Khon Kaen	Thailand	Asia	NA	22	200		16.210982 N	102.815315 E		Potential CEC	Potential CEC	cmol/kg	cmol/kg	4	Field	280	Eucalyptus trees	350	Low	718	6.2		No	0	No	0	No	0	6.7	5.4	Sandy soil	0	15					Yes	No	No	No	Control no amendment	Biochar alone	4.07	3.69	1.10298
Butphu_2020	Eucalyptus biochar application enhances Ca uptake of upland rice, soil available P, exchangeable K, yield, and N use efficiency of sugarcane in a crop rotation system	Peer reviewed	Khon Kaen	Thailand	Asia	NA	22	200	Bray II extraction	16.210982 N	102.815315 E	Bray 1	Available P	Soil NPK availability	mg/kg	g/kg	4	Field	280	Eucalyptus trees	350	Low	718	3.1		No	0	No	0	No	0	6.7	5.4	Sandy soil	0	15					Yes	No	No	No	Control no amendment	Biochar alone	0.02334	0.02444	0.954992
Butphu_2020	Eucalyptus biochar application enhances Ca uptake of upland rice, soil available P, exchangeable K, yield, and N use efficiency of sugarcane in a crop rotation system	Peer reviewed	Khon Kaen	Thailand	Asia	NA	22	200	Bray II extraction	16.210982 N	102.815315 E	Bray 1	Available P	Soil NPK availability	mg/kg	g/kg	4	Field	280	Eucalyptus trees	350	Low	718	6.2		No	0	No	0	No	0	6.7	5.4	Sandy soil	0	15					Yes	No	No	No	Control no amendment	Biochar alone	0.02594	0.02444	1.06137
Butphu_2020	Eucalyptus biochar application enhances Ca uptake of upland rice, soil available P, exchangeable K, yield, and N use efficiency of sugarcane in a crop rotation system	Peer reviewed	Khon Kaen	Thailand	Asia	NA	22	200		16.210982 N	102.815315 E		Available K	Soil NPK availability	g/kg	g/kg	4	Field	280	Eucalyptus trees	350	Low	718	3.1		No	0	No	0	No	0	6.7	5.4	Sandy soil	0	15					Yes	No	No	No	Control no amendment	Biochar alone	0.017	0.0184	0.923913
Butphu_2020	Eucalyptus biochar application enhances Ca uptake of upland rice, soil available P, exchangeable K, yield, and N use efficiency of sugarcane in a crop rotation system	Peer reviewed	Khon Kaen	Thailand	Asia	NA	22	200		16.210982 N	102.815315 E		Available K	Soil NPK availability	g/kg	g/kg	4	Field	280	Eucalyptus trees	350	Low	718	6.2		No	0	No	0	No	0	6.7	5.4	Sandy soil	0	15					Yes	No	No	No	Control no amendment	Biochar alone	0.02114	0.0184	1.14891
Cayuela_2010	Bioenergy by-products as soil amendments? Implications for carbon sequestration and greenhouse gas emissions	Peer reviewed	Wageningen	Netherlands	Europe	NA	20	NA		511590 N	51390 E		Soil ammonium	Soil mineral nitrogen	mg/kg	g/kg	5	Lab	7	Green waste	550	Medium	863	0.15	0.15	No	0	No	0	No	0	6.6	5	Sandy soil	10	30	500 g		1 litre		No	No	No	No	Control no amendment	Biochar alone	0.0006	0.0007	0.857143
Cayuela_2010	Bioenergy by-products as soil amendments? Implications for carbon sequestration and greenhouse gas emissions	Peer reviewed	Wageningen	Netherlands	Europe	NA	20	NA		511590 N	51390 E		Soil ammonium	Soil mineral nitrogen	mg/kg	g/kg	5	Lab	7	Poultry manure	550	Medium	370	0.15	0.15	No	0	No	0	No	0	10.3	5	Sandy soil	10	30	500 g		1 litre		No	No	No	No	Control no amendment	Biochar alone	0.0005	0.0007	0.714286
Cayuela_2010	Bioenergy by-products as soil amendments? Implications for carbon sequestration and greenhouse gas emissions	Peer reviewed	Wageningen	Netherlands	Europe	NA	20	NA		511590 N	51390 E		Soil ammonium	Soil mineral nitrogen	mg/kg	g/kg	5	Lab	15	Green waste	550	Medium	424	0.15	0.15	No	0	No	0	No	0	6.6	5	Sandy soil	10	30	500 g		1 litre		No	No	No	No	Control no amendment	Biochar alone	0.00041	0.0004	1.025
Cayuela_2010	Bioenergy by-products as soil amendments? Implications for carbon sequestration and greenhouse gas emissions	Peer reviewed	Wageningen	Netherlands	Europe	NA	20	NA		511590 N	51390 E		Soil ammonium	Soil mineral nitrogen	mg/kg	g/kg	5	Lab	15	Poultry manure	550	Medium	579	0.15	0.15	No	0	No	0	No	0	10.3	5	Sandy soil	10	30	500 g		1 litre		No	No	No	No	Control no amendment	Biochar alone	0.0003	0.0004	0.75
Cayuela_2010	Bioenergy by-products as soil amendments? Implications for carbon sequestration and greenhouse gas emissions	Peer reviewed	Wageningen	Netherlands	Europe	NA	20	NA		511590 N	51390 E		Soil ammonium	Soil mineral nitrogen	mg/kg	g/kg	5	Lab	60	Green waste	550	Medium	863	0.15	0.15	No	0	No	0	No	0	6.6	5	Sandy soil	10	30	500 g		1 litre		No	No	No	No	Control no amendment	Biochar alone	0.00031	0.0003	1.03333
Cayuela_2010	Bioenergy by-products as soil amendments? Implications for carbon sequestration and greenhouse gas emissions	Peer reviewed	Wageningen	Netherlands	Europe	NA	20	NA		511590 N	51390 E		Soil ammonium	Soil mineral nitrogen	mg/kg	g/kg	5	Lab	60	Poultry manure	550	Medium	370	0.15	0.15	No	0	No	0	No	0	10.3	5	Sandy soil	10	30	500 g		1 litre		No	No	No	No	Control no amendment	Biochar alone	0.00031	0.0003	1.03333
Foster_2016	Biochar and manure amendments impact soil nutrients and microbial enzymatic activities in a semi-arid irrigated maize cropping system	Peer reviewed	Fort Collins	USA	North America	Semi-arid	16.3	272		40.59° N	105.14° W		Soil Nitrate nitrogen	Soil mineral nitrogen	µg/g	g/kg	4	Field	730	Pine wood	700	High	727	30		No	0	No	0	No	0	9.2	8.7	Sandy clay loam	0	15		1.3 g/cm3			Yes	No	Yes	Yes	Control no amendment	Biochar alone	0.06429	0.07528	0.854012
Foster_2016	Biochar and manure amendments impact soil nutrients and microbial enzymatic activities in a semi-arid irrigated maize cropping system	Peer reviewed	Fort Collins	USA	North America	Semi-arid	16.3	272		40.59° N	105.14° W		Extractable ammonium	Soil mineral nitrogen	µg/g	g/kg	4	Field	730	Pine wood	700	High	727	30		No	0	No	0	No	0	9.2	8.7	Sandy clay loam	0	15		1.3 g/cm3			Yes	No	Yes	Yes	Control no amendment	Biochar alone	0.0028	0.00265	1.0566
Foster_2016	Biochar and manure amendments impact soil nutrients and microbial enzymatic activities in a semi-arid irrigated maize cropping system	Peer reviewed	Fort Collins	USA	North America	Semi-arid	16.3	272		40.59° N	105.14° W		Total N	Soil total NPK	%	g/kg	4	Field	730	Pine wood	700	High	727	30		No	0	No	0	No	0	9.2	8.7	Sandy clay loam	0	15		1.3 g/cm3			Yes	No	Yes	Yes	Control no amendment	Biochar alone	4.21	4.2	1.00238
Foster_2016	Biochar and manure amendments impact soil nutrients and microbial enzymatic activities in a semi-arid irrigated maize cropping system	Peer reviewed	Fort Collins	USA	North America	Semi-arid	16.3	272	Bray 1 acid method	40.59° N	105.14° W	Bray 1	Available P	Soil NPK availability	ppm	g/kg	4	Field	730	Pine wood	700	High	727	30		No	0	No	0	No	0	9.2	8.7	Sandy clay loam	0	15		1.3 g/cm3			Yes	No	Yes	Yes	Control no amendment	Biochar alone	0.02976	0.02583	1.15215
Foster_2016	Biochar and manure amendments impact soil nutrients and microbial enzymatic activities in a semi-arid irrigated maize cropping system	Peer reviewed	Fort Collins	USA	North America	Semi-arid	16.3	272		40.59° N	105.14° W		Available N	Soil NPK availability	µg/kg	g/kg	4	Field	730	Pine wood	700	High	727	30		No	0	No	0	No	0	9.2	8.7	Sandy clay loam	0	15		1.3 g/cm3			Yes	No	Yes	Yes	Control no amendment	Biochar alone	0.03175	0.03997	0.794346
Foster_2016	Biochar and manure amendments impact soil nutrients and microbial enzymatic activities in a semi-arid irrigated maize cropping system	Peer reviewed	Fort Collins	USA	North America	Semi-arid	16.3	272		40.59° N	105.14° W		Yield	Food crop yield	Mg/ha	t/ha	4	Field	730	Pine wood	700	High	727	30		No	0	No	0	No	0	9.2	8.7	Sandy clay loam	0	15		1.3 g/cm3			Yes	No	Yes	Yes	Control no amendment	Biochar alone	12.2	10.52	1.1597
Futa_2020	Effect of Natural Aging of Biochar on Soil Enzymatic Activity and Physicochemical Properties in Long-Term Field Experiment	Peer reviewed	Bezek	Poland	Europe	NA	NA	NA		51 19 N	23 25 E		Total N	Soil total NPK	g/kg	g/kg	3	Field	1440	Wheat straw	650	High	538.7	10		No	0	No	0	No	0	NA	5.38	Loamy sand	0	25					Yes	No	No	No	Control no amendment	Biochar alone	0.56	0.47	1.19149
Futa_2020	Effect of Natural Aging of Biochar on Soil Enzymatic Activity and Physicochemical Properties in Long-Term Field Experiment	Peer reviewed	Bezek	Poland	Europe	NA	NA	NA		51 19 N	23 25 E		Total N	Soil total NPK	g/kg	g/kg	3	Field	1440	Wheat straw	650	High	538.7	20		No	0	No	0	No	0	NA	5.38	Loamy sand	0	25					Yes	No	No	No	Control no amendment	Biochar alone	0.64	0.47	1.3617
Futa_2020	Effect of Natural Aging of Biochar on Soil Enzymatic Activity and Physicochemical Properties in Long-Term Field Experiment	Peer reviewed	Bezek	Poland	Europe	NA	NA	NA		51 19 N	23 25 E		Total N	Soil total NPK	g/kg	g/kg	3	Field	1440	Wheat straw	650	High	538.7	30		No	0	No	0	No	0	NA	5.38	Loamy sand	0	25					Yes	No	No	No	Control no amendment	Biochar alone	0.69	0.47	1.46809
Futa_2020	Effect of Natural Aging of Biochar on Soil Enzymatic Activity and Physicochemical Properties in Long-Term Field Experiment	Peer reviewed	Bezek	Poland	Europe	NA	NA	NA		51 19 N	23 25 E		Total N	Soil total NPK	g/kg	g/kg	3	Field	1800	Wheat straw	650	High	538.7	10		No	0	No	0	No	0	NA	5.38	Loamy sand	0	25					Yes	No	No	No	Control no amendment	Biochar alone	0.63	0.46	1.36957
Futa_2020	Effect of Natural Aging of Biochar on Soil Enzymatic Activity and Physicochemical Properties in Long-Term Field Experiment	Peer reviewed	Bezek	Poland	Europe	NA	NA	NA		51 19 N	23 25 E		Total N	Soil total NPK	g/kg	g/kg	3	Field	1800	Wheat straw	650	High	538.7	20		No	0	No	0	No	0	NA	5.38	Loamy sand	0	25					Yes	No	No	No	Control no amendment	Biochar alone	0.68	0.46	1.47826
Futa_2020	Effect of Natural Aging of Biochar on Soil Enzymatic Activity and Physicochemical Properties in Long-Term Field Experiment	Peer reviewed	Bezek	Poland	Europe	NA	NA	NA		51 19 N	23 25 E		Total N	Soil total NPK	g/kg	g/kg	3	Field	1800	Wheat straw	650	High	538.7	30		No	0	No	0	No	0	NA	5.38	Loamy sand	0	25					Yes	No	No	No	Control no amendment	Biochar alone	0.71	0.46	1.54348
Futa_2020	Effect of Natural Aging of Biochar on Soil Enzymatic Activity and Physicochemical Properties in Long-Term Field Experiment	Peer reviewed	Bezek	Poland	Europe	NA	NA	NA		51 19 N	23 25 E		Total N	Soil total NPK	g/kg	g/kg	3	Field	2160	Wheat straw	650	High	538.7	10		No	0	No	0	No	0	NA	5.38	Loamy sand	0	25					Yes	No	No	No	Control no amendment	Biochar alone	0.65	0.47	1.38298
Futa_2020	Effect of Natural Aging of Biochar on Soil Enzymatic Activity and Physicochemical Properties in Long-Term Field Experiment	Peer reviewed	Bezek	Poland	Europe	NA	NA	NA		51 19 N	23 25 E		Total N	Soil total NPK	g/kg	g/kg	3	Field	2160	Wheat straw	650	High	538.7	20		No	0	No	0	No	0	NA	5.38	Loamy sand	0	25					Yes	No	No	No	Control no amendment	Biochar alone	0.7	0.47	1.48936
Futa_2020	Effect of Natural Aging of Biochar on Soil Enzymatic Activity and Physicochemical Properties in Long-Term Field Experiment	Peer reviewed	Bezek	Poland	Europe	NA	NA	NA		51 19 N	23 25 E		Total N	Soil total NPK	g/kg	g/kg	3	Field	2160	Wheat straw	650	High	538.7	30		No	0	No	0	No	0	NA	5.38	Loamy sand	0	25					Yes	No	No	No	Control no amendment	Biochar alone	0.74	0.47	1.57447
Futa_2020	Effect of Natural Aging of Biochar on Soil Enzymatic Activity and Physicochemical Properties in Long-Term Field Experiment	Peer reviewed	Bezek	Poland	Europe	NA	NA	NA		51 19 N	23 25 E		Soil ammonium content	Soil mineral nitrogen	mg/kg	g/kg	3	Field	1440	Wheat straw	650	High	538.7	10		No	0	No	0	No	0	NA	5.38	Loamy sand	0	25					Yes	No	No	No	Control no amendment	Biochar alone	0.01367	0.01617	0.845393
Futa_2020	Effect of Natural Aging of Biochar on Soil Enzymatic Activity and Physicochemical Properties in Long-Term Field Experiment	Peer reviewed	Bezek	Poland	Europe	NA	NA	NA		51 19 N	23 25 E		Soil ammonium content	Soil mineral nitrogen	mg/kg	g/kg	3	Field	1440	Wheat straw	650	High	538.7	20		No	0	No	0	No	0	NA	5.38	Loamy sand	0	25					Yes	No	No	No	Control no amendment	Biochar alone	0.01054	0.01617	0.651824
Futa_2020	Effect of Natural Aging of Biochar on Soil Enzymatic Activity and Physicochemical Properties in Long-Term Field Experiment	Peer reviewed	Bezek	Poland	Europe	NA	NA	NA		51 19 N	23 25 E		Soil ammonium content	Soil mineral nitrogen	mg/kg	g/kg	3	Field	1440	Wheat straw	650	High	538.7	30		No	0	No	0	No	0	NA	5.38	Loamy sand	0	25					Yes	No	No	No	Control no amendment	Biochar alone	0.00916	0.01617	0.566481
Futa_2020	Effect of Natural Aging of Biochar on Soil Enzymatic Activity and Physicochemical Properties in Long-Term Field Experiment	Peer reviewed	Bezek	Poland	Europe	NA	NA	NA		51 19 N	23 25 E		Soil ammonium content	Soil mineral nitrogen	mg/kg	g/kg	3	Field	1800	Wheat straw	650	High	538.7	10		No	0	No	0	No	0	NA	5.38	Loamy sand	0	25					Yes	No	No	No	Control no amendment	Biochar alone	0.0093	0.01168	0.796233
Futa_2020	Effect of Natural Aging of Biochar on Soil Enzymatic Activity and Physicochemical Properties in Long-Term Field Experiment	Peer reviewed	Bezek	Poland	Europe	NA	NA	NA		51 19 N	23 25 E		Soil ammonium content	Soil mineral nitrogen	mg/kg	g/kg	3	Field	1800	Wheat straw	650	High	538.7	20		No	0	No	0	No	0	NA	5.38	Loamy sand	0	25					Yes	No	No	No	Control no amendment	Biochar alone	0.00459	0.01168	0.392979
Futa_2020	Effect of Natural Aging of Biochar on Soil Enzymatic Activity and Physicochemical Properties in Long-Term Field Experiment	Peer reviewed	Bezek	Poland	Europe	NA	NA	NA		51 19 N	23 25 E		Soil ammonium content	Soil mineral nitrogen	mg/kg	g/kg	3	Field	1800	Wheat straw	650	High	538.7	30		No	0	No	0	No	0	NA	5.38	Loamy sand	0	25					Yes	No	No	No	Control no amendment	Biochar alone	0.00301	0.01168	0.257705
Futa_2020	Effect of Natural Aging of Biochar on Soil Enzymatic Activity and Physicochemical Properties in Long-Term Field Experiment	Peer reviewed	Bezek	Poland	Europe	NA	NA	NA		51 19 N	23 25 E		Soil ammonium content	Soil mineral nitrogen	mg/kg	g/kg	3	Field	2160	Wheat straw	650	High	538.7	10		No	0	No	0	No	0	NA	5.38	Loamy sand	0	25					Yes	No	No	No	Control no amendment	Biochar alone	0.00865	0.01086	0.796501
Futa_2020	Effect of Natural Aging of Biochar on Soil Enzymatic Activity and Physicochemical Properties in Long-Term Field Experiment	Peer reviewed	Bezek	Poland	Europe	NA	NA	NA		51 19 N	23 25 E		Soil ammonium content	Soil mineral nitrogen	mg/kg	g/kg	3	Field	2160	Wheat straw	650	High	538.7	20		No	0	No	0	No	0	NA	5.38	Loamy sand	0	25					Yes	No	No	No	Control no amendment	Biochar alone	0.00394	0.01086	0.362799
Futa_2020	Effect of Natural Aging of Biochar on Soil Enzymatic Activity and Physicochemical Properties in Long-Term Field Experiment	Peer reviewed	Bezek	Poland	Europe	NA	NA	NA		51 19 N	23 25 E		Soil ammonium content	Soil mineral nitrogen	mg/kg	g/kg	3	Field	2160	Wheat straw	650	High	538.7	30		No	0	No	0	No	0	NA	5.38	Loamy sand	0	25					Yes	No	No	No	Control no amendment	Biochar alone	0.00207	0.01086	0.190608
Futa_2020	Effect of Natural Aging of Biochar on Soil Enzymatic Activity and Physicochemical Properties in Long-Term Field Experiment	Peer reviewed	Bezek	Poland	Europe	NA	NA	NA		51 19 N	23 25 E		Nitrate nitrogen rate	Soil mineral nitrogen	mg/kg	g/kg	3	Field	1440	Wheat straw	650	High	538.7	10		No	0	No	0	No	0	NA	5.38	Loamy sand	0	25					Yes	No	No	No	Control no amendment	Biochar alone	0.06924	0.05753	1.20355
Futa_2020	Effect of Natural Aging of Biochar on Soil Enzymatic Activity and Physicochemical Properties in Long-Term Field Experiment	Peer reviewed	Bezek	Poland	Europe	NA	NA	NA		51 19 N	23 25 E		Nitrate nitrogen rate	Soil mineral nitrogen	mg/kg	g/kg	3	Field	1440	Wheat straw	650	High	538.7	20		No	0	No	0	No	0	NA	5.38	Loamy sand	0	25					Yes	No	No	No	Control no amendment	Biochar alone	0.08081	0.05753	1.40466
Futa_2020	Effect of Natural Aging of Biochar on Soil Enzymatic Activity and Physicochemical Properties in Long-Term Field Experiment	Peer reviewed	Bezek	Poland	Europe	NA	NA	NA		51 19 N	23 25 E		Nitrate nitrogen rate	Soil mineral nitrogen	mg/kg	g/kg	3	Field	1440	Wheat straw	650	High	538.7	30		No	0	No	0	No	0	NA	5.38	Loamy sand	0	25					Yes	No	No	No	Control no amendment	Biochar alone	0.07762	0.05753	1.34921
Futa_2020	Effect of Natural Aging of Biochar on Soil Enzymatic Activity and Physicochemical Properties in Long-Term Field Experiment	Peer reviewed	Bezek	Poland	Europe	NA	NA	NA		51 19 N	23 25 E		Nitrate nitrogen rate	Soil mineral nitrogen	mg/kg	g/kg	3	Field	1800	Wheat straw	650	High	538.7	10		No	0	No	0	No	0	NA	5.38	Loamy sand	0	25					Yes	No	No	No	Control no amendment	Biochar alone	0.09044	0.07481	1.20893
Futa_2020	Effect of Natural Aging of Biochar on Soil Enzymatic Activity and Physicochemical Properties in Long-Term Field Experiment	Peer reviewed	Bezek	Poland	Europe	NA	NA	NA		51 19 N	23 25 E		Nitrate nitrogen rate	Soil mineral nitrogen	mg/kg	g/kg	3	Field	1800	Wheat straw	650	High	538.7	20		No	0	No	0	No	0	NA	5.38	Loamy sand	0	25					Yes	No	No	No	Control no amendment	Biochar alone	0.10132	0.07481	1.35436
Futa_2020	Effect of Natural Aging of Biochar on Soil Enzymatic Activity and Physicochemical Properties in Long-Term Field Experiment	Peer reviewed	Bezek	Poland	Europe	NA	NA	NA		51 19 N	23 25 E		Nitrate nitrogen rate	Soil mineral nitrogen	mg/kg	g/kg	3	Field	1800	Wheat straw	650	High	538.7	30		No	0	No	0	No	0	NA	5.38	Loamy sand	0	25					Yes	No	No	No	Control no amendment	Biochar alone	0.09285	0.07481	1.24114
Futa_2020	Effect of Natural Aging of Biochar on Soil Enzymatic Activity and Physicochemical Properties in Long-Term Field Experiment	Peer reviewed	Bezek	Poland	Europe	NA	NA	NA		51 19 N	23 25 E		Nitrate nitrogen rate	Soil mineral nitrogen	mg/kg	g/kg	3	Field	2160	Wheat straw	650	High	538.7	10		No	0	No	0	No	0	NA	5.38	Loamy sand	0	25					Yes	No	No	No	Control no amendment	Biochar alone	0.13131	0.12129	1.08261
Futa_2020	Effect of Natural Aging of Biochar on Soil Enzymatic Activity and Physicochemical Properties in Long-Term Field Experiment	Peer reviewed	Bezek	Poland	Europe	NA	NA	NA		51 19 N	23 25 E		Nitrate nitrogen rate	Soil mineral nitrogen	mg/kg	g/kg	3	Field	2160	Wheat straw	650	High	538.7	20		No	0	No	0	No	0	NA	5.38	Loamy sand	0	25					Yes	No	No	No	Control no amendment	Biochar alone	0.19089	0.12129	1.57383
Futa_2020	Effect of Natural Aging of Biochar on Soil Enzymatic Activity and Physicochemical Properties in Long-Term Field Experiment	Peer reviewed	Bezek	Poland	Europe	NA	NA	NA		51 19 N	23 25 E		Nitrate nitrogen rate	Soil mineral nitrogen	mg/kg	g/kg	3	Field	2160	Wheat straw	650	High	538.7	30		No	0	No	0	No	0	NA	5.38	Loamy sand	0	25					Yes	No	No	No	Control no amendment	Biochar alone	0.14289	0.12129	1.17809
Gao_2020	Effects of long-term biochar and biochar-based fertilizer application on brown earth soil bacterial communities	Peer reviewed	Liaoning	China	Asia	Semi-humid	7.6	547		40◦ 48′ N	123◦ 33′ E		Total N	Soil total NPK	g/kg	g/kg	5	Field	2190	Corn stalk	500	Medium	333.2	0.225		No	0	No	0	No	0	9.31	6.27	Sandy soil	0	20					No	No	No	No	Control no amendment	Biochar alone	1.05	0.91	1.15385
Gao_2020	Effects of long-term biochar and biochar-based fertilizer application on brown earth soil bacterial communities	Peer reviewed	Liaoning	China	Asia	Semi-humid	7.6	547		40◦ 48′ N	123◦ 33′ E		Total N	Soil total NPK	g/kg	g/kg	5	Field	2190	Corn stalk	500	Medium	333.2	0.75		No	0	No	0	No	0	9.31	6.27	Sandy soil	0	20					No	No	No	No	Control no amendment	Biochar alone	1.08	0.91	1.18681
Gao_2020	Effects of long-term biochar and biochar-based fertilizer application on brown earth soil bacterial communities	Peer reviewed	Liaoning	China	Asia	Semi-humid	7.6	547		40◦ 48′ N	123◦ 33′ E		Total N	Soil total NPK	g/kg	g/kg	5	Field	2190	Corn stalk	500	Medium	333.2	0.75		Yes	83	No	0	No	0	9.31	6.27	Sandy soil	0	20					No	No	No	No	Control with fertilizer	Biochar with fertilizer	1.07	1.02	1.04902
Gao_2020	Effects of long-term biochar and biochar-based fertilizer application on brown earth soil bacterial communities	Peer reviewed	Liaoning	China	Asia	Semi-humid	7.6	547		40◦ 48′ N	123◦ 33′ E		Available N	Soil NPK availability	mg/kg	g/kg	5	Field	2190	Corn stalk	500	Medium	333.2	0.225		No	0	No	0	No	0	9.31	6.27	Sandy soil	0	20					No	No	No	No	Control no amendment	Biochar alone	0.0701	0.0465	1.50753
Gao_2020	Effects of long-term biochar and biochar-based fertilizer application on brown earth soil bacterial communities	Peer reviewed	Liaoning	China	Asia	Semi-humid	7.6	547		40◦ 48′ N	123◦ 33′ E		Available N	Soil NPK availability	mg/kg	g/kg	5	Field	2190	Corn stalk	500	Medium	333.2	0.75		No	0	No	0	No	0	9.31	6.27	Sandy soil	0	20					No	No	No	No	Control no amendment	Biochar alone	0.0746	0.0465	1.6043
Gao_2020	Effects of long-term biochar and biochar-based fertilizer application on brown earth soil bacterial communities	Peer reviewed	Liaoning	China	Asia	Semi-humid	7.6	547		40◦ 48′ N	123◦ 33′ E		Available N	Soil NPK availability	mg/kg	g/kg	5	Field	2190	Corn stalk	500	Medium	333.2	0.75		Yes	83	No	0	No	0	9.31	6.27	Sandy soil	0	20					No	No	No	No	Control with fertilizer	Biochar with fertilizer	0.0781	0.0808	0.966584
Gao_2020	Effects of long-term biochar and biochar-based fertilizer application on brown earth soil bacterial communities	Peer reviewed	Liaoning	China	Asia	Semi-humid	7.6	547	Sodium bicarbonate method	40◦ 48′ N	123◦ 33′ E	Sodium bicarbonate	Available P	Soil NPK availability	mg/kg	g/kg	5	Field	2190	Corn stalk	500	Medium	333.2	0.225		No	0	No	0	No	0	9.31	6.27	Sandy soil	0	20					No	No	No	No	Control no amendment	Biochar alone	0.0136	0.0098	1.38776
Gao_2020	Effects of long-term biochar and biochar-based fertilizer application on brown earth soil bacterial communities	Peer reviewed	Liaoning	China	Asia	Semi-humid	7.6	547	Sodium bicarbonate method	40◦ 48′ N	123◦ 33′ E	Sodium bicarbonate	Available P	Soil NPK availability	mg/kg	g/kg	5	Field	2190	Corn stalk	500	Medium	333.2	0.75		No	0	No	0	No	0	9.31	6.27	Sandy soil	0	20					No	No	No	No	Control no amendment	Biochar alone	0.0164	0.0098	1.67347
Gao_2020	Effects of long-term biochar and biochar-based fertilizer application on brown earth soil bacterial communities	Peer reviewed	Liaoning	China	Asia	Semi-humid	7.6	547	Sodium bicarbonate method	40◦ 48′ N	123◦ 33′ E	Sodium bicarbonate	Available P	Soil NPK availability	mg/kg	g/kg	5	Field	2190	Corn stalk	500	Medium	333.2	0.75		Yes	83	No	0	No	0	9.31	6.27	Sandy soil	0	20					No	No	No	No	Control with fertilizer	Biochar with fertilizer	0.0303	0.0274	1.10584
Gao_2020	Effects of long-term biochar and biochar-based fertilizer application on brown earth soil bacterial communities	Peer reviewed	Liaoning	China	Asia	Semi-humid	7.6	547		40◦ 48′ N	123◦ 33′ E		Available K	Soil NPK availability	mg/kg	g/kg	5	Field	2190	Corn stalk	500	Medium	333.2	0.225		No	0	No	0	No	0	9.31	6.27	Sandy soil	0	20					No	No	No	No	Control no amendment	Biochar alone	0.0737	0.0617	1.19449
Gao_2020	Effects of long-term biochar and biochar-based fertilizer application on brown earth soil bacterial communities	Peer reviewed	Liaoning	China	Asia	Semi-humid	7.6	547		40◦ 48′ N	123◦ 33′ E		Available K	Soil NPK availability	mg/kg	g/kg	5	Field	2190	Corn stalk	500	Medium	333.2	0.75		No	0	No	0	No	0	9.31	6.27	Sandy soil	0	20					No	No	No	No	Control no amendment	Biochar alone	0.0775	0.0617	1.25608
Gao_2020	Effects of long-term biochar and biochar-based fertilizer application on brown earth soil bacterial communities	Peer reviewed	Liaoning	China	Asia	Semi-humid	7.6	547		40◦ 48′ N	123◦ 33′ E		Available K	Soil NPK availability	mg/kg	g/kg	5	Field	2190	Corn stalk	500	Medium	333.2	0.75		Yes	83	No	0	No	0	9.31	6.27	Sandy soil	0	20					No	No	No	No	Control with fertilizer	Biochar with fertilizer	0.1015	0.0922	1.10087
Gao_2020	Effects of long-term biochar and biochar-based fertilizer application on brown earth soil bacterial communities	Peer reviewed	Liaoning	China	Asia	Semi-humid	7.6	547		40◦ 48′ N	123◦ 33′ E		Total K	Soil total NPK	g/kg	g/kg	5	Field	2190	Corn stalk	500	Medium	333.2	0.225		No	0	No	0	No	0	9.31	6.27	Sandy soil	0	20					No	No	No	No	Control no amendment	Biochar alone	18.3	17	1.07647
Gao_2020	Effects of long-term biochar and biochar-based fertilizer application on brown earth soil bacterial communities	Peer reviewed	Liaoning	China	Asia	Semi-humid	7.6	547		40◦ 48′ N	123◦ 33′ E		Total K	Soil total NPK	g/kg	g/kg	5	Field	2190	Corn stalk	500	Medium	333.2	0.75		No	0	No	0	No	0	9.31	6.27	Sandy soil	0	20					No	No	No	No	Control no amendment	Biochar alone	18.4	17	1.08235
Gao_2020	Effects of long-term biochar and biochar-based fertilizer application on brown earth soil bacterial communities	Peer reviewed	Liaoning	China	Asia	Semi-humid	7.6	547		40◦ 48′ N	123◦ 33′ E		Total K	Soil total NPK	g/kg	g/kg	5	Field	2190	Corn stalk	500	Medium	333.2	0.75		Yes	83	No	0	No	0	9.31	6.27	Sandy soil	0	20					No	No	No	No	Control with fertilizer	Biochar with fertilizer	19.8	19.3	1.02591
Gao_2020	Effects of long-term biochar and biochar-based fertilizer application on brown earth soil bacterial communities	Peer reviewed	Liaoning	China	Asia	Semi-humid	7.6	547	Sodium bicarbonate method	40◦ 48′ N	123◦ 33′ E	Sodium bicarbonate	Total P	Soil total NPK	g/kg	g/kg	5	Field	2190	Corn stalk	500	Medium	333.2	0.225		No	0	No	0	No	0	9.31	6.27	Sandy soil	0	20					No	No	No	No	Control no amendment	Biochar alone	0.57	0.47	1.21277
Gao_2020	Effects of long-term biochar and biochar-based fertilizer application on brown earth soil bacterial communities	Peer reviewed	Liaoning	China	Asia	Semi-humid	7.6	547	Sodium bicarbonate method	40◦ 48′ N	123◦ 33′ E	Sodium bicarbonate	Total P	Soil total NPK	g/kg	g/kg	5	Field	2190	Corn stalk	500	Medium	333.2	0.75		No	0	No	0	No	0	9.31	6.27	Sandy soil	0	20					No	No	No	No	Control no amendment	Biochar alone	0.61	0.47	1.29787
Gao_2020	Effects of long-term biochar and biochar-based fertilizer application on brown earth soil bacterial communities	Peer reviewed	Liaoning	China	Asia	Semi-humid	7.6	547	Sodium bicarbonate method	40◦ 48′ N	123◦ 33′ E	Sodium bicarbonate	Total P	Soil total NPK	g/kg	g/kg	5	Field	2190	Corn stalk	500	Medium	333.2	0.75		Yes	83	No	0	No	0	9.31	6.27	Sandy soil	0	20					No	No	No	No	Control with fertilizer	Biochar with fertilizer	0.88	0.86	1.02326
Houben_2013	Beneficial effects of biochar application to contaminated soils on the bioavailability of Cd, Pb and Zn and the biomass production of rapeseed (Brassica napus L.)	Peer reviewed	Namur	Belgium	Europe	NA	21.5	NA		50°30'03''N	5°02'56''E		Effective CEC	Effective CEC	cmol/kg	cmol/kg	5	Greenhouse	84	Miscanthus straw	600	High	535	19.6	1% w/w	No	0	No	0	No	0	10.24	6.57	Sandy loam	0	14	2400 g			16 /22	Yes	No	No	No	Control no amendment	Biochar alone	5.65	5.54	1.01986
Houben_2013	Beneficial effects of biochar application to contaminated soils on the bioavailability of Cd, Pb and Zn and the biomass production of rapeseed (Brassica napus L.)	Peer reviewed	Namur	Belgium	Europe	NA	21.5	NA		50°30'03''N	5°02'56''E		Effective CEC	Effective CEC	cmol/kg	cmol/kg	5	Greenhouse	84	Miscanthus straw	600	High	535	98	5% w/w	No	0	No	0	No	0	10.24	6.57	Sandy loam	0	14	2400 g			16 /22	Yes	No	No	No	Control no amendment	Biochar alone	6.21	5.54	1.12094
Houben_2013	Beneficial effects of biochar application to contaminated soils on the bioavailability of Cd, Pb and Zn and the biomass production of rapeseed (Brassica napus L.)	Peer reviewed	Namur	Belgium	Europe	NA	21.5	NA		50°30'03''N	5°02'56''E		Effective CEC	Effective CEC	cmol/kg	cmol/kg	5	Greenhouse	84	Miscanthus straw	600	High	535	196	10% w/w	No	0	No	0	No	0	10.24	6.57	Sandy loam	0	14	2400 g			16 /22	Yes	No	No	No	Control no amendment	Biochar alone	6.7	5.54	1.20939
Houben_2013	Beneficial effects of biochar application to contaminated soils on the bioavailability of Cd, Pb and Zn and the biomass production of rapeseed (Brassica napus L.)	Peer reviewed	Namur	Belgium	Europe	NA	21.5	NA		50°30'03''N	5°02'56''E		Available K	Soil NPK availability	mg/kg	g/kg	5	Greenhouse	84	Miscanthus straw	600	High	535	19.6	1% w/w	No	0	No	0	No	0	10.24	6.57	Sandy loam	0	14	2400 g			16 /22	Yes	No	No	No	Control no amendment	Biochar alone	0.116	0.042	2.7619
Houben_2013	Beneficial effects of biochar application to contaminated soils on the bioavailability of Cd, Pb and Zn and the biomass production of rapeseed (Brassica napus L.)	Peer reviewed	Namur	Belgium	Europe	NA	21.5	NA		50°30'03''N	5°02'56''E		Available K	Soil NPK availability	mg/kg	g/kg	5	Greenhouse	84	Miscanthus straw	600	High	535	98	5% w/w	No	0	No	0	No	0	10.24	6.57	Sandy loam	0	14	2400 g			16 /22	Yes	No	No	No	Control no amendment	Biochar alone	0.317	0.042	7.54762
Houben_2013	Beneficial effects of biochar application to contaminated soils on the bioavailability of Cd, Pb and Zn and the biomass production of rapeseed (Brassica napus L.)	Peer reviewed	Namur	Belgium	Europe	NA	21.5	NA		50°30'03''N	5°02'56''E		Available K	Soil NPK availability	mg/kg	g/kg	5	Greenhouse	84	Miscanthus straw	600	High	535	196	10% w/w	No	0	No	0	No	0	10.24	6.57	Sandy loam	0	14	2400 g			16 /22	Yes	No	No	No	Control no amendment	Biochar alone	0.646	0.042	15.381
Houben_2013	Beneficial effects of biochar application to contaminated soils on the bioavailability of Cd, Pb and Zn and the biomass production of rapeseed (Brassica napus L.)	Peer reviewed	Namur	Belgium	Europe	NA	21.5	NA	Mehlich 3 extraction	50°30'03''N	5°02'56''E	Mehlich 3	Available P	Soil NPK availability	mg/kg	g/kg	5	Greenhouse	84	Miscanthus straw	600	High	535	19.6	1% w/w	No	0	No	0	No	0	10.24	6.57	Sandy loam	0	14	2400 g			16 /22	Yes	No	No	No	Control no amendment	Biochar alone	0.017	0.016	1.0625
Houben_2013	Beneficial effects of biochar application to contaminated soils on the bioavailability of Cd, Pb and Zn and the biomass production of rapeseed (Brassica napus L.)	Peer reviewed	Namur	Belgium	Europe	NA	21.5	NA	Mehlich 3 extraction	50°30'03''N	5°02'56''E	Mehlich 3	Available P	Soil NPK availability	mg/kg	g/kg	5	Greenhouse	84	Miscanthus straw	600	High	535	98	5% w/w	No	0	No	0	No	0	10.24	6.57	Sandy loam	0	14	2400 g			16 /22	Yes	No	No	No	Control no amendment	Biochar alone	0.021	0.016	1.3125
Houben_2013	Beneficial effects of biochar application to contaminated soils on the bioavailability of Cd, Pb and Zn and the biomass production of rapeseed (Brassica napus L.)	Peer reviewed	Namur	Belgium	Europe	NA	21.5	NA	Mehlich 3 extraction	50°30'03''N	5°02'56''E	Mehlich 3	Available P	Soil NPK availability	mg/kg	g/kg	5	Greenhouse	84	Miscanthus straw	600	High	535	196	10% w/w	No	0	No	0	No	0	10.24	6.57	Sandy loam	0	14	2400 g			16 /22	Yes	No	No	No	Control no amendment	Biochar alone	0.034	0.016	2.125
Houben_2013	Beneficial effects of biochar application to contaminated soils on the bioavailability of Cd, Pb and Zn and the biomass production of rapeseed (Brassica napus L.)	Peer reviewed	Namur	Belgium	Europe	NA	21.5	NA		50°30'03''N	5°02'56''E		Shoot K	Plant nutrient level	g/kg	g/kg	5	Greenhouse	84	Miscanthus straw	600	High	535	19.6	1% w/w	No	0	No	0	No	0	10.24	6.57	Sandy loam	0	14	2400 g			16 /22	Yes	No	No	No	Control no amendment	Biochar alone	49.6	33.6	1.47619
Houben_2013	Beneficial effects of biochar application to contaminated soils on the bioavailability of Cd, Pb and Zn and the biomass production of rapeseed (Brassica napus L.)	Peer reviewed	Namur	Belgium	Europe	NA	21.5	NA		50°30'03''N	5°02'56''E		Shoot K	Plant nutrient level	g/kg	g/kg	5	Greenhouse	84	Miscanthus straw	600	High	535	98	5% w/w	No	0	No	0	No	0	10.24	6.57	Sandy loam	0	14	2400 g			16 /22	Yes	No	No	No	Control no amendment	Biochar alone	81.8	33.6	2.43452
Houben_2013	Beneficial effects of biochar application to contaminated soils on the bioavailability of Cd, Pb and Zn and the biomass production of rapeseed (Brassica napus L.)	Peer reviewed	Namur	Belgium	Europe	NA	21.5	NA		50°30'03''N	5°02'56''E		Shoot K	Plant nutrient level	g/kg	g/kg	5	Greenhouse	84	Miscanthus straw	600	High	535	196	10% w/w	No	0	No	0	No	0	10.24	6.57	Sandy loam	0	14	2400 g			16 /22	Yes	No	No	No	Control no amendment	Biochar alone	89.3	33.6	2.65774
Houben_2013	Beneficial effects of biochar application to contaminated soils on the bioavailability of Cd, Pb and Zn and the biomass production of rapeseed (Brassica napus L.)	Peer reviewed	Namur	Belgium	Europe	NA	21.5	NA		50°30'03''N	5°02'56''E		Shoot P	Plant nutrient level	g/kg	g/kg	5	Greenhouse	84	Miscanthus straw	600	High	535	19.6	1% w/w	No	0	No	0	No	0	10.24	6.57	Sandy loam	0	14	2400 g			16 /22	Yes	No	No	No	Control no amendment	Biochar alone	2.9	2.5	1.16
Houben_2013	Beneficial effects of biochar application to contaminated soils on the bioavailability of Cd, Pb and Zn and the biomass production of rapeseed (Brassica napus L.)	Peer reviewed	Namur	Belgium	Europe	NA	21.5	NA		50°30'03''N	5°02'56''E		Shoot P	Plant nutrient level	g/kg	g/kg	5	Greenhouse	84	Miscanthus straw	600	High	535	98	5% w/w	No	0	No	0	No	0	10.24	6.57	Sandy loam	0	14	2400 g			16 /22	Yes	No	No	No	Control no amendment	Biochar alone	3.5	2.5	1.4
Houben_2013	Beneficial effects of biochar application to contaminated soils on the bioavailability of Cd, Pb and Zn and the biomass production of rapeseed (Brassica napus L.)	Peer reviewed	Namur	Belgium	Europe	NA	21.5	NA		50°30'03''N	5°02'56''E		Shoot P	Plant nutrient level	g/kg	g/kg	5	Greenhouse	84	Miscanthus straw	600	High	535	196	10% w/w	No	0	No	0	No	0	10.24	6.57	Sandy loam	0	14	2400 g			16 /22	Yes	No	No	No	Control no amendment	Biochar alone	3.8	2.5	1.52
Liu_2019	Impact of biochar amendment on the abundance and structure of diazotrophic community in an alkaline soil	Peer reviewed	Anhui	China	Asia	Temperate	14.8	830		34°04′N	116°93′E		Total N	Soil total NPK	g/kg	g/kg	4	Field	365	Rice straw	600	High	470.7	4		Yes	600	No	0	No	0	10.07	8.05	Sandy loam	0	15					No	No	No	Yes	Control with fertilizer	Biochar with fertilizer	1.02	1.01	1.0099
Liu_2019	Impact of biochar amendment on the abundance and structure of diazotrophic community in an alkaline soil	Peer reviewed	Anhui	China	Asia	Temperate	14.8	830		34°04′N	116°93′E		Total N	Soil total NPK	g/kg	g/kg	4	Field	365	Rice straw	600	High	470.7	20		Yes	600	No	0	No	0	10.07	8.05	Sandy loam	0	15					No	No	No	Yes	Control with fertilizer	Biochar with fertilizer	1.1	1.01	1.08911
Liu_2019	Impact of biochar amendment on the abundance and structure of diazotrophic community in an alkaline soil	Peer reviewed	Anhui	China	Asia	Temperate	14.8	830		34°04′N	116°93′E		Soil ammonium	Soil mineral nitrogen	mg/kg	g/kg	4	Field	365	Rice straw	600	High	470.7	4		Yes	600	No	0	No	0	10.07	8.05	Sandy loam	0	15					No	No	No	Yes	Control with fertilizer	Biochar with fertilizer	0.00377	0.00385	0.979221
Liu_2019	Impact of biochar amendment on the abundance and structure of diazotrophic community in an alkaline soil	Peer reviewed	Anhui	China	Asia	Temperate	14.8	830		34°04′N	116°93′E		Soil ammonium	Soil mineral nitrogen	mg/kg	g/kg	4	Field	365	Rice straw	600	High	470.7	20		Yes	600	No	0	No	0	10.07	8.05	Sandy loam	0	15					No	No	No	Yes	Control with fertilizer	Biochar with fertilizer	0.0032	0.00385	0.831169
Liu_2019	Impact of biochar amendment on the abundance and structure of diazotrophic community in an alkaline soil	Peer reviewed	Anhui	China	Asia	Temperate	14.8	830		34°04′N	116°93′E		Nitrate nitrogen rate	Soil mineral nitrogen	mg/kg	g/kg	4	Field	365	Rice straw	600	High	470.7	4		Yes	600	No	0	No	0	10.07	8.05	Sandy loam	0	15					No	No	No	Yes	Control with fertilizer	Biochar with fertilizer	0.00187	0.00193	0.968912
Liu_2019	Impact of biochar amendment on the abundance and structure of diazotrophic community in an alkaline soil	Peer reviewed	Anhui	China	Asia	Temperate	14.8	830		34°04′N	116°93′E		Nitrate nitrogen rate	Soil mineral nitrogen	mg/kg	g/kg	4	Field	365	Rice straw	600	High	470.7	20		Yes	600	No	0	No	0	10.07	8.05	Sandy loam	0	15					No	No	No	Yes	Control with fertilizer	Biochar with fertilizer	0.00187	0.00193	0.968912
Liu_2019	Impact of biochar amendment on the abundance and structure of diazotrophic community in an alkaline soil	Peer reviewed	Anhui	China	Asia	Temperate	14.8	830	Sodium bicarbonate method	34°04′N	116°93′E	Sodium bicarbonate	Available P	Soil NPK availability	mg/kg	g/kg	4	Field	365	Rice straw	600	High	470.7	4		Yes	600	No	0	No	0	10.07	8.05	Sandy loam	0	15					No	No	No	Yes	Control with fertilizer	Biochar with fertilizer	0.01661	0.01421	1.1689
Liu_2019	Impact of biochar amendment on the abundance and structure of diazotrophic community in an alkaline soil	Peer reviewed	Anhui	China	Asia	Temperate	14.8	830	Sodium bicarbonate method	34°04′N	116°93′E	Sodium bicarbonate	Available P	Soil NPK availability	mg/kg	g/kg	4	Field	365	Rice straw	600	High	470.7	20		Yes	600	No	0	No	0	10.07	8.05	Sandy loam	0	15					No	No	No	Yes	Control with fertilizer	Biochar with fertilizer	0.01658	0.01421	1.16678
Liu_2019	Impact of biochar amendment on the abundance and structure of diazotrophic community in an alkaline soil	Peer reviewed	Anhui	China	Asia	Temperate	14.8	830		34°04′N	116°93′E		Available K	Soil NPK availability	mg/kg	g/kg	4	Field	365	Rice straw	600	High	470.7	4		Yes	600	No	0	No	0	10.07	8.05	Sandy loam	0	15					No	No	No	Yes	Control with fertilizer	Biochar with fertilizer	0.16333	0.15967	1.02292
Liu_2019	Impact of biochar amendment on the abundance and structure of diazotrophic community in an alkaline soil	Peer reviewed	Anhui	China	Asia	Temperate	14.8	830		34°04′N	116°93′E		Available K	Soil NPK availability	mg/kg	g/kg	4	Field	365	Rice straw	600	High	470.7	20		Yes	600	No	0	No	0	10.07	8.05	Sandy loam	0	15					No	No	No	Yes	Control with fertilizer	Biochar with fertilizer	0.27633	0.15967	1.73063
Singh Mavi_2018	Interactive effects of rice-residue biochar and N-fertilizer on soil functions and crop biomass in contrasting soils	Peer reviewed	Ludhiana	India	Asia	Sub-tropical & semi-arid	31.3	800		30°56′ N	75° 52′ E		Available N	Soil NPK availability	kg/ha	g/kg	3	Lab	365	Rice straw	380	Low	430	10		No	0	No	0	No	0	9.2	7.1	Loamy sand	0	15		1.52	0.018 m3	0.284 / 0.284	No	No	No	No	Control no amendment	Biochar alone	0.130263	0.107566	1.21101
Singh Mavi_2018	Interactive effects of rice-residue biochar and N-fertilizer on soil functions and crop biomass in contrasting soils	Peer reviewed	Ludhiana	India	Asia	Sub-tropical & semi-arid	31.3	800		30°56′ N	75° 52′ E		Available N	Soil NPK availability	kg/ha	g/kg	3	Lab	365	Rice straw	380	Low	430	20		No	0	No	0	No	0	9.2	7.1	Loamy sand	0	15		1.52	0.018 m3	0.284 / 0.284	No	No	No	No	Control no amendment	Biochar alone	0.140132	0.107566	1.30275
Singh Mavi_2018	Interactive effects of rice-residue biochar and N-fertilizer on soil functions and crop biomass in contrasting soils	Peer reviewed	Ludhiana	India	Asia	Sub-tropical & semi-arid	31.3	800		30°56′ N	75° 52′ E		Available N	Soil NPK availability	kg/ha	g/kg	3	Lab	365	Rice straw	380	Low	430	40		No	0	No	0	No	0	9.2	7.1	Loamy sand	0	15		1.52	0.018 m3	0.284 / 0.284	No	No	No	No	Control no amendment	Biochar alone	0.147039	0.107566	1.36697
Singh Mavi_2018	Interactive effects of rice-residue biochar and N-fertilizer on soil functions and crop biomass in contrasting soils	Peer reviewed	Ludhiana	India	Asia	Sub-tropical & semi-arid	31.3	800		30°56′ N	75° 52′ E		Available N	Soil NPK availability	kg/ha	g/kg	3	Lab	365	Rice straw	380	Low	430	10		No	0	No	0	No	0	9.2	7.3	Sandy clay loam	0	15		1.37 g/cm3	0.018 m3	0.284 / 0.284	No	No	No	No	Control no amendment	Biochar alone	0.212409	0.164234	1.29333
Singh Mavi_2018	Interactive effects of rice-residue biochar and N-fertilizer on soil functions and crop biomass in contrasting soils	Peer reviewed	Ludhiana	India	Asia	Sub-tropical & semi-arid	31.3	800		30°56′ N	75° 52′ E		Available N	Soil NPK availability	kg/ha	g/kg	3	Lab	365	Rice straw	380	Low	430	20		No	0	No	0	No	0	9.2	7.3	Sandy clay loam	0	15		1.37 g/cm3	0.018 m3	0.284 / 0.284	No	No	No	No	Control no amendment	Biochar alone	0.239781	0.164234	1.46
Singh Mavi_2018	Interactive effects of rice-residue biochar and N-fertilizer on soil functions and crop biomass in contrasting soils	Peer reviewed	Ludhiana	India	Asia	Sub-tropical & semi-arid	31.3	800		30°56′ N	75° 52′ E		Available N	Soil NPK availability	kg/ha	g/kg	3	Lab	365	Rice straw	380	Low	430	40		No	0	No	0	No	0	9.2	7.3	Sandy clay loam	0	15		1.37 g/cm3	0.018 m3	0.284 / 0.284	No	No	No	No	Control no amendment	Biochar alone	0.251825	0.164234	1.53333
Singh Mavi_2018	Interactive effects of rice-residue biochar and N-fertilizer on soil functions and crop biomass in contrasting soils	Peer reviewed	Ludhiana	India	Asia	Sub-tropical & semi-arid	31.3	800		30°56′ N	75° 52′ E		Available N	Soil NPK availability	kg/ha	g/kg	3	Lab	365	Rice straw	380	Low	430	10		Yes	60	No	0	No	0	9.2	7.1	Loamy sand	0	15		1.52	0.018 m3	0.284 / 0.284	No	No	No	No	Control with fertilizer	Biochar with fertilizer	0.13125	0.121382	1.0813
Singh Mavi_2018	Interactive effects of rice-residue biochar and N-fertilizer on soil functions and crop biomass in contrasting soils	Peer reviewed	Ludhiana	India	Asia	Sub-tropical & semi-arid	31.3	800		30°56′ N	75° 52′ E		Available N	Soil NPK availability	kg/ha	g/kg	3	Lab	365	Rice straw	380	Low	430	20		Yes	60	No	0	No	0	9.2	7.1	Loamy sand	0	15		1.52	0.018 m3	0.284 / 0.284	No	No	No	No	Control with fertilizer	Biochar with fertilizer	0.143092	0.121382	1.17886
Singh Mavi_2018	Interactive effects of rice-residue biochar and N-fertilizer on soil functions and crop biomass in contrasting soils	Peer reviewed	Ludhiana	India	Asia	Sub-tropical & semi-arid	31.3	800		30°56′ N	75° 52′ E		Available N	Soil NPK availability	kg/ha	g/kg	3	Lab	365	Rice straw	380	Low	430	40		Yes	60	No	0	No	0	9.2	7.1	Loamy sand	0	15		1.52	0.018 m3	0.284 / 0.284	No	No	No	No	Control with fertilizer	Biochar with fertilizer	0.16875	0.121382	1.39024
Singh Mavi_2018	Interactive effects of rice-residue biochar and N-fertilizer on soil functions and crop biomass in contrasting soils	Peer reviewed	Ludhiana	India	Asia	Sub-tropical & semi-arid	31.3	800		30°56′ N	75° 52′ E		Available N	Soil NPK availability	kg/ha	g/kg	3	Lab	365	Rice straw	380	Low	430	10		Yes	60	No	0	No	0	9.2	7.3	Sandy clay loam	0	15		1.37 g/cm3	0.018 m3	0.284 / 0.284	No	No	No	No	Control with fertilizer	Biochar with fertilizer	0.240876	0.216788	1.11111
Singh Mavi_2018	Interactive effects of rice-residue biochar and N-fertilizer on soil functions and crop biomass in contrasting soils	Peer reviewed	Ludhiana	India	Asia	Sub-tropical & semi-arid	31.3	800		30°56′ N	75° 52′ E		Available N	Soil NPK availability	kg/ha	g/kg	3	Lab	365	Rice straw	380	Low	430	20		Yes	60	No	0	No	0	9.2	7.3	Sandy clay loam	0	15		1.37 g/cm3	0.018 m3	0.284 / 0.284	No	No	No	No	Control with fertilizer	Biochar with fertilizer	0.260584	0.216788	1.20202
Singh Mavi_2018	Interactive effects of rice-residue biochar and N-fertilizer on soil functions and crop biomass in contrasting soils	Peer reviewed	Ludhiana	India	Asia	Sub-tropical & semi-arid	31.3	800		30°56′ N	75° 52′ E		Available N	Soil NPK availability	kg/ha	g/kg	3	Lab	365	Rice straw	380	Low	430	40		Yes	60	No	0	No	0	9.2	7.3	Sandy clay loam	0	15		1.37 g/cm3	0.018 m3	0.284 / 0.284	No	No	No	No	Control with fertilizer	Biochar with fertilizer	0.279197	0.216788	1.28788
Singh Mavi_2018	Interactive effects of rice-residue biochar and N-fertilizer on soil functions and crop biomass in contrasting soils	Peer reviewed	Ludhiana	India	Asia	Sub-tropical & semi-arid	31.3	800		30°56′ N	75° 52′ E		Available N	Soil NPK availability	kg/ha	g/kg	3	Lab	365	Rice straw	380	Low	430	10		Yes	90	No	0	No	0	9.2	7.1	Loamy sand	0	15		1.52	0.018 m3	0.284 / 0.284	No	No	No	No	Control with fertilizer	Biochar with fertilizer	0.140132	0.127303	1.10078
Singh Mavi_2018	Interactive effects of rice-residue biochar and N-fertilizer on soil functions and crop biomass in contrasting soils	Peer reviewed	Ludhiana	India	Asia	Sub-tropical & semi-arid	31.3	800		30°56′ N	75° 52′ E		Available N	Soil NPK availability	kg/ha	g/kg	3	Lab	365	Rice straw	380	Low	430	20		Yes	90	No	0	No	0	9.2	7.1	Loamy sand	0	15		1.52	0.018 m3	0.284 / 0.284	No	No	No	No	Control with fertilizer	Biochar with fertilizer	0.149013	0.127303	1.17054
Singh Mavi_2018	Interactive effects of rice-residue biochar and N-fertilizer on soil functions and crop biomass in contrasting soils	Peer reviewed	Ludhiana	India	Asia	Sub-tropical & semi-arid	31.3	800		30°56′ N	75° 52′ E		Available N	Soil NPK availability	kg/ha	g/kg	3	Lab	365	Rice straw	380	Low	430	40		Yes	90	No	0	No	0	9.2	7.1	Loamy sand	0	15		1.52	0.018 m3	0.284 / 0.284	No	No	No	No	Control with fertilizer	Biochar with fertilizer	0.170724	0.127303	1.34109
Singh Mavi_2018	Interactive effects of rice-residue biochar and N-fertilizer on soil functions and crop biomass in contrasting soils	Peer reviewed	Ludhiana	India	Asia	Sub-tropical & semi-arid	31.3	800		30°56′ N	75° 52′ E		Available N	Soil NPK availability	kg/ha	g/kg	3	Lab	365	Rice straw	380	Low	430	10		Yes	90	No	0	No	0	9.2	7.3	Sandy clay loam	0	15		1.37 g/cm3	0.018 m3	0.284 / 0.284	No	No	No	No	Control with fertilizer	Biochar with fertilizer	0.273723	0.238686	1.14679
Singh Mavi_2018	Interactive effects of rice-residue biochar and N-fertilizer on soil functions and crop biomass in contrasting soils	Peer reviewed	Ludhiana	India	Asia	Sub-tropical & semi-arid	31.3	800		30°56′ N	75° 52′ E		Available N	Soil NPK availability	kg/ha	g/kg	3	Lab	365	Rice straw	380	Low	430	20		Yes	90	No	0	No	0	9.2	7.3	Sandy clay loam	0	15		1.37 g/cm3	0.018 m3	0.284 / 0.284	No	No	No	No	Control with fertilizer	Biochar with fertilizer	0.283577	0.238686	1.18807
Singh Mavi_2018	Interactive effects of rice-residue biochar and N-fertilizer on soil functions and crop biomass in contrasting soils	Peer reviewed	Ludhiana	India	Asia	Sub-tropical & semi-arid	31.3	800		30°56′ N	75° 52′ E		Available N	Soil NPK availability	kg/ha	g/kg	3	Lab	365	Rice straw	380	Low	430	40		Yes	90	No	0	No	0	9.2	7.3	Sandy clay loam	0	15		1.37 g/cm3	0.018 m3	0.284 / 0.284	No	No	No	No	Control with fertilizer	Biochar with fertilizer	0.316423	0.238686	1.32569
Singh Mavi_2018	Interactive effects of rice-residue biochar and N-fertilizer on soil functions and crop biomass in contrasting soils	Peer reviewed	Ludhiana	India	Asia	Sub-tropical & semi-arid	31.3	800		30°56′ N	75° 52′ E		Available N	Soil NPK availability	kg/ha	g/kg	3	Lab	365	Rice straw	380	Low	430	10		Yes	120	No	0	No	0	9.2	7.1	Loamy sand	0	15		1.52	0.018 m3	0.284 / 0.284	No	No	No	No	Control with fertilizer	Biochar with fertilizer	0.134211	0.124342	1.07937
Singh Mavi_2018	Interactive effects of rice-residue biochar and N-fertilizer on soil functions and crop biomass in contrasting soils	Peer reviewed	Ludhiana	India	Asia	Sub-tropical & semi-arid	31.3	800		30°56′ N	75° 52′ E		Available N	Soil NPK availability	kg/ha	g/kg	3	Lab	365	Rice straw	380	Low	430	20		Yes	120	No	0	No	0	9.2	7.1	Loamy sand	0	15		1.52	0.018 m3	0.284 / 0.284	No	No	No	No	Control with fertilizer	Biochar with fertilizer	0.170724	0.124342	1.37302
Singh Mavi_2018	Interactive effects of rice-residue biochar and N-fertilizer on soil functions and crop biomass in contrasting soils	Peer reviewed	Ludhiana	India	Asia	Sub-tropical & semi-arid	31.3	800		30°56′ N	75° 52′ E		Available N	Soil NPK availability	kg/ha	g/kg	3	Lab	365	Rice straw	380	Low	430	40		Yes	120	No	0	No	0	9.2	7.1	Loamy sand	0	15		1.52	0.018 m3	0.284 / 0.284	No	No	No	No	Control with fertilizer	Biochar with fertilizer	0.178618	0.124342	1.43651
Singh Mavi_2018	Interactive effects of rice-residue biochar and N-fertilizer on soil functions and crop biomass in contrasting soils	Peer reviewed	Ludhiana	India	Asia	Sub-tropical & semi-arid	31.3	800		30°56′ N	75° 52′ E		Available N	Soil NPK availability	kg/ha	g/kg	3	Lab	365	Rice straw	380	Low	430	10		Yes	120	No	0	No	0	9.2	7.3	Sandy clay loam	0	15		1.37 g/cm3	0.018 m3	0.284 / 0.284	No	No	No	No	Control with fertilizer	Biochar with fertilizer	0.25073	0.229927	1.09048
Singh Mavi_2018	Interactive effects of rice-residue biochar and N-fertilizer on soil functions and crop biomass in contrasting soils	Peer reviewed	Ludhiana	India	Asia	Sub-tropical & semi-arid	31.3	800		30°56′ N	75° 52′ E		Available N	Soil NPK availability	kg/ha	g/kg	3	Lab	365	Rice straw	380	Low	430	20		Yes	120	No	0	No	0	9.2	7.3	Sandy clay loam	0	15		1.37 g/cm3	0.018 m3	0.284 / 0.284	No	No	No	No	Control with fertilizer	Biochar with fertilizer	0.272628	0.229927	1.18571
Singh Mavi_2018	Interactive effects of rice-residue biochar and N-fertilizer on soil functions and crop biomass in contrasting soils	Peer reviewed	Ludhiana	India	Asia	Sub-tropical & semi-arid	31.3	800		30°56′ N	75° 52′ E		Available N	Soil NPK availability	kg/ha	g/kg	3	Lab	365	Rice straw	380	Low	430	40		Yes	120	No	0	No	0	9.2	7.3	Sandy clay loam	0	15		1.37 g/cm3	0.018 m3	0.284 / 0.284	No	No	No	No	Control with fertilizer	Biochar with fertilizer	0.330657	0.229927	1.4381
Singh Mavi_2018	Interactive effects of rice-residue biochar and N-fertilizer on soil functions and crop biomass in contrasting soils	Peer reviewed	Ludhiana	India	Asia	Sub-tropical & semi-arid	31.3	800		30°56′ N	75° 52′ E		Available N	Soil NPK availability	kg/ha	g/kg	3	Lab	365	Rice straw	380	Low	430	10		Yes	150	No	0	No	0	9.2	7.1	Loamy sand	0	15		1.52	0.018 m3	0.284 / 0.284	No	No	No	No	Control with fertilizer	Biochar with fertilizer	0.133224	0.126316	1.05469
Singh Mavi_2018	Interactive effects of rice-residue biochar and N-fertilizer on soil functions and crop biomass in contrasting soils	Peer reviewed	Ludhiana	India	Asia	Sub-tropical & semi-arid	31.3	800		30°56′ N	75° 52′ E		Available N	Soil NPK availability	kg/ha	g/kg	3	Lab	365	Rice straw	380	Low	430	20		Yes	150	No	0	No	0	9.2	7.1	Loamy sand	0	15		1.52	0.018 m3	0.284 / 0.284	No	No	No	No	Control with fertilizer	Biochar with fertilizer	0.150987	0.126316	1.19531
Singh Mavi_2018	Interactive effects of rice-residue biochar and N-fertilizer on soil functions and crop biomass in contrasting soils	Peer reviewed	Ludhiana	India	Asia	Sub-tropical & semi-arid	31.3	800		30°56′ N	75° 52′ E		Available N	Soil NPK availability	kg/ha	g/kg	3	Lab	365	Rice straw	380	Low	430	40		Yes	150	No	0	No	0	9.2	7.1	Loamy sand	0	15		1.52	0.018 m3	0.284 / 0.284	No	No	No	No	Control with fertilizer	Biochar with fertilizer	0.192434	0.126316	1.52344
Singh Mavi_2018	Interactive effects of rice-residue biochar and N-fertilizer on soil functions and crop biomass in contrasting soils	Peer reviewed	Ludhiana	India	Asia	Sub-tropical & semi-arid	31.3	800		30°56′ N	75° 52′ E		Available N	Soil NPK availability	kg/ha	g/kg	3	Lab	365	Rice straw	380	Low	430	10		Yes	150	No	0	No	0	9.2	7.3	Sandy clay loam	0	15		1.37 g/cm3	0.018 m3	0.284 / 0.284	No	No	No	No	Control with fertilizer	Biochar with fertilizer	0.275912	0.255109	1.08155
Singh Mavi_2018	Interactive effects of rice-residue biochar and N-fertilizer on soil functions and crop biomass in contrasting soils	Peer reviewed	Ludhiana	India	Asia	Sub-tropical & semi-arid	31.3	800		30°56′ N	75° 52′ E		Available N	Soil NPK availability	kg/ha	g/kg	3	Lab	365	Rice straw	380	Low	430	20		Yes	150	No	0	No	0	9.2	7.3	Sandy clay loam	0	15		1.37 g/cm3	0.018 m3	0.284 / 0.284	No	No	No	No	Control with fertilizer	Biochar with fertilizer	0.316423	0.255109	1.24034
Singh Mavi_2018	Interactive effects of rice-residue biochar and N-fertilizer on soil functions and crop biomass in contrasting soils	Peer reviewed	Ludhiana	India	Asia	Sub-tropical & semi-arid	31.3	800		30°56′ N	75° 52′ E		Available N	Soil NPK availability	kg/ha	g/kg	3	Lab	365	Rice straw	380	Low	430	40		Yes	150	No	0	No	0	9.2	7.3	Sandy clay loam	0	15		1.37 g/cm3	0.018 m3	0.284 / 0.284	No	No	No	No	Control with fertilizer	Biochar with fertilizer	0.34927	0.255109	1.3691
Singh Mavi_2018	Interactive effects of rice-residue biochar and N-fertilizer on soil functions and crop biomass in contrasting soils	Peer reviewed	Ludhiana	India	Asia	Sub-tropical & semi-arid	31.3	800	Bray 1 acid method	30°56′ N	75° 52′ E	Bray 1	Available P	Soil NPK availability	kg/ha	g/kg	3	Lab	365	Rice straw	380	Low	430	10		No	0	No	0	No	0	9.2	7.1	Loamy sand	0	15		1.52	0.018 m3	0.284 / 0.284	No	No	No	No	Control no amendment	Biochar alone	0.0138158	0.00789474	1.75
Singh Mavi_2018	Interactive effects of rice-residue biochar and N-fertilizer on soil functions and crop biomass in contrasting soils	Peer reviewed	Ludhiana	India	Asia	Sub-tropical & semi-arid	31.3	800	Bray 1 acid method	30°56′ N	75° 52′ E	Bray 1	Available P	Soil NPK availability	kg/ha	g/kg	3	Lab	365	Rice straw	380	Low	430	20		No	0	No	0	No	0	9.2	7.1	Loamy sand	0	15		1.52	0.018 m3	0.284 / 0.284	No	No	No	No	Control no amendment	Biochar alone	0.0167763	0.00789474	2.125
Singh Mavi_2018	Interactive effects of rice-residue biochar and N-fertilizer on soil functions and crop biomass in contrasting soils	Peer reviewed	Ludhiana	India	Asia	Sub-tropical & semi-arid	31.3	800	Bray 1 acid method	30°56′ N	75° 52′ E	Bray 1	Available P	Soil NPK availability	kg/ha	g/kg	3	Lab	365	Rice straw	380	Low	430	40		No	0	No	0	No	0	9.2	7.1	Loamy sand	0	15		1.52	0.018 m3	0.284 / 0.284	No	No	No	No	Control no amendment	Biochar alone	0.0217105	0.00789474	2.75
Singh Mavi_2018	Interactive effects of rice-residue biochar and N-fertilizer on soil functions and crop biomass in contrasting soils	Peer reviewed	Ludhiana	India	Asia	Sub-tropical & semi-arid	31.3	800	Bray 1 acid method	30°56′ N	75° 52′ E	Bray 1	Available P	Soil NPK availability	kg/ha	g/kg	3	Lab	365	Rice straw	380	Low	430	10		No	0	No	0	No	0	9.2	7.3	Sandy clay loam	0	15		1.37 g/cm3	0.018 m3	0.284 / 0.284	No	No	No	No	Control no amendment	Biochar alone	0.0208029	0.0153285	1.35714
Singh Mavi_2018	Interactive effects of rice-residue biochar and N-fertilizer on soil functions and crop biomass in contrasting soils	Peer reviewed	Ludhiana	India	Asia	Sub-tropical & semi-arid	31.3	800	Bray 1 acid method	30°56′ N	75° 52′ E	Bray 1	Available P	Soil NPK availability	kg/ha	g/kg	3	Lab	365	Rice straw	380	Low	430	20		No	0	No	0	No	0	9.2	7.3	Sandy clay loam	0	15		1.37 g/cm3	0.018 m3	0.284 / 0.284	No	No	No	No	Control no amendment	Biochar alone	0.0251825	0.0153285	1.64286
Singh Mavi_2018	Interactive effects of rice-residue biochar and N-fertilizer on soil functions and crop biomass in contrasting soils	Peer reviewed	Ludhiana	India	Asia	Sub-tropical & semi-arid	31.3	800	Bray 1 acid method	30°56′ N	75° 52′ E	Bray 1	Available P	Soil NPK availability	kg/ha	g/kg	3	Lab	365	Rice straw	380	Low	430	40		No	0	No	0	No	0	9.2	7.3	Sandy clay loam	0	15		1.37 g/cm3	0.018 m3	0.284 / 0.284	No	No	No	No	Control no amendment	Biochar alone	0.0273723	0.0153285	1.78571
Singh Mavi_2018	Interactive effects of rice-residue biochar and N-fertilizer on soil functions and crop biomass in contrasting soils	Peer reviewed	Ludhiana	India	Asia	Sub-tropical & semi-arid	31.3	800	Bray 1 acid method	30°56′ N	75° 52′ E	Bray 1	Available P	Soil NPK availability	kg/ha	g/kg	3	Lab	365	Rice straw	380	Low	430	10		Yes	60	No	0	No	0	9.2	7.1	Loamy sand	0	15		1.52	0.018 m3	0.284 / 0.284	No	No	No	No	Control with fertilizer	Biochar with fertilizer	0.0157895	0.00986842	1.6
Singh Mavi_2018	Interactive effects of rice-residue biochar and N-fertilizer on soil functions and crop biomass in contrasting soils	Peer reviewed	Ludhiana	India	Asia	Sub-tropical & semi-arid	31.3	800	Bray 1 acid method	30°56′ N	75° 52′ E	Bray 1	Available P	Soil NPK availability	kg/ha	g/kg	3	Lab	365	Rice straw	380	Low	430	20		Yes	60	No	0	No	0	9.2	7.1	Loamy sand	0	15		1.52	0.018 m3	0.284 / 0.284	No	No	No	No	Control with fertilizer	Biochar with fertilizer	0.0207237	0.00986842	2.1
[truncated: 703 more rows]
[truncated: 17 more columns]
