# Supplementary material for: Biochar improves the nutrient cycle in sandy-textured soils and increases crop yield: a systematic review
Source: Environ Evid. 2024 Feb 22;13:3. doi: 10.1186/s13750-024-00326-5 (PMC11376106; doi:10.1186/s13750-024-00326-5)
Supplement: Supplementary file 14 — Additional file 14. Consistency check results for all screening stages (title & abstract screening and full-text screening) and critical appraisal. [file 13750_2024_326_MOESM14_ESM.xlsx]

## Sheet: Title & abstract
Not consistent	Author	Title of a paper	Who included	Comment
Yes	I López Cano	Agricultural and environmental evaluation of biochar obtained by pyrolysis from different organic wastes = Evaluación agronómica y ambiental del uso agrícula del biochar obtenido por pirólisis de residuos orgánicos	Luca	It is actually related
Yes	A Meyer-Aurich A Sänger	International Biochar Symposium 2015 Biochar-Contribution to Sustainable Agriculture	Luca	It could have been related if it was a summary of a symposium with the results but there are many papers which we might have included in this review
Yes	Lombi, Enzo Hamon, Rebecca E. Wieshammer, Gerlinde McLaughlin, Mike J. McGrath, Steve P.	Assessment of the Use of Industrial By-Products to Remediate a Copper- and Arsenic-Contaminated Soil	Luca	It is not related I think because it is talking about treatment sludges and not biochar or black carbon
Yes		Biochar: A Soil Amendment that Combats Global Warming and Improves Agricultural Sustainability and Environmental Impacts	Madina	It seems relatd, however there is no abstract is given, that is why it is included
Yes	Renner, Rebecca	Rethinking biochar	Luca	Could be related
Yes	Steinbeiss, S. Gleixner, G. Antonietti, M.	Effect of biochar amendment on soil carbon balance and soil microbial activity	Luca	Could have been related but I think the experimental design and the aim are not quite relevant to our research interest
Yes	Warnock, Daniel	Arbuscular mycorrhizal responses to biochars in soils-potential mechanisms of interaction and observed responses in controlled environments	Luca	Could be related
Yes	Ogawa, M. Okimori, Y.	Pioneering works in biochar research, Japan	Madina	It is a kind of a review study and could be deleted
Yes	Gomez-Eyles, J. L. Sizmur, T. Collins, C. D. Hodson, M. E.	Effects of biochar and the earthworm Eisenia fetida on the bioavailability of polycyclic aromatic hydrocarbons and potentially toxic elements	Luca	The study is more about whether biochar was a remediation for contaminated soils and it is not the aim our study. Can be deleted
Yes	Li, D. Hockaday, W. C. Masiello, C. A. Alvarez, P. J. J.	Earthworm avoidance of biochar can be mitigated by wetting	Luca	The study aim and experimental desgins do not match our research aim. Can be deleted
Yes	Rodriguez, Lylian	Integrated farming systems for food and energy in a warming, resource-depleting world	Luca	The abstract doesn’t talk about any experimental design but could be related
Yes	C Zavalloni G Alberti S Biasiol G Delle Vedove	Microbial mineralization of biochar and wheat straw mixture in soil: a short-term study	Luca	It is relevant
Yes	CW Edmunds	The effects of biochar amendment to soil on bioenergy crop yield and biomass composition	Luca	Could be related
Yes	Jia, Junxiang Li, Bo Chen, Zhaozhi Xie, Zubin Xiong, Zhengqin	Effects of biochar application on vegetable production and emissions of N2O and CH4	Luca	Could be related
Yes	Jiyong, Zheng Stewart, Catherine E. Cotrufo, M. Francesca	Biochar and Nitrogen Fertilizer Alters Soil Nitrogen Dynamics and Greenhouse Gas Fluxes from Two Temperate Soils	Luca	Could be related (not sure about soil types)
Yes	Taghizadeh-Toosi, Arezoo Clough, Tim J Sherlock, Robert R Condron, Leo M	Biochar adsorbed ammonia is bioavailable	Luca	The experimental design doesn't match and the aim of a study is also not a complete match to out research aim
Yes	Beesley, L. Marmiroli, M. Pagano, L. Pigoni, V. Fellet, G. Fresno, T. Vamerali, T. Bandiera, M. Marmiroli, N.	Biochar addition to an arsenic contaminated soil increases arsenic concentrations in the pore water but reduces uptake to tomato plants (Solanum lycopersicum L.)	Luca	Could be related (but it is not a complete match with our research aim because we mainly focus if the ecosystem services of contaminated sandy soils improves or not)
Yes	Bian, R. J. Chen, D. Liu, X. Y. Cui, L. Q. Li, L. Q. Pan, G. X. Xie, D. Zheng, J. W. Zhang, X. H. Zheng, J. F. Chang, A.	Biochar soil amendment as a solution to prevent Cd-tainted rice from China: Results from a cross-site field experiment	Madina	Not related
Yes	Fox, Aaron	The microbial mobilisation of sulphur and phosphorus in biochar amended soils	Luca	Could be related
Yes	Liu, Liang Shen, Guoqing Sun, Mingxing Cao, Xinde Shang, Guofeng Chen, Ping	Effect of biochar on nitrous oxide emission and its potential mechanisms	Madina	Could be related
Yes	Du, Zhangliu Wang, Yiding Huang, Jian Lu, Ning Liu, Xingren Lou, Yilai Zhang, Qingzhong	Consecutive biochar application alters soil enzyme activities in the winter wheat–growing season	Luca	Not related because the main focus is on Enzyme activities
Yes	Fang, Yunying Singh, Bhupinder Pal Singh, Balwant	Temperature sensitivity of biochar and native carbon mineralisation in biochar-amended soils	Luca	Could be related
Yes	Junna, Sun Bingchen, Wang Gang, Xu Hongbo, Shao	Effects of wheat straw biochar on carbon mineralization and guidance for large-scale soil quality improvement in the coastal wetland	Luca	Not related because the research aim and design are not a complete match with our research aim
Yes	Oram, Natalie J. van de Voorde, Tess F. J. Ouwehand, Gert-Jan Bezemer, T. Martijn Mommer, Liesje Jeffery, Simon Groenigen, Jan Willem Van	Soil amendment with biochar increases the competitive ability of legumes via increased potassium availability	Madina	Realated because it is talking about K availability in the soil and biomass yield
Yes	G Agegnehu MI Bird PN Nelson AM Bass	The ameliorating effects of biochar and compost on soil quality and plant growth on a Ferralsol	Luca	Could be related but not sure if Ferralsol is a sandy soil so it can be kept till full text screening
Yes	H Bayabil	Hydrological and erosion processes in the Ethiopian Highlands	Luca	Could be related
Yes	S Abiven A Hund V Martinsen G Cornelissen	Biochar amendment increases maize root surface areas and branching: a shovelomics study in Zambia	Madina	Not related
Yes	Dicke, C. Andert, J. Ammon, C. Kern, J. Meyer-Aurich, A. Kaupenjohann, M.	Effects of different biochars and digestate on N2O fluxes under field conditions	Madina	It is relevant (because they talk about biochar as well)
Yes	Eibisch, N. Durner, W. Bechtold, M. Fuss, R. Mikutta, R. Woche, S. K. Helfrich, M.	Does water repellency of pyrochars and hydrochars counter their positive effects on soil hydraulic properties?	Madina	Not related
Yes	Herath, H. M. S. K. Camps‐Arbestain, M. Hedley, M. J. Kirschbaum, M. U. F. Wang, T. Hale, R.	Experimental evidence for sequestering C with biochar by avoidance of CO2 emissions from original feedstock and protection of native soil organic matter	Luca	Could be related (the type of soils Andisol or Alfisol are hard to say if they are sandy soils or not)
Yes	O Illiasu	EFFECTS OF INDIGENOUS ORGANIC MATERIALS FOR SOIL FERTILITY RESTORATION ON PRODUCTIVITY OF MAIZE (Zea mays L.) IN THE GUINEA SAVANNAH ZONE	Luca	Could be related
Yes	Lin, XW Xie, ZB Zheng, JY Liu, Q Bei, QC Zhu, JG	Effects of biochar application on greenhouse gas emissions, carbon sequestration and crop growth in coastal saline soil	Luca	It is relevant
Yes	Liu, Jinhu	The application of biochar as a soil amendment in land reclamation	Luca	It is relevant
Yes	Niu, L. Q. Jia, P. Li, S. P. Kuang, J. L. He, X. X. Zhou, W. H. Liao, B. Shu, W. S. Li, J. T.	Slash-and-char: An ancient agricultural technique holds new promise for management of soils contaminated by Cd, Pb and Zn	Luca	Could be related
Yes	Roberts, David A. Cole, Andrew J. Paul, Nicholas A. de Nys, Rocky	Algal biochar enhances the re-vegetation of stockpiled mine soils with native grass	Luca	Could be related (only if there are results regarding the crop growth)
Yes	AL Teat HS Neufeld RJ Gehl E Gonzales	Growth and yield of Miscanthus× giganteus grown in fertilized and biochar-amended soils in the western North Carolina Mountains	Luca	Could be related
Yes	Weng, Zhe Han Van Zwieten, Lukas Singh, Bhupinder Pal Kimber, Stephen Morris, Stephen Cowie, Annette Macdonald, Lynne M	Plant-biochar interactions drive the negative priming of soil organic carbon in an annual ryegrass field system	Luca	Could be related (not sure about soil types)
Yes	Zhang, Yang Li, Zifu Mahmood, Ibrahim Babatunde	Effects of Corn Cob Produced Biochars on Urea Recovery from Human Urine and Their Application as Soil Conditioners	Luca	Not related
Yes	Agegnehu, G. Bass, A. M. Nelson, P. N. Bird, M. I.	Benefits of biochar, compost and biochar-compost for soil quality, maize yield and greenhouse gas emissions in a tropical agricultural soil	Luca	Could be related (not sure about soil types)
Yes	Alotaibi, K. D. Schoenau, J. J.	Application of Two Bioenergy Byproducts with Contrasting Carbon Availability to a Prairie Soil: Three-Year Crop Response and Changes in Soil Biological and Chemical Properties	Luca	Could be related (only because of crop growth)
Yes	Budai, A. Rasse, D. P. Lagomarsino, A. Lerch, T. Z. Paruch, L.	Biochar persistence, priming and microbial responses to pyrolysis temperature series	Luca	Could be related (not sure about soil types)
Yes	Cardelli, Roberto Becagli, Michelangelo Marchini, Fausto Saviozzi, Alessandro	Short‐term releases of CO 2 from newly mixed biochar and calcareous soil	Luca	Could be related
Yes	Elzobair, Khalid A Stromberger, Mary E Ippolito, James A Lentz, Rodrick D	Contrasting effects of biochar versus manure on soil microbial communities and enzyme activities in an Aridisol	Luca	Could be related (not sure about soil types)
Yes	Jain, S. Mishra, D. Khare, P. Yadav, V. Deshmukh, Y. Meena, A.	Impact of biochar amendment on enzymatic resilience properties of mine spoils	Luca	Not relevant because the focus is only on enzyme activities
Yes	Li, Z. Qi, X. Fan, X. Du, Z. Hu, C. Zhao, Z. Isa, Y. Liu, Y.	Amending the seedling bed of eggplant with biochar can further immobilize Cd in contaminated soils	Luca	Could be related (not sure about soil types)
Yes	Manolikaki, I. I. Mangolis, A. Diamadopoulos, E.	The impact of biochars prepared from agricultural residues on phosphorus release and availability in two fertile soils	Luca	Could be related
Yes	H Pühringer	Effects of different biochar application rates on soil fertility and soil water retention in on-farm experiments on smallholder farms in Kenya	Luca	Could be related
Yes	Deb, Debal Kloft, Marius Lässig, Jörg Walsh, Stephen	Variable effects of biochar and P solubilizing microbes on crop productivity in different soil conditions	Madina	Could be related (not sure about soil types)
Yes	S Gao TH DeLuca	Influence of biochar on soil nutrient transformations, nutrient leaching, and crop yield	Madina	Not related (it is a review)
Yes	Gasco, G. Paz-Ferreiro, J. Cely, P. Plaza, C. Mendez, A.	Influence of pig manure and its biochar on soil CO2 emissions and soil enzymes	Madina	Could be related (not sure about soil types)
Yes	Haider, G. Steffens, D. Muller, C. Kammann, C. I.	Standard Extraction Methods May Underestimate Nitrate Stocks Captured by Field-Aged Biochar	Madina	Could be related
Yes	B Bhatta Kaudal	Examining the effects of 'urban biochar'on physical and chemical properties of plant growing media and soil	Madina	Could be related (because they are talking about soil as well)
Yes	Ramzani, P. M. A. Khan, W. U. D. Iqbal, M. Kausar, S. Ali, S. Rizwan, M. Virk, Z. A.	Effect of different amendments on rice (Oryza sativa L.) growth, yield, nutrient uptake and grain quality in Ni-contaminated soil	Luca	Could be related
Yes	MDJI SHAON	Dedicated to My Beloved Parents Dedicated to My Beloved Parents	Luca	Could be related (not sure about soil types)
Yes	Ravi, Sujith Sharratt, Brenton S. Li, Junran Olshevski, Stuart Meng, Zhongju Zhang, Jianguo	Particulate matter emissions from biochar-amended soils as a potential tradeoff to the negative emission potential	Madina	Not related
Yes	Wang, Qi Chen, Ling He, Lin-Yan Sheng, Xia-Fang	Increased biomass and reduced heavy metal accumulation of edible tissues of vegetable crops in the presence of plant growth-promoting Neorhizobium huautlense T1-17 and biochar	Luca	Could be related
Yes	Abbruzzini, Thalita Fernanda Moreira, Marcelo Zacharias de Camargo, Plínio Barbosa Conz, Rafaela Feola Cerri, Carlos Eduardo Pellegrino	Increasing rates of biochar application to soil induce stronger negative priming effect on soil organic carbon decomposition	Luca	Not related
Yes	Ali, A. Guo, D. Zhang, Y. Sun, X. Jiang, S. Guo, Z. Huang, H. Liang, W. Li, R. Zhang, Z.	Using bamboo biochar with compost for the stabilization and phytotoxicity reduction of heavy metals in mine-contaminated soils of China	Luca	Could be related (but it is not a complete match with our research interest)
Yes	Zhao, Jiankun Ren, Tusheng Zhang, Qingzhong Du, Zhangliu Wang, Yiding	Effects of biochar amendment on soil thermal properties in the North China Plain	Madina	It is actually related (because they analyzed the water content of a soil)
Yes	Amendola, C. Montagnoli, A. Terzaghi, M. Trupiano, D. Oliva, F. Baronti, S. Miglietta, F. Chiatante, D. Scippa, G. S.	Short-term effects of biochar on grapevine fine root dynamics and arbuscular mycorrhizae production	Luca	Could be related (not sure about soil types)
Yes	Du, Z. L. Zhao, J. K. Wang, Y. D. Zhang, Q. Z.	Biochar addition drives soil aggregation and carbon sequestration in aggregate fractions from an intensive agricultural system	Luca	Could be related (not sure about soil types)
Yes	Guo, X. Li, H. Chen, H.	The Effects of Biochar and Intercropping on the Cd, Cr and Zn Speciation in Soils and Plant Uptake by Machilus pauhoi	Luca	Could be related (not sure about soil types)
Yes	Cole, Andrew J. Paul, Nicholas A. de Nys, Rocky Roberts, David A.	Good for sewage treatment and good for agriculture: Algal based compost and biochar	Madina	Not related
Yes	W Cong J Meng SC Ying	Impact of land use and soil properties on soil methane flux response to biochar addition	Madina	Not related (it is a review)
Yes	CUI, Yue-feng Jun, MENG WANG, Qing-xiang ZHANG, Wei-ming CHENG, Xiao-yi CHEN, Wen-fu	Effects of straw and biochar addition on soil nitrogen, carbon, and super rice yield in cold waterlogged paddy soils of North China	Madina	Could be related (not sure about soil types)
Yes	Hurtado Cervera, Carlos	Fate and effects of waterborne contaminants of emerging concern in the soil-plant System: impact of biochar soil amendment to mitigate their plant uptake	Madina	Could be related
Yes	Jeong, Jaeyeob Jo, Chang Gyu Baek, Gyeong Won Park, Jae-Hyun Ma, Ho-Seop Yoo, Byung Oh Kim, Choonsig	Soil and the foliage nutrient status following soil amendment applications in a Japanese cypress ( Chamaecyparis obtusa Endlicher) plantation	Luca	Could be related (not sure about soil types)
Yes	T LOON	EFFECTS OF EMPTY FRUIT BUNCH BIOCHAR SPLIT APPLICATION ON YIELD AND SOIL ORGANIC DYNAMICS IN Amaranthus viridis L. AND CORN …	Luca	Could be related
Yes	Madari, B. E. Silva, M. A. S. Carvalho, M. T. M. Maia, A. H. N. Petter, F. A. Santos, J. L. S. Tsai, S. M. Leal, W. G. O. Zeviani, W. M.	Properties of a sandy clay loam Haplic Ferralsol and soybean grain yield in a five-year field trial as affected by biochar amendment	Madina	Could be related
Yes	F Rasul A Ahmad M Arif IA Mian K Ali	Biochar for agriculture in Pakistan	Madina	Not related (it is a review)
Yes	Grutzmacher, Priscila Puga, Aline Peregrina Bibar, Maria Paula Silveira Coscione, Aline Renée Packer, Ana Paula de Andrade, Cristiano Alberto	Carbon stability and mitigation of fertilizer induced N2O emissions in soil amended with biochar	Madina	Not related
Yes	Edenborn, S. L. Johnson, L. M. K. Edenborn, H. M. Albarran-Jack, M. R. Demetrion, L. D.	Amendment of a hardwood biochar with compost tea: effects on plant growth, insect damage and the functional diversity of soil microbial communities	Madina	Could be related
Yes	Efthymiou, Aikaterini Grønlund, Mette Müller-Stöver, Dorette S Jakobsen, Iver	Augmentation of the phosphorus fertilizer value of biochar by inoculation of wheat with selected Penicillium strains	Madina	Not related
Yes	Huang, X. Wang, C. Liu, Q. Zhu, Z. Lynn, T. M. Shen, J. Whiteley, A. S. Kumaresan, D. Ge, T. Wu, J.	Abundance of microbial co2-fixing genes during the late rice season in a long-term management paddy field amended with straw and straw-derived biochar	Madina	Not related
Yes	NB Jahromi F Walker A Fulcher J Altland …	Growth response, mineral nutrition, and water utilization of container-grown woody ornamentals grown in biochar-amended pine bark	Madina	It is relevant
Yes	Khan, M. A. Ding, X. D. Khan, S. Brusseau, M. L. Khan, A. Nawab, J.	The influence of various organic amendments on the bioavailability and plant uptake of cadmium present in mine-degraded soil	Madina	Not related
Yes	Kumar, A. Tsechansky, L. Lew, B. Raveh, E. Frenkel, O. Graber, E. R.	Biochar alleviates phytotoxicity in Ficus elastica grown in Zn-contaminated soil	Madina	Not related
Yes	Li, Z. Jia, M. Christie, P. Ali, S. Wu, L.	Use of a hyperaccumulator and biochar to remediate an acid soil highly contaminated with trace metals and/or oxytetracycline	Madina	Not related
Yes	Y Liu S Yang H Lu Y Wang	Effects of biochar on spatial and temporal changes in soil temperature in cold waterlogged rice paddies	Luca	Could be related (not sure about soil types)
Yes	Marra, Roberta ⨯ Francesco, Vinale Cesarano, Gaspare Lombardi, Nadia Giada, d’Errico Crasto, Antonio Mazzei, Pierluigi Piccolo, Alessandro Incerti, Guido Woo, Sheridan L. Scala, Felice Bonanomi, Giuliano	Biochars from olive mill waste have contrasting effects on plants, fungi and phytoparasitic nematodes	Luca	Could be related (only because of plant growth)
Yes	Lu, Lun Chen, Baoliang	Enhanced bisphenol A removal from stormwater in biochar-amended biofilters: Combined with batch sorption and fixed-bed column studies	Madina	Not related
Yes	Luo, Caigui Deng, Yangwu Inubushi, Kazuyuki Liang, Jian Zhu, Sipin Wei, Zhenya Guo, Xiaobin Luo, Xianping	Sludge Biochar Amendment and Alfalfa Revegetation Improve Soil Physicochemical Properties and Increase Diversity of Soil Microbes in Soils from a Rare Earth Element Mining Wasteland	Madina	Could be related (not sure about soil types)
Yes	A Mahanjana	Examining links between soil fertility and various nutrient management regimes on yield and quality of sweet potato (Ipomoea batatas)	Madina	Could be related
Yes	Mavi, M. S. Singh, G. Singh, B. P. Sekhon, B. S. Choudhary, O. P. Sagi, S. Berry, R.	Interactive effects of rice-residue biochar and N-fertilizer on soil functions and crop biomass in contrasting soils	Madina	It is relevant
Yes	Mohamed, I. Ali, M. Ahmed, N. Abbas, M. H. H. Abdelsalam, M. Azab, A. Raleve, D. Fang, C.	Cow manure-loaded biochar changes Cd fractionation and phytotoxicity potential for wheat in a natural acidic contaminated soil	Madina	Could be related (not sure about soil types)
Yes	Muhammad, Waqas Raheem, Shahzad Hamayun, Muhammad Sajjad, Asaf Abdul Latif, Khan Sang-Mo, Kang Sopheap, Yun Kyung-Min, Kim Lee, In-Jung	Biochar amendment changes jasmonic acid levels in two rice varieties and alters their resistance to herbivory	Luca	Could be related (not sure about soil types)
Yes	Novak, Jeffrey M. Ippolito, James A. Ducey, Thomas F. Watts, Donald W. Spokas, Kurt A. Trippe, Kristin M. Sigua, Gilbert C. Johnson, Mark G.	Remediation of an acidic mine spoil: Miscanthus biochar and lime amendment affects metal availability, plant growth, and soil enzyme activity	Luca	Not related
Yes	JL Sarauer	Bioenergy and Biochar as Climate Change Mitigation Factors in Northwestern USA Forests	Luca	Could be less related (not sure about soil types)
Yes	Sarpong, K. A. Salazar, A. Ortega, A. Telles, K. Djaman, K. O’Neill, M. K. Valles-Rosales, D. J. Brewer, C. E.	Pyrolysis of wood excelsior residues for biochar and renewable energy production	Luca	Could be related
Yes	Rens, H. Bera, T. Alva, A. K.	Effects of Biochar and Biosolid on Adsorption of Nitrogen, Phosphorus, and Potassium in Two Soils	Madina	It is relevant
Yes	M Riddle	Phosphorus leaching from Swedish arable organic soils	Madina	Not related
Yes	Xiao, Yan Che, Yeye Zhang, Fengge Yang, Li Liu, Mohan	Effects of Biochar, N Fertilizer, and Crop Residues on Greenhouse Gas Emissions from Acidic Soils	Madina	Could be related
Yes	Yu, Lu Yu, Mengjie Lu, Xing Tang, Caixian Liu, Xingmei Brookes, Philip C. Xu, Jianming	Combined application of biochar and nitrogen fertilizer benefits nitrogen retention in the rhizosphere of soybean by increasing microbial biomass but not altering microbial community structure	Madina	Not related
Yes	Zhang, Y. Liu, Y. Zhang, G. Guo, X. Sun, Z. Li, T.	The effects of rice straw and biochar applications on the microbial community in a soil with a history of continuous tomato planting history	Madina	Could be related (not sure about soil types)
Yes	Zheng, Hao Wang, Xiao Luo, Xianxiang Wang, Zhenyu Xing, Baoshan	Biochar-induced negative carbon mineralization priming effects in a coastal wetland soil: roles of soil aggregation and microbial modulation	Luca	Not related
Yes	Zhou, H. Wang, P. Chen, D. Shi, G. Cheng, K. Bian, R. Liu, X. Zhang, X. Zheng, J. Crowley, D. E. van Zwieten, L. Li, L. Pan, G.	Short-term biochar manipulation of microbial nitrogen transformation in wheat rhizosphere of a metal contaminated Inceptisol from North China plain	Luca	Could be related
Yes	AB Ali Y Haofang L Hong W Yan You	Enhancement of depleted loam soil as well as cucumber productivity utilizing biochar under water stress	Madina	Not related
Yes	Billa, Samuel Fru Tsi Evaristus, Angwafo Ngome, Ajebesone Francis	Agro-environmental characterization of biochar issued from crop wastes in the humid forest zone of Cameroon	Madina	Could be related (not sure about soil types)
Yes	Chatterjee, A. Mandal, M. K. Chaurasia, N.	New and Future Developments in Microbial Biotechnology and Bioengineering: Microbes in Soil, Crop and Environmental Sustainability	Madina	Not related
Yes	Eskedar, Asfaw Nebiyu, Amsalu Bekele, Eshetu Milkiyas, Ahmed Tessema, Astatkie	Coffee‐husk biochar application increased AMF root colonization, P accumulation, N2 fixation, and yield of soybean grown in a tropical Nitisol, southwest Ethiopia	Madina	Could be related (not sure about soil types)
Yes	Hyodo, A. Malghani, S. Zhou, Y. Mushinski, R. M. Toyoda, S. Yoshida, N. Boutton, T. W. West, J. B.	Biochar amendment suppresses N2O emissions but has no impact on N-15 site preference in an anaerobic soil	Madina	Not related (becaue it is an anaerobic soil)
Yes	Júnior, J. A. Caldeira-Pires, A. Oliveira, S.	Coupling exergy with the emission of greenhouse gases in bioenergy: A case study using biochar	Madina	Not related
Yes	Kaetzl, Korbinian Lübken, Manfred Uzun, Gülkader Gehring, Tito Nettmann, Edith Stenchly, Kathrin Wichern, Marc	On-farm wastewater treatment using biochar from local agroresidues reduces pathogens from irrigation water for safer food production in developing countries	Madina	Not related
Yes	Jing, F. Yang, Z. Chen, X. Liu, W. Guo, B. Lin, G. Huang, R. Liu, W.	Potentially hazardous element accumulation in rice tissues and their availability in soil systems after biochar amendments	Luca	Could be related
Yes	Kong, Lulu Liu, Jingze Han, Qian Zhou, Qixing He, Junliang	Integrating metabolomics and physiological analysis to investigate the toxicological mechanisms of sewage sludge-derived biochars to wheat	Luca	Could be related (not sure about soil types)
Yes	Li, M. Ren, L. Zhang, J. Luo, L. Qin, P. Zhou, Y. Huang, C. Tang, J. Huang, H. Chen, A.	Population characteristics and influential factors of nitrogen cycling functional genes in heavy metal contaminated soil remediated by biochar and compost	Madina	Could be related (not sure about soil types)
Yes	L Ma F Kong Z Wang Y Luo X Lv Z Zhou …	Growth and yield of cotton as affected by different straw returning modes with an equivalent carbon input	Luca	Could be related (not sure about soil types)
Yes	Li, M. Ren, L. Zhang, J. Luo, L. Qin, P. Zhou, Y. Huang, C. Tang, J. Huang, H. Chen, A.	Population characteristics and influential factors of nitrogen cycling functional genes in heavy metal contaminated soil remediated by biochar and compost	Madina	Not related
Yes	SM Ndirangu Y Liu K Xu S Song	Risk evaluation of pyrolyzed biochar from multiple wastes	Luca	Not related (it is a review)
Yes	Mikos-Szymanska, M. Schab, S. Rusek, P. Borowik, K. Bogusz, P. Wyzinska, M.	Preliminary Study of a Method for Obtaining Brown Coal and Biochar Based Granular Compound Fertilizer	Madina	Not related
Yes	Nawab, J. Khan, N. Ahmed, R. Khan, S. Ghani, J. Rahman, Z. Khan, F. Wang, X. Muhammad, J. Sher, H.	Influence of different organic geo-sorbents on Spinacia oleracea grown in chromite mine-degraded soil: a greenhouse study	Madina	Not related (because it is not a heavy metal polluted soil)	Show this to students as an example
Yes	Nzediegwu, Christopher	The Role of Biochar in Enhancing Safe Use of Untreated Wastewater in Agriculture	Madina	Could be related
Yes	Rekasi, M. Szili-Kovacs, T. Takacs, T. Bernhardt, B. Puspan, I. Kovacs, R. Kutasi, J. Draskovits, E. Molnar, S. Molnar, M. Uzinger, N.	Improving the fertility of sandy soils in the temperate region by combined biochar and microbial inoculant treatments	Madina	It is relevant
Yes	Rodriguez, A. Lemos, D. Trujillo, Y. T. Amaya, J. G. Ramos, L. D.	Effectiveness of Biochar Obtained from Corncob for Immobilization of Lead in Contaminated Soil	Luca	Could be related
Yes	Šimanský, V. Šrank, D. Juriga, M.	Differences in soil properties and crop yields after application of biochar blended with farmyard manure in sandy and loamy soils	Madina	It is relevant	Explain to Luca how It is relevant
Yes	Wang, Z. Xie, L. Liu, K. Wang, J. Zhu, H. Song, Q. Shu, X.	Co-pyrolysis of sewage sludge and cotton stalks	Madina	Not related
Yes	Sun, Haijun Zhang, Hailin Xiao, Hongdong Shi, Weiming Müller, Karin Lukas Van, Zwieten Wang, Hailong	Wheat straw biochar application increases ammonia volatilization from an urban compacted soil giving a short-term reduction in fertilizer nitrogen use efficiency	Luca	Could be related (not sure about soil types)
Yes	Xu, M. Wu, J. Yang, G. Zhang, X. Peng, H. Yu, X. Xiao, Y. Qi, H.	Biochar addition to soil highly increases P retention and decreases the risk of phosphate contamination of waters	Luca	Could be less related (not sure about soil types)
Yes	Abdelaal, A. Pradhan, S. AlNouss, A. Tong, Y. Al-Ansari, T. McKay, G. Mackey, H. R.	The impact of pyrolysis conditions on orange peel biochar physicochemical properties for sandy soil	Madina	Could be related
Yes	AO Adekiya AF Olaniran TT Adenusi C Aremu …	Effects of cow dung and wood biochars and green manure on soil fertility and tiger nut (Cyperus esculentus L.) performance on a savanna Alfisol	Madina	Could be related
Yes	Ahmad, M. Wang, X. Hilger, T. H. Luqman, M. Nazli, F. Hussain, A. Zahir, Z. A. Latif, M. Saeed, Q. Malik, H. A. Mustafa, A.	Evaluating biochar-microbe synergies for improved growth, yield of maize, and post-harvest soil characteristics in a semi-arid climate	Madina	Could be related
Yes	Ashiq, W. Nadeem, M. Ali, W. Zaeem, M. Wu, J. Galagedara, L. Thomas, R. Kavanagh, V. Cheema, M.	Biochar amendment mitigates greenhouse gases emission and global warming potential in dairy manure based silage corn in boreal climate	Madina	Could be related (not sure about soil types)
Yes	Blanca Pascual, M. Sánchez-Monedero, M. A. Chacón, F. J. Sánchez-García, M. Cayuela, M. L.	Linking biochars properties to their capacity to modify aerobic CH4 oxidation in an upland agricultural soil	Luca	Not related
Yes	Caban, M. Folentarska, A. Lis, H. Kobylis, P. Bielicka-Gieldon, A. Kumirska, J. Ciesielski, W. Stepnowski, P.	Critical study of crop-derived biochars for soil amendment and pharmaceutical ecotoxicity reduction	Luca	Not related (it is a review)
Yes	Cui, Liqiang Li, Lianqing Bian, Rongjun Yan, Jinlong Quan, Guixiang Liu, Yuming Ippolito, James A. Wang, Hui	Short- and Long-Term Biochar Cadmium and Lead Immobilization Mechanisms	Luca	Could be related
Yes	CC Dietrich MA Rahaman AA Robles-Aguilar S Latif …	Nutrient Loaded Biochar Doubled Biomass Production in Juvenile Maize Plants (Zea mays L.)	Madina	Not related
Yes	Garcia, A. C. Tavares, O. C. H. de Oliveira, D. F.	Biochar as agricultural alternative to protect the rice plant growth in fragile sandy soil contaminated with cadmium	Madina	Not related
Yes	Hou, Renjie Li, Tianxiao Fu, Qiang Liu, Dong Li, Mo Zhou, Zhaoqiang Li, Qinglin Zhao, Hang Yu, Pengfei Yan, Jiawen	The effect on soil nitrogen mineralization resulting from biochar and straw regulation in seasonally frozen agricultural ecosystem	Luca	Not related
Yes	Jalali, M. Jalali, M.	Effect of organic and inorganic phosphorus fertilizers on phosphorus availability and its leaching over incubation time	Luca	Could be related
Yes	Lebrun, M. De Zio, E. Miard, F. Scippa, G. S. Renzone, G. Scaloni, A. Bourgerie, S. Morabito, D. Trupiano, D.	Amending an As/Pb contaminated soil with biochar, compost and iron grit: effect on Salix viminalis growth, root proteome profiles and metal(loid) accumulation indexes	Luca	Could be related
Yes	X Li J Xiao MMA Salam C Ma …	Impacts of bamboo biochar on the phytoremediation potential of Salix psammophila grown in multi-metals contaminated soil	Luca	Could be related
Yes	Mau, V. Arye, G. Gross, A.	Poultry litter hydrochar as an amendment for sandy soils	Madina	Not related (because hydrochar is out)
Yes	E McLennon	Sustainable Agronomic Approaches for Reclaimed Wastewater Utilization: A Focus on Phosphorus Removal, Plant Tissue and Soil Nutrients Retention and Leachate Quality using Biochar and Nitrogen Application Rates under Different Forage Systems	Madina	Could be related
Yes	Ni, Jun Jun Bordoloi, Sanandam Shao, Wei Garg, Ankit Xu, Guizhong Sarmah, Ajit K	Two-year evaluation of hydraulic properties of biochar-amended vegetated soil for application in landfill cover system	Madina	Not related
Yes	Mierzwa-Hersztek, M. Wolny-Koladka, K. Gondek, K. Galazka, A. Gawryjolek, K.	Effect of Coapplication of Biochar and Nutrients on Microbiocenotic Composition, Dehydrogenase Activity Index and Chemical Properties of Sandy Soil	Luca	It is relevant
Yes	Muhammad, N. Nafees, M. Khan, M. H. Ge, L. Lisak, G.	Effect of biochars on bioaccumulation and human health risks of potentially toxic elements in wheat (Triticum aestivum L.) cultivated on industrially contaminated soil	Luca	Could be related
Yes	Negis, H. Seker, C. Gumus, I. Manirakiza, N. Mucevher, O.	Effects of Biochar and Compost Applications on Penetration Resistance and Physical Quality of a Sandy Clay Loam Soil	Luca	Could be related
Yes	Netherway, P. Gasco, G. Mendez, A. Surapaneni, A. Reichman, S. Shah, K. Paz-Ferreiro, J.	Using Phosphorus-Rich Biochars to Remediate Lead-Contaminated Soil: Influence on Soil Enzymes and Extractable P	Luca	Could be related
Yes	Puga, Aline Peregrina Grutzmacher, Priscila Cerri, Carlos Eduardo Pellegrino Ribeirinho, Victor Sanches Andrade, Cristiano Alberto de	Biochar-based nitrogen fertilizers: Greenhouse gas emissions, use efficiency, and maize yield in tropical soils	Madina	Could be related
Yes	M Qiang JN Gao J Han H Zhang T Lin …	How adding biochar improves loessal soil fertility and sunflower yield on consolidation project land on the Chinese loess plateau	Luca	Not related
Yes	Z Sokołowska K Szewczuk-Karpisz M Turski …	Effect of wood waste and sunflower husk biochar on tensile strength and porosity of dystric cambisol artificial aggregates	Luca	Not related
Yes	Thers, H. Abalos, D. Dorsch, P. Elsgaard, L.	Nitrous oxide emissions from oilseed rape cultivation were unaffected by flash pyrolysis biochar of different type, rate and field ageing	Luca	It is relevant
Yes	Villagra-Mendoza, K. Carvajal-Vanegas, D. Beck-Broichsitter, S. Horn, R.	A simulated effect of wetting and drying periods for two textural soils amended with biochar at a catchment scale	Luca	Could be related
Yes	Wang, Y. M. Li, M. Jiang, C. Y. Liu, M. Wu, M. Liu, P. Li, Z. P. Uchimiya, M. Yuan, X. Y.	Soil microbiome-induced changes in the priming effects of C-13-labelled substrates from rice residues	Luca	Could be related
Yes	Zheng, Xiaomei Wu, Jianfu Xiao, Yan Qin, Guobing Zhou, Rongwei Zongqiang, Wei	Biochar-induced soil phosphate sorption and availability depend on soil properties: a microcosm study	Luca	Could be related
Yes	Rehman, I.; Riaz, M.; Ali, S.; Arif, M.S.; Ali, S.; Alyemeni, M.N.; Alsahli, A.A.	Evaluating the Effects of Biochar with Farmyard Manure under Optimal Mineral Fertilizing on Tomato Growth, Soil Organic C and Biochemical Quality in a Low Fertility Soil	Luca	Not related (because the soil is alkaline)	Explain to Luca and students how It is not relevant
Yes	Al Mamun, S. Saha, S. Ferdush, J. Tusher, T. R. Abu-Sharif, M. Alam, M. F. Balks, M. R. Parveen, Z.	Cadmium contamination in agricultural soils of Bangladesh and management by application of organic amendments: evaluation of field assessment and pot experiments	Luca	Could be related (not sure about soil types)
Yes	Awad, M. Liu, Z. Skalicky, M. Dessoky, E. S. Brestic, M. Mbarki, S. Rastogi, A. El Sabagh, A.	Fractionation of heavy metals in multi-contaminated soil treated with biochar using the sequential extraction procedure	Madina	Could be related
Yes	Choudhary, M. P. Charan, H. D. Acharya, B	A Novel Approach for Disposing Agriculture Waste, Minimizing Air Pollution and Amending Soil Through Biochar Production and Application	Luca	Not related
Yes	TK Choudhary KS Khan Q Hussain …	Nutrient Availability to Maize Crop (Zea mays L.) in Biochar Amended Alkaline Subtropical Soil	Luca	Not related (because the soil is alkaline)	Explain to Luca and students how It is not relevant
Yes	Hussain, R. Ghosh, K. K. Ravi, K.	Influence of biochar particle size on the hydraulic conductivity of two different compacted engineered soils	Luca	Could be related
Yes	Kiran Boda, Ravi Prasad, M. N. V.	Assisted phytostabilization of Pb-spiked soils amended with charcoal and banana compost and vegetated with <i>Ricinus communis</i> L. (Castor bean)	Luca	Could be related
Yes	Li, Wen Liang, Chenglong Dong, Lu Zhao, Xin Wu, Haiming	Accumulation and characteristics of fluorescent dissolved organic matter in loess soil-based subsurface wastewater infiltration system with aeration and biochar addition	Madina	Not related
Yes	Lu, Yumiao Zhang, Wenlong Li, Yi Zhang, Chi Wang, Longfei Niu, Lihua Zhang, Huanjun	Microbial community shift via black carbon: Insight into biological nitrogen removal from microbial assemblage and functional patterns	Luca	Not related (because it is not an experimental study)	Explain to Luca and students how It is not relevant
Yes	Luo, Weichen Qian, Ling Liu, Weiwei Zhang, Xin Wang, Qi Jiang, Haiyang Cheng, Beijiu Ma, Huan Wu, Zhengyan	A potential Mg-enriched biochar fertilizer: Excellent slow-release performance and release mechanism of nutrients	Luca	Could be related
Yes	Ningning, Song Jiachen, Wang Changzhen, Jia Fangli, Wang Xuexia, Wang	BIOCHAR AND BACILLUS AMYLOLIQUEFACIENS NS16 CAN INCREASE BIOMASS AND REDUCE CADMIUM ACCUMULATION OF PAKCHOI EXPLAINED BY CHANGES OF CADMIUM AVAILABILITY, MICROBIAL BIOMASS AND COMMUNITY IN THE RHIZOSPHERE SOIL	Luca	Could be related
Yes	Sulok Kevin Muyang, Tawie Haruna, Ahmed Osumanu Khew Choy, Yuen Lai, Pei Sing Zehnder Jarroop Augustine, Mercer Wasli Mohd, Effendi Aziz Zakry Fitri, Ab	Use of organic soil amendments to improve soil health and yield of immature pepper (Piper nigrum L.)	Madina	Could be related
Yes	Simiele, Melissa Sferra, Gabriella Lebrun, Manhattan Renzone, Giovanni Bourgerie, Sylvain Scippa, Gabriella Stefania Morabito, Domenico Scaloni, Andrea Trupiano, Dalila	In-depth study to decipher mechanisms underlying Arabidopsis thaliana tolerance to metal (loid) soil contamination in association with biochar and/or bacteria	Luca	Could be related
Yes	Tregubova, P. Koptsik, G. Stepanov, A. Koptsik, S. Spiers, G.	Organic amendments potentially stabilize metals in smelter contaminated Arctic soils: An incubation study	Luca	Could be related
Yes	Wang, G. Zhang, Q. Du, W. Lin, R. Li, J. Ai, F. Yin, Y. Ji, R. Wang, X. Guo, H.	In-situ immobilization of cadmium-polluted upland soil: A ten-year field study	Luca	Not related
Yes	Zhang, D. Ding, A. Li, T. Wu, X.	Effects of passivators on artemisia selengensis yield and cd stabilization in a contaminated soil	Luca	Could be related

## Sheet: Full-text
Reference				Decision	Inclusion criteria
					Population	Intervention	Comparator	Outcomes	Study design types	Language	Sum	Comments
Grob, JA Ippolito; A Donnelly; J		the Biochar Journal		Exclude	1			1	1		3
Baronti, S.; Alberti, G.; Vedove, G. D.; di Gennaro, F.; Fellet, G.; Genesio, L.; Miglietta, F.; Peressotti, A.; Vaccari, F. P.	2010	The biochar option to improve plant yields: First results from some field and pot experiments in Italy		Exclude				1			1
Bruun, EW	2011	Application of Fast Pyrolysis Biochar to a Loamy soil-Effects on carbon and nitrogen dynamics and potential for carbon sequestration		Include					0	0	0	This could be deleted at CA stage because the results are not readable
Bruun, E. W.; Müller-Stöver, D.; Ambus, P.; Hauggaard-Nielsen, H.	2011	Application of biochar to soil and N2O emissions: Potential effects of blending fast-pyrolysis biochar with anaerobically digested slurry		Include					0	0	0	This could be deleted at CA stage because the results are not readable
Rodriguez, Lylian	2011	Integrated farming systems for food and energy in a warming, resource-depleting world		Exclude	1			1	1		3
Bruun, E. W.; Petersen, C.; Strobel, B. W.; Hauggaard-Nielsen, H.	2012	Nitrogen and Carbon Leaching in Repacked Sandy Soil with Added Fine Particulate Biochar		Include					0	0	0	This could be deleted at CA stage because the results are not readable
Dharmakeerthi, Randombage Saman; Chandrasiri, Jayalath Arachchige; Sarath,; Edirimanne, Vishani Udayanga	2012	Effect of rubber wood biochar on nutrition and growth of nursery plants of Hevea brasiliensis established in an Ultisol		Include					0	0	0
Revell, K. T.; Maguire, R. O.; Agblevor, F. A.	2012	Influence of Poultry Litter Biochar on Soil Properties and Plant Growth		Include					0	0	0
Schneider, E	2012	The Effects of Biochar Age and Concentration on Soil Retention of Phosphorus and Infiltration Rate		Include					0	0	0	It can be deleted at CA stage because the SD or SE is not given, and some of the results are not readable
Schulz, H.; Glaser, B.	2012	Effects of biochar compared to organic and inorganic fertilizers on soil quality and plant growth in a greenhouse experiment		Include					0	0	0
Shanta, NK	2012	Biochar and PGPR as Methods for Low-input Management of Bioenergy Grasses		Include					0	0	0
..., RE Masto; MA Ansari; J George; VA Selvi;	2013	Co-application of biochar and lignite fly ash on soil nutrients and biological parameters at different crop growth stages of Zea mays		Include					0	0	0	This could be deleted at CA stage because SE or SD is not given
Kou, J Dennis; K	2013	Evaluating the agronomic benefits of biochar amended soils in an organic system: results from a field study at the UBC Farm, Vancouver		Include					0	0	0
Abdullaeva, Y	2014	Biochar effects on fertility of saline and alkaline soils (Navoiy Region, Uzbekistan)		Exclude				1	1		2
Angst, T. E.; Six, J.; Reay, D. S.; Sohi, S. P.	2014	Impact of pine chip biochar on trace greenhouse gas emissions and soil nutrient dynamics in an annual ryegrass system in California		Include					0	0	0
Cely, P.; Tarquis, A. M.; Paz-Ferreiro, J.; Mendez, A.; Gasco, G.	2014	Factors driving the carbon mineralization priming effect in a sandy loam soil amended with different types of biochar		Exclude				1	1		2
Liu, Zuxiang; Chen, Xiaomin; Jing, Yan; Li, Qiuxia; Zhang, Jiabao; Huang, Qianru	2014	Effects of biochar amendment on rapeseed and sweet potato yields and water stable aggregate in upland red soil		Exclude	1				0	0	1
Sigua, G. C.; Hunt, P. G.; Stone, K. C.; Cantrell, K. B.; Novak, J. M.	2014	Contrasting effects of sorghum biochars and sorghum residues on soil chemical changes of Coastal Plains Ultisols with winter wheat		Include					0	0	0
van de Voorde, Tess F. J.; van Noppen, Florentine; Nachenius, Robert W.; Prins, Wolter; Mommer, Liesje; Van Groenigen, Jan-Willem; Bezemer, T. Martijn	2014	Biochars produced from individual grassland species differ in their effect on plant growth		Exclude				1	1		2
Ahmad, M Aon; M Khalid; ZA Zahir; R	2015	Low temperature produced citrus peel and green waste biochar improved maize growth and nutrient uptake, and chemical properties of calcareous soil		Include					0	0	0
Glaser, Bruno; Wiedner, Katja; Seelig, Sebastian; Schmidt, Hans-Peter; Gerber, Helmut	2015	Biochar organic fertilizers from natural resources as substitute for mineral fertilizers		Exclude	1				0	0	1
Hall, D. J. M.; Bell, R. W.	2015	Biochar and Compost Increase Crop Yields but the Effect is Short Term on Sandplain Soils of Western Australia		Include					0	0	0
Jay, C. N.; Fitzgerald, J. D.; Hipps, N. A.; Atkinson, C. J.	2015	Why short-term biochar application has no yield benefits: evidence from three field-grown crops		Include					0	0	0	This could be deleted at CA stage because SE or SD is not given, also randomization and replicates are not mentioned
Mohamed, M. H.; Tawfik, M. M.; Nabila, M. Z.; Hassanein, M. S.; Ahmed, A. G.	2015	Sustainable production of wheat in new reclaimed sandy soil		Include					0	0	0	It can be deleted at CA stage because the SD or SE is not given
Obia, A	2015	Impact of biochar on soil physical characteristics and greenhouse gas emissions		Exclude				1	1		2
Spokas, KA; Weis, R; Feyereisen, G; Watts, DW; Novak, JM; Lim, TJ; Ippolito, JA	2015	Biomass or biochar–which is better at improving soil hydraulic properties?		Exclude				1	1		2
..., N Thammasom; P Vityakon; P Lawongsa;	2016	Biochar and rice straw have different effects on soil productivity, greenhouse gas emission and carbon sequestration in Northeast Thailand paddy soil		Include					0	0	0	This could be deleted at CA stage because SE or SD is not given
Ahmad, NA	2016	Phosphorus Dynamics in Soils Amended with Recycled Organics		Include					0	0	0	This could be deleted at CA stage because SE or SD is not given
Foster, E. J.; Hansen, N.; Wallenstein, M.; Cotrufo, M. F.	2016	Biochar and manure amendments impact soil nutrients and microbial enzymatic activities in a semi-arid irrigated maize cropping system		Include					0	0	0
Manolikaki, I. I.; Mangolis, A.; Diamadopoulos, E.	2016	The impact of biochars prepared from agricultural residues on phosphorus release and availability in two fertile soils		Include					0	0	0
Mohamed, B. A.; Ellis, N.; Kim, C. S.; Bi, X.; Emam, A. E. R.	2016	Engineered biochar from microwave-assisted catalytic pyrolysis of switchgrass for increasing water-holding capacity and fertility of sandy soil		Include					0	0	0	Randomization is not mentioned
Sigua, G. C.; Novak, J. M.; Watts, D. W.	2016	Ameliorating soil chemical properties of a hard setting subsoil layer in Coastal Plain USA with different designer biochars		Include					0	0	0
Almeida, Risely Ferraz	2017	CO2 emission and O2 uptake of soil under different systems		Exclude				1	1		2
Assumpção, C Ribeiro Moreira de	2017	Effect of biochar on microbial biomass and biological nitrogen fixation		Include					0	0	0	Randomization is not mentioned
Cardenas-Aguiar, E.; Gasco, G.; Paz-Ferreiro, J.; Mendez, A.	2017	The effect effect of biochar and compost from urban organic waste on plant biomass and properties of an artificially copper polluted soil		Exclude				1	1		2
HARI, RK	2017	EFFECT OF BIOCHAR AND WATER STRESS ON THE GROWTH AND YIELD OF WHEAT		Exclude	1			1	1		3
Lahori, A. H.; Zhang, Z.; Guo, Z.; Li, R.; Mahar, A.; Awasthi, M. K.; Wang, P.; Shen, F.; Kumbhar, F.; Sial, T. A.; Zhao, J.; Guo, D.	2017	Beneficial effects of tobacco biochar combined with mineral additives on (im)mobilization and (bio)availability of Pb, Cd, Cu and Zn from Pb/Zn smelter contaminated soils		Exclude				1			1
Licht, J.; Smith, N.; Mitchell, P.; Shields, F.	2017	Impact of lignocellulosic and hemicellulosic biochar on soil moisture in low clay soils		Exclude				1			1
Manso, EF	2017	Biochar as A Liming Agent and Phosphorus Source to Enhance the Growth of Soya Bean in Two Acid Soils		Include					0	0	0	Can be deleted at CA stage because SD or SE of related results are not given
Mohamed, B. A.; Ellis, N.; Kim, C. S.; Bi, X.	2017	The role of tailored biochar in increasing plant growth, and reducing bioavailability, phytotoxicity, and uptake of heavy metals in contaminated soil		Include					0	0	0	Randomization is not mentioned
Qi, Fangjie; Dong, Zhaomin; Lamb, Dane; Naidu, Ravi; Bolan, Nanthi S.; Ok, Yong Sik; Liu, Cuixia; Khan, Naser; Johir, M. A. H.; Semple, Kirk T.	2017	Effects of acidic and neutral biochars on properties and cadmium retention of soils		Include					0	0	0	Only CEC is mentioned and Randomization is not mentioned
Rafael, RBA	2017	Sustainable Improvement of Fertility of Acid Arenosols: Application of Phosphate Rock, Dolostone and Biochar		Include					0	0	0
Saxena, Jyoti; Rawat, Jyoti; Kumar, Raj	2017	Conversion of Biomass Waste into Biochar and the Effect on Mung Bean Crop Production		Include					0	0	0
Teutscherova, Nikola; Vazquez, Eduardo; Masaguer, Alberto; Navas, Mariela; Scow, Kate M; Schmidt, Radomir; Benito, Marta	2017	Comparison of lime-and biochar-mediated pH changes in nitrification and ammonia oxidizers in degraded acid soil		Include					0	0	0
..., X Yu; X Tian; Y Lu; Z Liu; Y Guo; J Chen;	2018	Combined effects of straw-derived biochar and bio-based polymer-coated urea on nitrogen use efficiency and cotton yield		Include					0	0	0	This could be deleted at CA stage because SE or SD is not given
Ashiq, Waqar	2018	Evaluating the potential of biochar in mitigating greenhouse gases emission and nitrogen retention in dairy manure based silage corn cropping systems		Exclude				1			1
Bornø, M. L.; Müller-Stöver, D. S.; Liu, F.	2018	Contrasting effects of biochar on phosphorus dynamics and bioavailability in different soil types		Exclude				1			1	The result is not completely related, they represented P shoot
De Rozari, P; Greenway, M; El Hanandeh, A	2018	Nitrogen removal from sewage and septage in constructed wetland mesocosms using sand media amended with biochar		Exclude		1	1		0	0	2	Control and treatment do not match because they used compot for treatment while not for control
Koide, Roger T.; Binh Thanh, Nguyen; R. Howard Skinner; Dell, Curtis J.; Adler, Paul R.; Drohan, Patrick J.; Licht, Megan; Monica Boyer, Matthews; Nettles, Rachel; Ricks, Kevin; Watkins, John	2018	Comparing Biochar Application Methods for Switchgrass Yield and C Sequestration on Contrasting Marginal Lands in Pennsylvania, USA		Exclude				1	1		2	This looks a duplicate
Liu, Yong; Zhu, Zhi-Qiang; He, Xiao-Song; Yang, Chao; Du, Ying-Qiong; Huang, Yong-Dong; Su, Peng; Wang, Shan; Zheng, Xiao-Xiao; Xue, Ya-Juan	2018	Mechanisms of rice straw biochar effects on phosphorus sorption characteristics of acid upland red soils		Include					0	0	0	It can be deleted at CA stage because the results are not readable
López-Cano, Inés; María Luz, Cayuela; Sánchez-García, María; Sánchez-Monedero, Miguel A.	2018	Suitability of Different Agricultural and Urban Organic Wastes as Feedstocks for the Production of Biochar—Part 2: Agronomical Evaluation as Soil Amendment		Exclude				1			1	The paper did not show the results for control while only treatment
Mechler, Meaghan	2018	The effect of biochar on soil health and greenhouse gas emissions in a conventional temperate agricultural system		Exclude				1			1	The paper did not show the results for control while only treatment
Niu, Y.; Luo, J.; Liu, D.; Müller, C.; Zaman, M.; Lindsey, S.; Ding, W.	2018	Effect of biochar and nitrapyrin on nitrous oxide and nitric oxide emissions from a sandy loam soil cropped to maize		Include					0	0	0
Sadegh-Zadeh, F.; Tolekolai, S. F.; Bahmanyar, M. A.; Emadi, M.	2018	Application of Biochar and Compost for Enhancement of Rice (Oryza Sativa L.) Grain Yield in Calcareous Sandy Soil		Include					0	0	0	It can be deleted at CA stage because the SD or SE is not given
Tian, Xiaofei; Li, Chengliang; Zhang, Min; Yongshan, Wan; Xie, Zhihua; Chen, Baocheng; Li, Wenqing	2018	Biochar derived from corn straw affected availability and distribution of soil nutrients and cotton yield		Include					0	0	0
..., AO Adekiya; TM Agbede; CM Aboyeji;	2019	Biochar and poultry manure effects on soil properties and radish (Raphanus sativus L.) yield		Include					0	0	0	It can be deleted at CA stage because the SD or SE is not given
Badu, Eunice; Kaba, James S.; Abunyewa, Akwasi A.; Dawoe, Evans K.; Agbenyega, O.; Barnes, Rex V.	2019	Biochar and inorganic nitrogen fertilizer effects on maize (Zea mays L.) nitrogen use and yield in moist semi-deciduous forest zone of Ghana		Include					0	0	0	It can be deleted at CA stage because the SD or SE is not given
Clark, M.; Hastings, M. G.; Ryals, R.	2019	Soil Carbon and Nitrogen Dynamics in Two Agricultural Soils Amended with Manure-Derived Biochar		Include					0	0	0
Egamberdieva, D.; Li, L.; Ma, H.; Wirth, S.; Bellingrath-Kimura, S. D.	2019	Soil Amendment With Different Maize Biochars Improves Chickpea Growth Under Different Moisture Levels by Improving Symbiotic Performance With Mesorhizobium ciceri and Soil Biochemical Properties to Varying Degrees		Include					0	0	0	Can be deleted at CA stage because the results are not very relevant
El-Shony, M. A. M.; Farid, I. M.; El-Kamar, F. A.; Abbas, M. H. H.; Abbas, H. H.	2019	Ameliorating a Sandy Soil Using Biochar and Compost Amendments and Their Implications as Slow Release Fertilizers on Plant Growth		Include					0	0	0
Greenberg, I.; Kaiser, M.; Polifka, S.; Wiedner, K.; Glaser, B.; Ludwig, B.	2019	The effect of biochar with biogas digestate or mineral fertilizer on fertility, aggregation and organic carbon content of a sandy soil: Results of a temperate field experiment		Include					0	0	0
Greenberg, I.; Kaiser, M.; Gunina, A.; Ledesma, P.; Polifka, S.; Wiedner, K.; Mueller, C. W.; Glaser, B.; Ludwig, B.	2019	Substitution of mineral fertilizers with biogas digestate plus biochar increases physically stabilized soil carbon but not crop biomass in a field trial		Exclude				1	1		2
Liu, X.; Liu, C.; Gao, W.; Xue, C.; Guo, Z.; Jiang, L.; Li, F.; Liu, Y.	2019	Impact of biochar amendment on the abundance and structure of diazotrophic community in an alkaline soil		Include					0	0	0
Liu, X. R.; Ren, J. Q.; Zhang, Q. W.; Liu, C.	2019	Long-term effects of biochar addition and straw return on N2O fluxes and the related functional gene abundances under wheat-maize rotation system in the North China Plain		Include					0	0	0	This can be deleted at CA stage because SD or SE of relevant results are not given and also some of the relevant results are not readable
Mokarram-Kashtiban, S.; Hosseini, S. M.; Kouchaksaraei, M. T.; Younesi, H.	2019	Biochar improves the morphological, physiological and biochemical properties of white willow seedlings in heavy metal-contaminated soil		Include					0	0	0
Nigam, N.; Yadav, V.; Mishra, D.; Karak, T.; Khare, P.	2019	Biochar amendment alters the relation between the Pb distribution and biological activities in soil		Exclude	1				0	0	1
Rezaei Rashti, M.; Esfandbod, M.; Phillips, I. R.; Chen, C. R.	2019	Aged biochar alters nitrogen pathways in bauxite-processing residue sand: Environmental impact and biogeochemical mechanisms		Include					0	0	0	It can be deleted at CA stage because the SD or SE of relevant results are not given
Rizhiya, E. Y.; Mukhina, I. M.; Balashov, E. V.; Simansky, V.; Buchkina, N. P.	2019	Effect of biochar on N2O emission, crop yield and properties of Stagnic Luvisol in a field experiment		Include					0	0	0	Relevant results are not readable
Rocci, Katherine	2019	Soil nitrogen cycling in agroecosystems as modified by biochar amendment and plant processes		Exclude				1			1
Schofield, H Kate; Pettitt, Tim R; Tappin, Alan D; Rollinson, Gavyn K; Fitzsimons, Mark F	2019	Biochar incorporation increased nitrogen and carbon retention in a waste-derived soil		Include					0	0	0	Randomization is not mentioned
Zhan, Fangdong; Zeng, Wenzeng; Yuan, Xingchao; Li, Bo; Li, Tianguo; Zu, Yanqun; Jiang, Ming; Li, Yuan	2019	Field experiment on the effects of sepiolite and biochar on the remediation of Cd- and Pb-polluted farmlands around a Pb–Zn mine in Yunnan Province, China		Exclude	1			1			2
..., AO Adekiya; TM Agbede; WS Ejue; CM Aboyeji;	2020	Biochar, poultry manure and NPK fertilizer: sole and combine application effects on soil properties and ginger (Zingiber officinale Roscoe) performance in …		Include					0	0	0	It is related but SD or SE of related results are not given. It can be deleted at CA stage
..., J Escuer-Gatius; M Shanskiy; K Soosaar; A Astover;	2020	High-temperature hay biochar application into soil increases N2O fluxes		Include					0	0	0
Chen, L.; Liu, M.; Ali, A.; Zhou, Q.; Zhan, S.; Chen, Y.; Pan, X.; Zeng, Y.	2020	Effects of Biochar on Paddy Soil Fertility Under Different Water Management Modes		Include					0	0	0
Gao, Suduan; Wang, Dong; Dangi, Sadikshya R.; Duan, Yinghua; Pflaum, Tom; Gartung, Jim; Qin, Ruijun; Turini, Thomas	2020	Nitrogen dynamics affected by biochar and irrigation level in an onion field		Include					0	0	0
Jalali, M.; Jalali, M.	2020	Effect of organic and inorganic phosphorus fertilizers on phosphorus availability and its leaching over incubation time		Exclude				1			1	Results are not described well. Also experimental design was a bit chaos
Li, X.; Xiao, J.; Ma, C.; Salam, M. M. A.; Shi, J.; Chen, G.	2020	The effect of particle size of bamboo biochar on the phytoremediation of Salix psammophila C. to multi-metal polluted soil		Exclude	1			1			2
Manka'abusi, Delphine; Lompo, Désiré J. P.; Steiner, Christoph; Ingold, Mariko; Edmund Kyei, Akoto-Danso; Werner, Steffen; Häring, Volker; Nyarko, George; Marschner, Bernd; Buerkert, Andreas	2020	Carbon dioxide and gaseous nitrogen emissions from biochar‐amended soils under wastewater irrigated urban vegetable production of Burkina Faso and Ghana		Include					0	0	0
PHUONG, NTHIKIM	2020	Potential use of biochar and compost to remediate problem soils and mitigate greenhouse gas emissions in rice cropping systems to adapt to climate change in …		Exclude	1				0	0	1
Ren, C.; Guo, D.; Liu, X.; Li, R.; Zhang, Z.	2020	Performance of the emerging biochar on the stabilization of potentially toxic metals in smelter- and mining-contaminated soils		Include					0	0	0
Şeker, N Manirakiza; C	2020	Effects of compost and biochar amendments on soil fertility and crop growth in a calcareous soil		Include					0	0	0	It can be deleted at CA stage because the SD or SE of relevant results are not given
Sheikhi, J.; Hosseini, H. M.; Etesami, H.; Majidi, A.	2020	Biochar counteracts nitrification inhibitor DMPP-mediated negative effect on spinach (Spinacia oleracea L.) growth		Include					0	0	0
Ukwattage, N. L.; Li, Y.; Gan, Y.; Li, T.; Gamage, R. P.	2020	Effect of Biochar and Coal Fly Ash Soil Amendments on the Leaching Loss of Phosphorus in Subtropical Sandy Ultisols		Include					0	0	0	P leach is given
Xiao, L.; Meng, F.	2020	Evaluating the effect of biochar on salt leaching and nutrient retention of Yellow River Delta soil		Include					0	0	0
Yang, W.; Feng, G.; Miles, D.; Gao, L.; Jia, Y.; Li, C.; Qu, Z.	2020	Impact of biochar on greenhouse gas emissions and soil carbon sequestration in corn grown under drip irrigation with mulching		Include					0	0	0	Results are not readable and SD or SE of related results are not given
Zhang, Jining; Zhou, Sheng; Sun, Huifeng; Lü, Fan; He, Pinjing	2020	The soluble fraction from straw-derived biochar supplies nutrients and affects carbon storage of coastal mudflat soil in rice paddy		Include					0	0	0	Randomization is not mentioned
Li, X.; Xiao, J.; Salam, M. M. A.; Ma, C.; Chen, G.	2021	Impacts of bamboo biochar on the phytoremediation potential of Salix psammophila grown in multi-metals contaminated soil		Exclude	1			1			2
Liu, Bitao; Li, Hongliang; Li, Hongbo; Zhang, Aiping; Rengel, Zed	2021	Long‐term biochar application promotes rice productivity by regulating root dynamic development and reducing nitrogen leaching		Exclude	1				0	0	1	Soil texture is not given
Ren, Tianbao; Chen, Nan; Wan Mahari, Wan Adibah; Xu, Chensheng; Feng, Huilin; Ji, Xiaoming; Yin, Quanyu; Chen, Ping; Zhu, Shijie; Liu, Haitao; Liu, Guoshun; Li, Lantao; Lam, Su Shiung	2021	Biochar for cadmium pollution mitigation and stress resistance in tobacco growth		Exclude	1			1			2
St, L Sg; O Jjo; R Adeleke; M	2021	… of biochar to enhance concentration and utilization of selected macro and micro nutrients for chickpea (Cicer arietinum) grown in three contrasting soils		Include					0	0	0
Zhang, Jin; Hu, Hanyu; Wang, Minyan; Li, Yanan; Wu, Shengchun; Cao, Yucheng; Liang, Peng; Zhang, Jianyun; Naidu, Ravi; Liu, Yanju; Man, Yu Bon; Wong, Ming Hung; Zhang, Changai; Shan, Shengdao	2021	Land application of sewage sludge biochar: Assessments of soil-plant-human health risks from potentially toxic metals		Exclude				1	1		2

## Sheet: Critical appraisal
		Factors	Objective & hypothesis	Study design (control)	Sampling					Outcome
		Category			Selection bias	Degree of replication	Sampling method	Performance bias	Intervention	Consideration of heterogeneity/ effect modifiers	Statistical analysis		External validity	Summary RoB
			Were there clear relations between objectives and methodology?	Was the study based on experiments (control vs treatment)	Were the intervention and comparator sites well-matched i.e. similar at baseline (e.g. soil type and soil condition)	Were the interventions replicated properly?	Was the sampling method suitable for gathering data on the population of interest?	Were there no severely confounding factors present (factors likely to confound the effect of the intervention on outcome)? apart from those present at baseline (e.g. other interventions)	Was the Intervention likely appropriately and realistically applied?	Were the effect modifiers determined/considered properly?	Was the statistical analysis clearly described? Were results easily interpretable?	Was there adequate data available?	Comments: e.g. external validity: study population (in particular) is generalisable to sandy soils or contaminated sandy soils
		answer 'low risk of bias' if the study fully meets the criterion	Objectives and methodologies are closely related to each other	Experimental study (treatment vs control, randomization)	Soils used for treatment and control are the same in condition	Studies replicated the interventions properly (e.g. randomized replicates)	Sampling method is suitable for gathering data on the population of interest	Confounding factors likely to be minimal, were minimised or do not exist	Biochar (charcoal and black carbon) which is made of organic biomass to apply for a sandy and contaminated sandy soil.	All the effect modifier that can cause varation in the outcome are considered	Statistical analysis were clearly described and results were easily interpretable	Yes	Yes
		answer 'medium risk of bias' if the study largely meets the criterion but differs in some important respect	The relation between objectives and methodologies are not very clear	Experimental study	The condition of the soil do not differ profoundly for treatment and control	Studies implemented replication but no description exists	Sampling method is suitable for gathering data on the population of interest	Some confounders present, likely to have moderate impact on outcome	Partial description of biomass used for biochar, charcoal, black carbon production but applied to sandy and contaminated soil	Number of effect modifiers are considered but not all	Statistical analysis were clearly described but results are not interpretable (authors should be contacted)	Partially	Partially
		answer 'high risk of bias' if the study deviates substantively from the criterion	No link between objectives and methodologies	Case study, Quasi-experimental study	Types of soils and condition of soils applied for intervention and comparator sites either are not given or do not match	Studies did not carry out any replication	Sampling is not suitable	Subject to confounders with major impact on outcome (such that outcomes are not clearly the effect of the intervention)	No description about the biochar production (type of biomass used) and lack information about its application purpose	No effect modifiers are considered	Neither statistical analysis were clearly described nor results were interpretable	No	No
..., CY Xu; S Hosseini-Bai; Y Hao; RCN Rachaputi;	2015	Effect of biochar amendment on yield and photosynthesis of peanut on two types of soils	Low	Low	Low	Low	Low	Low	Low	Low	Low	Low	Low	Low
..., GA Akolgo; F Kemausuor; EA Awafo;	2020	Biochar as a Soil Amendment Tool: Effects on Soil Properties and Yield of Maize and Cabbage in Brong-Ahafo Region, Ghana	Low	Low	Low	Low	Low	Low	Low	Low	Low	Low	Low	Low
..., M Sedlakova; J Száková; M Lhotka;	2021	Changes in soil carbon and nitrogen accessibility with the application of biochars with different morphological and physical characteristics	Medium	High	Low	Low	Medium	High	Low	Medium	Low	Low	Medium	High
..., S de Jesus Duarte; B Glaser; R Paiva de Lima;	2019	Chemical, Physical, and Hydraulic Properties as Affected by One Year of Miscanthus Biochar Interaction with Sandy and Loamy Tropical Soils	Low	Low	Low	Low	Low	Low	Low	Medium	Low	Low	Low	Medium
..., V LORN; H TANAKA;	2017	The Effects of Biochar from Rice Husk and Chromolaena odorata on the Soil Properties and Tomato Growth in Cambodia	Low	Low	Low	Low	Low	Low	Low	Medium	Low	Low	Medium	Medium
..., ZH Weng; X Liu; S Eldridge; H Wang; T Rose;	2020	Priming of soil organic carbon induced by sugarcane residues and its biochar control the source of nitrogen for plant uptake: A dual 13C and 15N isotope …	Low	Low	Low	Low	Low	Low	Low	Low	Low	Low	Medium	Medium
Abu El-Eyuoon Abu Zied, Amin	2018	Amelioration of calcareous sandy soil productivity via incorporation between biochar and some organic manures	Low	Low	Low	Low	Low	Low	Low	Medium	Low	Low	Low	Medium
Abukari, A	2014	Effect of rice husk biochar on maize productivity in the guinea savannah zone of Ghana	Low	Low	Low	Low	Low	Low	Low	Medium	Low	Low	Medium	Medium
Agegnehu, Getachew; Nelson, Paul N.; Bird, Michael I.	2016	The effects of biochar, compost and their mixture and nitrogen fertilizer on yield and nitrogen use efficiency of barley grown on a Nitisol in the highlands of Ethiopia	Low	Low	Low	Low	Low	Low	Low	Low	Low	Low	Medium	Medium
Amin, A. E. E. A. Z.	2020	Carbon sequestration, kinetics of ammonia volatilization and nutrient availability in alkaline sandy soil as a function on applying calotropis biochar produced at different pyrolysis temperatures	Low	Low	Low	Low	Low	Low	Low	Medium	Low	Low	Low	Medium
Butnan, S.; Deenik, J. L.; Toomsan, B.; Vityakon, P.	2017	Biochar properties affecting carbon stability in soils contrasting in texture and mineralogy	Low	Low	Low	Low	Low	Low	Low	Medium	Low	Low	Medium	Medium
Case, S. D. C.; McNamara, N. P.; Reay, D. S.; Whitaker, J.	2012	The effect of biochar addition on N2O and CO2 emissions from a sandy loam soil - The role of soil aeration	Low	High	Low	High	High	High	Low	Medium	Low	Low	Low	High
Case, S. D. C.; McNamara, N. P.; Reay, D. S.; Stott, A. W.; Grant, H. K.; Whitaker, J.	2015	Biochar suppresses N2O emissions while maintaining N availability in a sandy loam soil	Low	High	Low	Medium	High	High	Low	Medium	Low	Low	Low	High
Chen, CR; Phillips, IR; Condron, LM; Goloran, J; Xu, ZH; Chan, KY	2013	Impacts of greenwaste biochar on ammonia volatilisation from bauxite processing residue sand	Low	Low	Low	Medium	High	Low	Low	Medium	Low	Low	Medium	High
Chen, Q.; Rao, P.; Cheng, Z.; Yan, L.; Qian, S.; Song, R.; Shen, G.	2019	Novel soil remediation technology for simultaneous organic pollutant catalytic degradation and nitrogen supplementation	Medium	High	Low	Low	Low	High	Low	Medium	Low	Low	Low	High
Cheng, H.; Jones, D. L.; Hill, P.; Bastami, M. S.; Tu, C. L.	2018	Influence of biochar produced from different pyrolysis temperature on nutrient retention and leaching	Low	High	Low	Low	Low	High	Low	Low	Low	Low	High	High
Diatta, AA	2016	Effects of Biochar Application on soil Fertility and Pearl Millet (Pennisetum glaucum L.) Yield	Low	Low	Low	Low	Low	Low	Low	Low	Low	Low	Low	Low
Dil, Matthew; Oelbermann, Maren; Xue, Wei	2014	An evaluation of biochar pre-conditioned with urea ammonium nitrate on maize (Zea mays L.) production and soil biochemical characteristics	Low	Low	Low	Low	Low	Low	Low	Medium	Low	Low	Medium	Medium
Ding, W Wei; S Zhang; L Wu; D Cui; X	2020	Biochar and phosphorus fertilization improved soil quality and inorganic phosphorus fractions in saline-alkaline soils	Low	Low	Low	Low	Low	Low	Low	Medium	Low	Low	Low	Medium
Doan, T. T.; Sisouvanh, P.; Sengkhrua, T.; Sritumboon, S.; Rumpel, C.; Jouquet, P.; Bottinelli, N.	2021	Site-Specific Effects of Organic Amendments on Parameters of Tropical Agricultural Soil and Yield: A Field Experiment in Three Countries in Southeast Asia	Low	Low	Low	Low	Low	Low	Low	Medium	Low	Low	High	High
Gale, Nigel V.; Thomas, Sean C.	2019	Dose-dependence of growth and ecophysiological responses of plants to biochar	Low	High	Low	Low	Low	High	Low	Medium	Low	Low	Medium	High
GILL, A ALSHANKITI; S	2016	Integrated Plant Nutrient Management for Sandy Soil Using Chemical Fertilizers, Compost, Biochar and Biofertilizers-Case Study in UAE-and Biofertilizers	Low	Low	Low	Low	Low	Low	Low	Medium	Low	Low	Low	Medium
Idowu, O. J.; Sanogo, S.; Brewer, C. E.	2017	Short-Term Impacts of Pecan Waste By-Products on Soil Quality in Texturally Different Arid Soils	Low	Low	Low	Low	High	Low	Low	Medium	Low	Low	Low	High
Jabborova, Dilfuza; Wirth, Stephan; Kannepalli, Annapurna; Narimanov, Abdujalil; Desouky, Said; Davranov, Kakhramon; Sayyed, R. Z.; Hesham El, Enshasy; Roslinda Abd, Malek; Syed, Asad; Bahkali, Ali H.	2020	Co-Inoculation of Rhizobacteria and Biochar Application Improves Growth and Nutrientsin Soybean and Enriches Soil Nutrients and Enzymes	Low	Low	Low	Low	High	Low	Low	Medium	Low	Low	Medium	High
Kaur, V.; Sharma, P.	2019	Effect of Prosopis juliflora Biochar on Physico-Chemical Properties of Naphthalene and Phenanthrene Contaminated Soil	Low	Low	Low	Low	High	Low	Low	Medium	Low	Low	Low	High
Kohler, EC Hammer; M Forstreuter; MC Rillig; J	2015	Biochar increases arbuscular mycorrhizal plant growth enhancement and ameliorates salinity stress	Low	Low	Low	Low	High	Low	Low	Medium	Low	Low	Medium	High
Li, C.; Xiong, Y.; Qu, Z.; Xu, X.; Huang, Q.; Huang, G.	2018	Impact of biochar addition on soil properties and water-fertilizer productivity of tomato in semi-arid region of Inner Mongolia, China	Low	Low	Low	Low	Low	Low	Low	Medium	Low	Low	Medium	Medium
Liao, X.; Liu, D.; Niu, Y.; Chen, Z.; He, T.; Ding, W.	2021	Effect of field-aged biochar on fertilizer N retention and N2O emissions: A field microplot experiment with 15N-labeled urea	Low	Low	Low	Low	High	Low	Low	Medium	Low	Low	Medium	High
Ma, H.; Egamberdieva, D.; Wirth, S.; Li, Q.; Omari, R. A.; Hou, M.; Bellingrath-Kimura, S. D.	2019	Effect of biochar and irrigation on the interrelationships among soybean growth, root nodulation, plant p uptake, and soil nutrients in a sandy field	Low	Low	Low	Low	Low	Low	Low	Medium	Low	Low	Medium	Medium
Madiba, O. F.; Solaiman, Z. M.; Carson, J. K.; Murphy, D. V.	2016	Biochar increases availability and uptake of phosphorus to wheat under leaching conditions	Low	Low	Low	Low	Low	Low	Low	Medium	Low	Low	Low	Medium
McElligott, Kristin M.	2011	Biochar amendments to forest soils: effects on soil properties and tree growth	Low	Low	Low	Low	High	Low	Low	Medium	Low	Low	High	High
Mohamed, M. H.; Tawfik, M. M.; Nabila, M. Z.; Hassanein, M. S.; Ahmed, A. G.	2015	Sustainable production of wheat in new reclaimed sandy soil	Low	High	Low	Low	Low	High	Low	Medium	High	Low	Medium	High
Mosa, A.; El-Ghamry, A.; Tolba, M.	2018	Functionalized biochar derived from heavy metal rich feedstock: Phosphate recovery and reusing the exhausted biochar as an enriched soil amendment	Low	High	Low	Low	High	High	Low	Medium	Low	Low	Medium	High
Muhammad, N.; Dai, Z.; Xiao, K.; Meng, J.; Brookes, P. C.; Liu, X.; Wang, H.; Wu, J.; Xu, J.	2014	Changes in microbial community structure due to biochars generated from different feedstocks and their relationships with soil chemical properties	Low	High	Low	Low	Low	High	Low	Medium	Low	Low	Medium	High
Munera-Echeverri, J. L.; Martinsen, V.; Strand, L. T.; Cornelissen, G.; Mulder, J.	2020	Effect of conservation farming and biochar addition on soil organic carbon quality, nitrogen mineralization, and crop productivity in a light textured Acrisol in the sub-humid tropics	Low	Low	Low	Low	Low	Low	Low	Low	Low	Low	Low	Low
Novais, Sarah Vieira		Biochars in the mitigation of greenhouse gases and on phosphorus removal and reuse	Low	Low	Low	Low	Low	Low	Low	Medium	Low	Low	Low	Medium
Noyce, Genevieve L; Jones, Trevor; Fulthorpe, Roberta; Basiliko, Nathan	2017	Phosphorus uptake and availability and short-term seedling growth in three Ontario soils amended with ash and biochar	Low	Low	Low	Low	High	Low	Low	Medium	Low	Low	Low	High
Oladele, S.; Adeyemo, A.; Awodun, M.; Ajayi, A.; Fasina, A.	2019	Effects of biochar and nitrogen fertilizer on soil physicochemical properties, nitrogen use efficiency and upland rice (Oryza sativa) yield grown on an Alfisol in Southwestern Nigeria	Low	Low	Low	Low	Low	Low	Low	Medium	Low	Low	Low	Medium
Rajapaksha, Anushka Upamali; Ahmad, Mahtab; Vithanage, Meththika; Kim, Kwon-Rae; Chang, Jun Young; Lee, Sang Soo; Ok, Yong Sik	2015	The role of biochar, natural iron oxides, and nanomaterials as soil amendments for immobilizing metals in shooting range soil	Low	High	Low	Low	High	High	Low	Medium	Low	Low	High	High
Rehrah, D	2012	Biochar from Agricultural Byproducts for Improved Soil Quality and Carbon Sequestration	Low	High	Low	Low	Low	High	Low	Medium	High	Low	Low	High
Rezaei Rashti, M.; Esfandbod, M.; Phillips, I. R.; Chen, C. R.	2019	Aged biochar alters nitrogen pathways in bauxite-processing residue sand: Environmental impact and biogeochemical mechanisms	Low	High	Low	Low	High	High	Low	Medium	Low	Low	Low	High
Romero, C. M.; Li, C.; Owens, J.; Ribeiro, G. O.; McAllister, T. A.; Okine, E.; Hao, X.	2021	Nutrient cycling and greenhouse gas emissions from soil amended with biochar-manure mixtures	Low	Low	Low	Low	Low	Low	Low	Medium	Low	Low	Low	Medium
Saenjan, N Thammasom; P Vityakon; P Lawongsa; P	2016	Agriculture and Natural Resources	Low	Low	Low	Low	Low	Low	Low	Low	Low	Low	Low	Low
Sanford, J. R.; Larson, R. A.	2020	Assessing Nitrogen Cycling in Corncob Biochar Amended Soil Columns for Application in Agricultural Treatment Systems	Low	High	Low	Low	High	High	Low	Medium	Low	Low	Low	High
Sanvong, LCC	2013	Performance testing of cadmium treatment in soil using broiler litter by pyrolysis for soybean planting	Low	Low	Low	Low	Low	Low	Low	Medium	Low	Low	Low	Medium
Sarma, B.; Gogoi, N.; Bharali, M.; Mali, P.	2018	FIELD EVALUATION OF SOIL AND WHEAT RESPONSES TO COMBINED APPLICATION OF HARDWOOD BIOCHAR AND INORGANIC FERTILIZERS IN ACIDIC SANDY LOAM SOIL	Low	Low	Low	Low	High	Low	Low	Medium	Low	Low	Low	High
Sika, M. P.; Hardie, A. G.	2014	Effect of pine wood biochar on ammonium nitrate leaching and availability in a South African sandy soil	Low	High	Low	Low	High	High	Low	Low	Low	Low	Low	High
Sorrenti, G.; Buriani, G.; Gaggia, F.; Baffoni, L.; Spinelli, F.; Di Gioia, D.; Toselli, M.	2017	Soil CO2 emission partitioning, bacterial community profile and gene expression of Nitrosomonas spp. and Nitrobacter spp. of a sandy soil amended with biochar and compost	Low	Low	Low	Low	Low	Low	Low	Medium	Low	Low	Low	Medium
Šrank, D.; Juriga, M.	2019	Biochar and its combination together with mineral and organic fertilization: Effects on soil properties and crop yields	Low	Low	Low	Low	Low	Low	Low	Medium	Low	Low	Low	Medium
Ulyett, J.; Sakrabani, R.; Kibblewhite, M.; Hann, M.	2014	Impact of biochar addition on water retention, nitrification and carbon dioxide evolution from two sandy loam soils	Low	High	Low	Low	Low	High	Low	Low	Low	Low	Low	High
Uzinger, N.; Takacs, T.; Szili-Kovacs, T.; Radimszky, L.; Fuzy, A.; Draskovits, E.; Szucs-Vasarhelyi, N.; Molnar, M.; Farkas, E.; Kutasi, J.; Rekasi, M.	2020	Fertility Impact of Separate and Combined Treatments with Biochar, Sewage Sludge Compost and Bacterial Inocula on Acidic Sandy Soil	Low	Low	Low	Low	Low	Low	Low	Medium	Low	Low	Low	Medium
van Zwieten, L.; Kimber, S.; Downie, A.; Morris, S.; Petty, S.; Rust, J.; Chan, K. Y.	2010	A glasshouse study on the interaction of low mineral ash biochar with nitrogen in a sandy soil	Low	Low	Low	Low	Low	Low	Low	Low	Medium	Low	Low	Medium
Wang, C.; Alidoust, D.; Yang, X.; Isoda, A.	2018	Effects of bamboo biochar on soybean root nodulation in multi-elements contaminated soils	Low	High	Low	Low	High	High	Low	Medium	Low	Low	Low	High
Xu, Nan; Tan, Guangcai; Wang, Hongyuan; Gai, Xiapu	2016	Effect of biochar additions to soil on nitrogen leaching, microbial biomass and bacterial community structure	Low	High	Low	Low	Low	High	Low	Medium	Low	Low	Low	High
Xu, R. K.; Zhao, A. Z.; Yuan, J. H.; Jiang, J.	2012	pH buffering capacity of acid soils from tropical and subtropical regions of China as influenced by incorporation of crop straw biochars	Low	Low	Low	Low	High	Low	Low	Low	Low	Low	Low	High
Zhang, Z.; Dong, X.; Wang, S.; Pu, X.	2020	Benefits of organic manure combined with biochar amendments to cotton root growth and yield under continuous cropping systems in Xinjiang, China	Low	Low	Low	Low	Low	Low	Low	Low	Low	Low	Low	Low
Zhu, Q.; Peng, X.; Huang, T.	2015	Contrasted effects of biochar on maize growth and N use efficiency depending on soil conditions	Low	High	Low	Low	Low	High	Low	Low	Low	Low	Low	High
Zhu, Yuen; Li, Hua; Wu, Yi; Yin, Xin-An; Zhang, Guixiang	2019	Effects of surface-modified biochars and activated carbon on the transformation of soil inorganic nitrogen and growth of maize under chromium stress	Low	High	Low	Low	Low	High	Low	Medium	Low	Low	Low	High
